# Supplementary material for: Analysis of chromatin accessibility uncovers TEAD1 as a regulator of migration in human glioblastoma
Source: Nat Commun. 2018 Oct 1;9:4020. doi: 10.1038/s41467-018-06258-2 (PMC6167382; doi:10.1038/s41467-018-06258-2)
Supplement: Supplementary file 4 — Supplementary Data 1 [file 41467_2018_6258_MOESM4_ESM.xlsx]

## Sheet: ALL GSC-Specific UP peaks
PeakID (cmd=annotatePeaks.pl /sc/orga/projects/DTR-EFGR/atac-seq/featureCount_out/_extsize=200_nolambda=false_shift=100_format=BAMPE_nomodel=true/merge_150/cond=tumorP.vs.notTumorP/resSigFC.up.+-0.bed hg19 -p 16 -mbed /sc/orga/projects/DTR-EFGR/atac-seq/featureCount_out/_extsize=200_nolambda=false_shift=100_format=BAMPE_nomodel=true/merge_150/cond=tumorP.vs.notTumorP/homer_out/resSigFC.up.+-0_bg=…	Chr	Start	End	Annotation	Distance to TSS	Nearest PromoterID	Nearest Ensembl	Gene Name	Gene Alias	Gene Description	Gene Type	1-CYTGGCAACM Distance From Peak(sequence,strand,conservation)	2-ARGAATGTCB Distance From Peak(sequence,strand,conservation)	3-GNVTGASTCA Distance From Peak(sequence,strand,conservation)	4-GTWTCCTTGG Distance From Peak(sequence,strand,conservation)	5-CCGGGAACAV Distance From Peak(sequence,strand,conservation)	6-AACTTYSTDH Distance From Peak(sequence,strand,conservation)	7-TGASSTCAYT Distance From Peak(sequence,strand,conservation)	8-CCATAGTAAC Distance From Peak(sequence,strand,conservation)	9-TGCGTGGGYG Distance From Peak(sequence,strand,conservation)	10-TYCTTTTAAA Distance From Peak(sequence,strand,conservation)	11-GAATYCBGGY Distance From Peak(sequence,strand,conservation)	12-TCTGGCCAAG Distance From Peak(sequence,strand,conservation)	13-TGACCTAGTT Distance From Peak(sequence,strand,conservation)	14-CGCTGGCCAG Distance From Peak(sequence,strand,conservation)	15-GGAATGAATG Distance From Peak(sequence,strand,conservation)	16-AGGAAATGAC Distance From Peak(sequence,strand,conservation)	17-TCTTGGAAGA Distance From Peak(sequence,strand,conservation)	18-AGACTTTCCG Distance From Peak(sequence,strand,conservation)	19-CCCTTTATTC Distance From Peak(sequence,strand,conservation)	20-CGTASCATMK Distance From Peak(sequence,strand,conservation)	21-CGAAACGCCC Distance From Peak(sequence,strand,conservation)	1-TGCCARGA Distance From Peak(sequence,strand,conservation)	2-GTTGCCAK Distance From Peak(sequence,strand,conservation)	3-GGCATTCC Distance From Peak(sequence,strand,conservation)	4-ATGACTCA Distance From Peak(sequence,strand,conservation)	5-TTTGGCCG Distance From Peak(sequence,strand,conservation)	6-TCCAAGAA Distance From Peak(sequence,strand,conservation)	7-AAAAGKAC Distance From Peak(sequence,strand,conservation)	8-TGCGTGGG Distance From Peak(sequence,strand,conservation)	9-TGACGTCA Distance From Peak(sequence,strand,conservation)	10-VCCGGAAT Distance From Peak(sequence,strand,conservation)	11-CTTTTAAA Distance From Peak(sequence,strand,conservation)	12-GCACATTC Distance From Peak(sequence,strand,conservation)	13-RTACAAAG Distance From Peak(sequence,strand,conservation)	14-TGGCCAGC Distance From Peak(sequence,strand,conservation)	15-TTGTGTCC Distance From Peak(sequence,strand,conservation)	16-TCCTTTGT Distance From Peak(sequence,strand,conservation)
peak72072	chr16	63545601	63546215	Intergenic	-1475169	NM_001796	ENSG00000150394	CDH8	Nbla04261	cadherin 8, type 2	protein-coding	281(CCTGCCAATG,+,0.00),332(GGTTTCCAAG,-,0.00)	194(GGGAATTCCT,+,0.00),194(GGGAATTCCT,-,0.00)		337(CCAAGGCTAC,-,0.00)						487(TTCTAAAGAA,-,0.00)	406(ACCAAGATTC,-,0.00)													195(GGAATTCC,+,0.00),195(GGAATTCC,-,0.00)		603(TTTGGACT,+,0.00)	453(TTCTTGGA,-,0.00)		189(TGAGTGGG,+,0.00),359(AGAGTGGG,+,0.00)					47(CTTTTTAT,-,0.00),103(CTTTGGAT,-,0.00),211(ATCCAGAG,+,0.00),386(CTACAAAG,+,0.00),602(CTTTGGAC,-,0.00)
peak189970	chr8	3617690	3618077	intron (NM_033225, intron 5 of 69)	-1031892	NR_125425	ENSG00000254319	LOC101927815	-	uncharacterized LOC101927815	ncRNA	184(TTCTGCTAAG,-,0.00)	49(GGGAATGTTG,+,0.00)		111(CTAAGAATAC,-,0.00)	92(TTGTTCCCAC,-,0.00)					252(TTAAATAGAA,-,0.00)			16(ATCTAGGTCA,-,0.00)	262(CAGGCCAGTC,-,0.00)	337(CATTCTTTCA,-,0.00)	150(TTCATTTCCT,-,0.00)							81(AAAGGAAC,-,0.00)	39(GCCATTCA,+,0.00),50(GGAATGTT,-,0.00)				338(ATTCTTTC,-,0.00)							57(TGGACAGC,+,0.00)
peak83404	chr18	26761130	26762250	Intergenic	-1004280	NM_001792	ENSG00000170558	CDH2	CD325|CDHN|CDw325|NCAD	cadherin 2, type 1, N-cadherin (neuronal)	protein-coding	680(TCTTACCAAG,-,0.00)	674(AGACATTCTT,-,0.00)	499(CACTGAGTCA,+,0.00),502(TGAGTCATTG,-,0.00)	131(GAGTCCCTGG,+,0.00)		1079(TTATAAAGTT,-,0.00)				287(TTTAAAAGCA,-,0.00),621(ATGAAAAGAA,-,0.00),734(TATAAAAGGA,-,0.00),1041(TGCTTTAAAA,+,0.00),1043(CTTTAAAAAA,-,0.00),1044(TTTAAAAAAA,-,0.00),1045(TTAAAAAAAA,-,0.00),1076(TTTTTATAAA,+,0.00)	476(GAATCTTGGC,+,0.00),721(GCTGGAATTC,-,0.00),725(GAATTCTAGT,+,0.00)			191(CTGGCCAAAG,-,0.00),223(GTCTGGCCAC,+,0.00),483(GGCTGGCCAT,+,0.00)	691(GCAGTGAATG,+,0.00)	505(GTCATTGCCT,-,0.00)						479(TCTTGGCT,-,0.00)		234(TGGATTCC,+,0.00),675(GACATTCT,+,0.00),701(GGAATCCA,-,0.00),724(GGAATTCT,+,0.00),724(GGAATTCT,-,0.00)	501(CTGAGTCA,+,0.00),502(TGAGTCAT,-,0.00)	192(TGGCCAAA,-,0.00),224(TCTGGCCA,+,0.00),266(TTTGTCCA,+,0.00),268(TGTCCAAA,-,0.00),582(CTTCCAAA,-,0.00)	809(CCCAAGAA,+,0.00)	152(GAAAGGTT,+,0.00),624(AAAAGAAT,+,0.00),1056(AACCTTTT,-,0.00)		634(TGAGATCA,+,0.00)	708(ATTCAGGA,-,0.00)	287(TTTAAAAG,-,0.00),734(TATAAAAG,-,0.00),1043(CTTTAAAA,+,0.00),1059(CTTTTAAT,+,0.00)		45(ATCCAGAG,+,0.00),269(GTCCAAAG,+,0.00),1079(TTATAAAG,+,0.00),1112(GTACAAAT,+,0.00)	484(GCTGGCCA,-,0.00)
peak130791	chr3	117658148	117658830	Intergenic	-1003434	NR_046230	ENSG00000239877	IGSF11-AS1	-	IGSF11 antisense RNA 1	ncRNA	309(CTGGCCAACT,+,0.00),317(CTGGGCAAAG,+,0.00),637(CTTGGAAAAC,+,0.00)				322(CAAAGAACAA,+,0.00)		74(AGTAAGGTCA,-,0.00)			211(ATTCAAAGAA,-,0.00),443(TTCTTTTTAG,+,0.00),663(ATTAAAAAGA,-,0.00),664(TTAAAAAGAA,-,0.00)				161(GTGCCCAGAG,-,0.00),307(GGCTGGCCAA,+,0.00),309(CTGGCCAACT,-,0.00)								162(TGCCCAGA,+,0.00),316(ACTGGGCA,-,0.00),636(ACTTGGAA,-,0.00)	605(CAAGCAAC,-,0.00)					102(GAAAGGAT,+,0.00),537(AAAAGTCC,+,0.00)		366(TGACCTCA,+,0.00),366(TGACCTCA,-,0.00)			337(GAATGTGA,-,0.00)	227(ATACAAAT,+,0.00)	308(GCTGGCCA,-,0.00)		328(ACAAATGA,-,0.00),411(ACAAAAGA,-,0.00)
peak139889	chr4	34966010	34966724	Intergenic	-924852	NR_125902	ENSG00000250954	LOC101928622	-	uncharacterized LOC101928622	ncRNA		330(ATACATTCCC,-,0.00)	503(GTCTGAGTCA,+,0.00),506(TGAGTCACAG,-,0.00)	393(CCTAGGATAC,-,0.00)		321(TACTTCCTGA,+,0.00),588(GAAGAAAGTA,-,0.00),689(ATAAAAAGTT,-,0.00)			533(TGAGTGGGAG,+,0.00)	404(TCCTTTCAGA,+,0.00),439(TTCTCTTTAA,+,0.00)												60(TCTTGGAA,-,0.00)		331(TACATTCC,+,0.00)	505(CTGAGTCA,+,0.00),506(TGAGTCAC,-,0.00)	39(TTTGGAAG,+,0.00),86(TTTGGCAA,+,0.00)			533(TGAGTGGG,+,0.00)	133(TTAGATCA,+,0.00)		97(TTTAAAAC,-,0.00),483(ATTAAAAG,-,0.00),580(CTTTTAAT,+,0.00)		689(ATAAAAAG,+,0.00)		220(GGAAACAA,-,0.00)
peak31333	chr11	37525472	37526375	Intergenic	-906094	NM_001243786	ENSG00000175097	RAG2	RAG-2	recombination activating gene 2	protein-coding	493(CTTGCCAAAA,+,0.00)	339(AAGAATGTGG,+,0.00)	268(TGATTCATAA,-,0.00),395(TAATGACTCA,+,0.00),398(TGACTCAGAG,-,0.00)				551(AATGAGGTCA,-,0.00),553(TGAGGTCATT,+,0.00)			114(TCCTTATCAA,+,0.00),442(CCCTATTAAA,+,0.00),532(CTCTTTTCAA,+,0.00)				321(CTCTGGCAAC,+,0.00),678(CTGGCTAGCA,-,0.00)								492(TCTTGCCA,-,0.00)	105(TTGGTAAC,-,0.00),257(TTAGTAAC,-,0.00),323(CTGGCAAC,-,0.00),761(TCAGCAAC,-,0.00)		268(TGATTCAT,-,0.00),397(ATGACTCA,+,0.00),398(TGACTCAG,-,0.00)	181(TTTGGAAG,+,0.00),494(TTGCCAAA,-,0.00)		45(AGACTTTT,-,0.00),525(GAAAGGAC,+,0.00)		553(TGAGGTCA,+,0.00),553(TGAGGTCA,-,0.00)		534(CTTTTCAA,+,0.00)		180(CTTTGGAA,-,0.00),610(CTTTGTAG,-,0.00)		137(TTGTGTCT,+,0.00)
peak54215	chr13	105266471	105267239	Intergenic	-851361	NM_001161814	ENSG00000182346	DAOA	LG72|SG72	D-amino acid oxidase activator	protein-coding			148(TTAGTCAGTC,-,0.00)							359(CCCTTTTCAG,+,0.00),574(TTTTAAAAGA,-,0.00),607(TCCTTTTAAG,+,0.00),653(TTTAAAAAAG,-,0.00),654(TTAAAAAAGG,-,0.00)				3(CTGGACAGTG,-,0.00)									292(ATGGTAAC,-,0.00),321(GTTGCTTG,+,0.00),671(AAAGCAAC,-,0.00),754(CAGGGAAC,-,0.00)					578(AAAAGATT,+,0.00),606(ATCCTTTT,-,0.00)	432(CCCACACC,-,0.00)			338(TTGAAAAG,-,0.00),573(CTTTTAAA,+,0.00),575(TTTAAAAG,-,0.00)		130(CTTTATAA,-,0.00)		530(GGACACAA,-,0.00)
peak130799	chr3	117817691	117818038	Intergenic	-844059	NR_046230	ENSG00000239877	IGSF11-AS1	-	IGSF11 antisense RNA 1	ncRNA	54(GATTGCCAAG,-,0.00),204(TGCTGCCCTG,-,0.00)	197(AAGAATGTGC,+,0.00)				130(TACTTTTTGC,+,0.00)								135(TTTGCCAGTG,-,0.00)								57(TGCCAAGG,+,0.00)	61(AAGGGAAC,-,0.00)										199(GAATGTGC,-,0.00)			188(TTCTGTCC,+,0.00)
peak202372	chr9	31541621	31543007	Intergenic	-842287	NM_002197	ENSG00000122729	ACO1	ACONS|HEL60|IREB1|IREBP|IREBP1|IRP1	aconitase 1, soluble	protein-coding	255(AGCTGCCAAG,-,0.00),568(CATGGCAACA,+,0.00)	90(ACAAATTCTG,-,0.00),1059(ACAAATTCTC,-,0.00)				166(GCAGAAAGCT,-,0.00),592(AACCTTGTAA,+,0.00)	1201(AGTGATGTAA,-,0.00)			43(TTGCAAAAGA,-,0.00),340(TTCTATTTAA,+,0.00),345(TTTAAAAACA,-,0.00),420(TAGCAAAGAA,-,0.00),504(TCCTTTGCTA,+,0.00),1145(CTCTTTGAAA,+,0.00)			866(ATTTAGGTCA,-,0.00)					705(AGGAAAGTCT,-,0.00)				258(TGCCAAGT,+,0.00)	129(CTGGGAAC,-,0.00),569(ATGGCAAC,-,0.00),860(GTTCCCAT,+,0.00),1252(ACAGCAAC,-,0.00)	281(GGAATGGT,-,0.00)		225(CTGACAAA,-,0.00),257(CTGCCAAG,-,0.00),603(CTTGGCCG,+,0.00)	276(TTCTAGGA,-,0.00),443(TTCAAGAA,+,0.00)	432(GAAAGTAT,+,0.00),707(GAAAGTCT,+,0.00),789(AAAAGATT,+,0.00),1211(GAACTTTT,-,0.00)		868(TTAGGTCA,+,0.00),1203(TGATGTAA,-,0.00)		595(CTTGTAAA,+,0.00),1147(CTTTGAAA,+,0.00)				643(GGAGACAA,-,0.00)
peak179974	chr7	46767897	46768614	Intergenic	-807384	NM_001013398	ENSG00000146674	IGFBP3	BP-53|IBP3	insulin like growth factor binding protein 3	protein-coding			111(TGATTCATCA,-,0.00)							363(TCCTATTCAA,+,0.00)				389(CTGGCCACAG,-,0.00)									644(GTTGCCAA,+,0.00)	442(GGAATTCA,+,0.00),442(GGAATTCA,-,0.00),580(AGCATTCA,+,0.00),624(GGAATGCA,-,0.00)	110(GTGATTCA,+,0.00),111(TGATTCAT,-,0.00)	645(TTGCCAAA,-,0.00)		171(AAAAGATT,+,0.00),382(GAAAGTCC,+,0.00),417(AGAAGGAC,+,0.00),510(AAAAGTTC,+,0.00)
peak72026	chr16	62855963	62856217	Intergenic	-785351	NM_001796	ENSG00000150394	CDH8	Nbla04261	cadherin 8, type 2	protein-coding		84(AAGAATTCCT,+,0.00),84(AAGAATTCCT,-,0.00)				107(AAACAAAGTT,-,0.00)								166(GTGGCCACAG,-,0.00)								91(CCTTGGCA,-,0.00)		40(GGCATCCC,+,0.00),85(AGAATTCC,+,0.00),85(AGAATTCC,-,0.00)			184(TTCAAGAA,+,0.00)	82(GAAAGAAT,+,0.00)		233(TGACTTCA,+,0.00)				69(CTCTGGAT,-,0.00)
peak63593	chr15	46701894	46702749	Intergenic	-774082	NM_001198999	ENSG00000137872	SEMA6D	-	sema domain, transmembrane domain (TM), and cytoplasmic domain, (semaphorin) 6D	protein-coding	70(CTTGCCAACT,+,0.00),81(CCGGGCAACT,+,0.00),340(GGTTACCAGG,-,0.00),371(TTTTGGCAAG,-,0.00),392(CCTAGCAACA,+,0.00),754(ATTTGCCAAG,-,0.00),825(TTTTTCCAAG,-,0.00)		516(AGATGACTCA,+,0.00),519(TGACTCAGTC,-,0.00)	526(GTCTCCTTTG,+,0.00)		203(GACTTCGTGC,+,0.00),476(AACTTCTTGT,+,0.00),665(TACTTTGTTT,+,0.00)				277(CTGAAAAAGA,-,0.00),486(GCCTTTTGAA,+,0.00),795(TCCTTTACAT,+,0.00),824(TTTTTTCCAA,+,0.00)				556(CTCTGGCTAC,+,0.00),709(ATGGCCTGTG,-,0.00)								286(ACTGGGCA,-,0.00),374(TGGCAAGT,+,0.00),572(TCTTGGCT,-,0.00),757(TGCCAAGT,+,0.00),828(TTCCAAGT,+,0.00)	341(GTTACCAG,+,0.00),393(CTAGCAAC,-,0.00),471(CTGGGAAC,-,0.00)		518(ATGACTCA,+,0.00),519(TGACTCAG,-,0.00)	372(TTTGGCAA,+,0.00)		103(GTCCTTCT,-,0.00),281(AAAAGACT,+,0.00),584(AAAAGAAC,+,0.00),784(GAAAGAAC,+,0.00),810(AAACTTTT,-,0.00)									582(ACAAAAGA,-,0.00)
peak63594	chr15	46708642	46709277	Intergenic	-767444	NM_001198999	ENSG00000137872	SEMA6D	-	sema domain, transmembrane domain (TM), and cytoplasmic domain, (semaphorin) 6D	protein-coding	367(ACTTGGCAAG,-,0.00),368(CTTGGCAAGC,+,0.00)				274(CAGGAAACAC,+,0.00)	557(TACTTTCTAC,+,0.00)				45(TCTTTTTAAT,+,0.00),287(TCCTCTTCAA,+,0.00),587(TTGAAGAGGA,-,0.00)	170(ACAGGGATAC,-,0.00),192(ACTGGAATTC,-,0.00),196(GAATTCTGGA,+,0.00),272(GCCAGGAAAC,-,0.00)			206(CACCAGCCAG,+,0.00)								271(AGCCAGGA,+,0.00),367(ACTTGGCA,-,0.00)		195(GGAATTCT,+,0.00),195(GGAATTCT,-,0.00)		103(TTTGGCTG,+,0.00),619(TTTGGCTG,+,0.00)		556(ATACTTTC,-,0.00)	387(CCCACTCC,-,0.00),393(CCCACTCT,-,0.00)		198(ATTCTGGA,-,0.00)					174(GGATACAA,-,0.00),203(GGACACCA,-,0.00)
peak59786	chr14	82853732	82855656	Intergenic	-765289	NR_110074	ENSG00000258977	LINC01467	-	long intergenic non-protein coding RNA 1467	ncRNA	385(AGGTGCCAAG,-,0.00),1622(CCTGGCAGAG,+,0.00),1824(TGCTGCCAGG,-,0.00)	326(CAGAATGTGA,+,0.00),541(CAGAATGTAC,+,0.00)	1162(AGATGAGTCA,+,0.00),1165(TGAGTCATGG,-,0.00)	378(GTATTCTAGG,+,0.00)		161(AAAGAAAGTA,-,0.00),547(GTACAAAGGC,-,0.00),830(TAAGAAAGTA,-,0.00),1838(TACTTTCTTT,+,0.00)				156(ATGAAAAAGA,-,0.00),472(TTTTAAAGAA,-,0.00),473(TTTAAAGAAA,-,0.00),918(TTTAAAAAGA,-,0.00),919(TTAAAAAGAG,-,0.00),948(TTTACAAAGA,-,0.00),1189(TTCTTTTTAT,+,0.00),1738(GCCTTTGCAA,+,0.00),1793(CCCTTTTCAA,+,0.00),1794(CCTTTTCAAA,+,0.00),1797(TTTCAAAGAG,-,0.00)	1019(ACTGGGAATC,-,0.00)	125(CTTTGCCAGA,-,0.00)	318(ATGTAGGACA,-,0.00)	495(TTGGCCAGGC,-,0.00)	323(GGACAGAATG,+,0.00),631(CATTTATTCA,-,0.00)							388(TGCCAAGC,+,0.00),396(TCTTGGCA,-,0.00),1418(AGCCAGGA,+,0.00),1621(GCCTGGCA,-,0.00),1827(TGCCAGGC,+,0.00)	653(TCAGGAAC,-,0.00),1076(ATAGGAAC,-,0.00)	521(AGAATGAC,-,0.00),1544(GGAATGAG,-,0.00),1697(GGAATTTC,-,0.00)	1164(ATGAGTCA,+,0.00),1165(TGAGTCAT,-,0.00)			164(GAAAGTAT,+,0.00),449(AAAAGGTC,+,0.00),868(AAACTTTT,-,0.00),1360(AAAAGGCT,+,0.00)		1053(TGACATCA,+,0.00)		446(ATTAAAAG,-,0.00),472(TTTTAAAG,-,0.00),1614(TTTACAAG,-,0.00),1750(TTTGAAAG,-,0.00),1762(CTTTCAAA,+,0.00),1795(CTTTTCAA,+,0.00),1797(TTTCAAAG,-,0.00)	328(GAATGTGA,-,0.00)	547(GTACAAAG,+,0.00),570(ATAAAAAG,+,0.00),744(GTCTAAAG,+,0.00),857(ATAAAAAG,+,0.00),949(TTACAAAG,+,0.00),1126(CTTTATAT,-,0.00),1191(CTTTTTAT,-,0.00)		323(GGACAGAA,-,0.00),698(GTGTGTCC,+,0.00),1680(TTGTGCCC,+,0.00)
peak24685	chr10	84741761	84742331	intron (NM_001010848, intron 8 of 8)	-749370	NR_120666	ENSG00000225738	NRG3-AS1	C10orf100|Em:AC010157.1	NRG3 antisense RNA 1	ncRNA		84(AGGAATGTGA,+,0.00),242(ACAAATTCCT,-,0.00),318(AAGAATGCTT,+,0.00)	254(GCCTGACTCA,+,0.00),257(TGACTCATGA,-,0.00),471(CTCTGACTCA,+,0.00),474(TGACTCAGAA,-,0.00)							310(TTCTTTAAAA,+,0.00),312(CTTTAAAAGA,-,0.00),313(TTTAAAAGAA,-,0.00)	519(GCTGGAATAC,-,0.00)	250(CTTAGCCTGA,-,0.00),389(CTGGCCCAAA,-,0.00)											205(CTAGGAAC,-,0.00),271(CTGGGAAC,-,0.00)	85(GGAATGTG,-,0.00),264(TGAATGAC,-,0.00),319(AGAATGCT,-,0.00),522(GGAATACC,-,0.00)	256(CTGACTCA,+,0.00),257(TGACTCAT,-,0.00),473(CTGACTCA,+,0.00),474(TGACTCAG,-,0.00)	390(TGGCCCAA,-,0.00)		316(AAAAGAAT,+,0.00)				312(CTTTAAAA,+,0.00),313(TTTAAAAG,-,0.00)	86(GAATGTGA,-,0.00)
peak41488	chr12	37960725	37962038	Intergenic	-749176	NM_001308340	ENSG00000175548	ALG10B	ALG10|KCR1	ALG10B, alpha-1,2-glucosyltransferase	protein-coding	117(GGCTTCCAGG,-,0.00),284(CTGGGCAGTA,+,0.00),299(TGTTGCCTGG,-,0.00),1102(ATTTGCCCAG,-,0.00)	309(GAGAATGTTG,+,0.00),699(GCACATTCTT,-,0.00),1250(TGGAATGTCC,+,0.00)	534(CTATGAATCA,+,0.00)	851(ATATTCTTGG,+,0.00),1243(AAATCCTTGG,+,0.00)		99(TCCTTTGTGT,+,0.00),829(TCCTTTGTGT,+,0.00)	696(TGAGCACATT,+,0.00)			159(TTTGAAGGGA,-,0.00),316(TTGATAAGGA,-,0.00),1290(TTTTTTTGAA,+,0.00),1291(TTTTTTGAAA,+,0.00)		421(TCTGACCAGG,+,0.00),502(TCTGGACATG,+,0.00),566(CTGGGCCAAA,-,0.00),670(TTTCGCCAAG,+,0.00)		107(GTGACCAGCG,-,0.00),420(CTCTGACCAG,+,0.00),484(CGGCGGCCAC,+,0.00),648(CCCAGGCCAA,+,0.00),778(CGCTGGGGAG,+,0.00)								120(TTCCAGGA,+,0.00),283(TCTGGGCA,-,0.00),855(TCTTGGCT,-,0.00),1105(TGCCCAGT,+,0.00),1224(TCCTGGCA,-,0.00)	300(GTTGCCTG,+,0.00)	1053(GGAATGAG,-,0.00),1251(GGAATGTC,-,0.00)	536(ATGAATCA,+,0.00),537(TGAATCAT,-,0.00)	95(TTTGTCCT,+,0.00),513(TTTGGACT,+,0.00),568(GGGCCAAA,-,0.00),601(TTGGGCCA,+,0.00),603(GGGCCAAA,-,0.00),651(AGGCCAAG,-,0.00),1005(AGTCCAAA,-,0.00)	329(TTCTTGGG,-,0.00),854(TTCTTGGC,-,0.00),1246(TCCTTGGA,-,0.00)	335(GGCCTTTC,-,0.00),573(AAACTTTC,-,0.00),794(ATTCTTTT,-,0.00),1023(GATCTTTC,-,0.00)					699(GCACATTC,+,0.00)	512(CTTTGGAC,-,0.00),1211(CTTTGTAC,-,0.00)		833(TTGTGTCC,+,0.00)	99(TCCTTTGT,+,0.00),829(TCCTTTGT,+,0.00)
peak179969	chr7	46703923	46704512	Intergenic	-743346	NM_001013398	ENSG00000146674	IGFBP3	BP-53|IBP3	insulin like growth factor binding protein 3	protein-coding					85(CAGGAAACAC,+,0.00),305(CAGGGAACAT,+,0.00),500(CCAGAAACAC,+,0.00)				264(CACCCACTCT,-,0.00)		142(ACTGGGATTT,-,0.00)	367(TCTGGCCCAC,+,0.00)				530(AGGAAATGAC,+,0.00)							305(CAGGGAAC,-,0.00)	280(GGCATTCA,+,0.00)					266(CCCACTCT,-,0.00),514(CCCACTCT,-,0.00)		249(ATTCTGGG,-,0.00)			153(ATTTGTAT,-,0.00)
peak143338	chr4	94007359	94007986	intron (NM_001510, intron 3 of 15)	-742406	NM_005172		ATOH1	ATH1|HATH1|MATH-1|bHLHa14	atonal bHLH transcription factor 1	protein-coding					390(CTGGAAACAC,+,0.00)	466(GAACAAAGTC,-,0.00)				31(CTGAAAAGAA,-,0.00),80(TTCTTTGCAA,+,0.00),342(TCTTATTAAA,+,0.00)	227(TCTAGGAATC,-,0.00)												435(GTTGCTTA,+,0.00)	5(GGAATGGG,-,0.00),566(GAAATTCC,+,0.00)		177(CGTCCAGA,-,0.00),328(TTTGGCAG,+,0.00),368(CAGCCAAA,-,0.00)		504(AAAAGGAT,+,0.00)	318(TGCATGGG,+,0.00)					606(CTTTGGAA,-,0.00)		406(TTGTCTCC,+,0.00)	402(TCCTTTGT,+,0.00)
peak100853	chr2	117843490	117844051	Intergenic	-728485	NM_006773	ENSG00000088205	DDX18	MrDb	DEAD (Asp-Glu-Ala-Asp) box polypeptide 18	protein-coding	391(TTCTGGCAGG,-,0.00),521(TGCTGGCATG,-,0.00)		20(TGATTCATCA,-,0.00),478(CCTTGAATCA,+,0.00)			269(GTACAAAGGT,-,0.00)	428(AGTGAGGTCA,-,0.00),430(TGAGGTCATC,+,0.00)			66(CCCTTTTATA,+,0.00),441(TACTTTTAAA,+,0.00),444(TTTTAAAACA,-,0.00),464(TTCTGTGAAA,+,0.00)	127(AAATCCCAGC,+,0.00)														19(ATGATTCA,+,0.00),20(TGATTCAT,-,0.00)	392(TCTGGCAG,+,0.00)		302(GAAAGTAT,+,0.00),440(ATACTTTT,-,0.00),471(AAAAGTCC,+,0.00)	346(CCCACTCC,-,0.00)	430(TGAGGTCA,+,0.00),430(TGAGGTCA,-,0.00)		68(CTTTTATA,+,0.00),443(CTTTTAAA,+,0.00),445(TTTAAAAC,-,0.00)		269(GTACAAAG,+,0.00)
peak100854	chr2	117844291	117845918	Intergenic	-727151	NM_006773	ENSG00000088205	DDX18	MrDb	DEAD (Asp-Glu-Ala-Asp) box polypeptide 18	protein-coding		1088(GCACATTCCT,-,0.00)	528(TTTTGACTCA,+,0.00),531(TGACTCACTG,-,0.00)	744(CAAAGGAGAC,-,0.00)	993(CCAGGCACAG,+,0.00)	975(AAACAAAGGT,-,0.00)				1264(TCCTTAAAAA,+,0.00),1610(CTCTTTTCAG,+,0.00)	428(ACTGGGATTC,-,0.00),729(ACTGGAATTC,-,0.00)				123(GGAAAGAATT,+,0.00),182(CAATCATTCC,-,0.00)							310(TCCTGGAA,-,0.00)	901(GTTCCCTT,+,0.00),1172(ATGGGAAC,-,0.00)	139(GGAATCTC,-,0.00),184(ATCATTCC,+,0.00),285(GTCATTCT,+,0.00),431(GGGATTCT,+,0.00),732(GGAATTCA,+,0.00),732(GGAATTCA,-,0.00),1089(CACATTCC,+,0.00),1477(GGAATTGC,-,0.00),1484(CCCATTCC,+,0.00)	530(TTGACTCA,+,0.00),531(TGACTCAC,-,0.00)	1033(CTGCCAAA,-,0.00)	1389(TTCTTGAA,-,0.00)	2(ATCCTTTC,-,0.00),124(GAAAGAAT,+,0.00),334(ATTCTTTC,-,0.00),1016(GAAAGTCT,+,0.00),1227(AGAAGTCC,+,0.00)	1552(GGTGTGGG,+,0.00)	468(TCACGTCA,+,0.00),1301(TGAGCTAA,-,0.00)			1088(GCACATTC,+,0.00)
peak214815	chrX	121598145	121598764	Intergenic	-719642	NM_000828	ENSG00000125675	GRIA3	GLUR-C|GLUR-K3|GLUR3|GLURC|GluA3|MRX94	glutamate receptor, ionotropic, AMPA 3	protein-coding		440(TGGAATTTTT,+,0.00)				276(ACACGAAGTA,-,0.00)				29(TATAAAAGGG,-,0.00),150(TTTAAAAGTA,-,0.00),300(TTGAAAAAGG,-,0.00),446(TTTTCTTAAA,+,0.00)													47(GTTCCTAT,+,0.00),62(ATAGGAAC,-,0.00)	39(GGAATTAC,-,0.00),200(GGCATTCA,+,0.00)		289(TTTGGCAG,+,0.00)		153(AAAAGTAC,+,0.00),257(GAAAGAAT,+,0.00)				29(TATAAAAG,-,0.00),150(TTTAAAAG,-,0.00)
peak179967	chr7	46650415	46651325	Intergenic	-689999	NM_001013398	ENSG00000146674	IGFBP3	BP-53|IBP3	insulin like growth factor binding protein 3	protein-coding	236(AGGTGGCAAG,-,0.00),357(CCTGGCACAT,+,0.00),515(GGCTGCCAGG,-,0.00)	140(CAGAATTCCT,+,0.00)		325(GTCTCCCTGG,+,0.00)	34(CCAAGAACAA,+,0.00),44(ATGTTCTCAG,-,0.00)					14(TCCTTTCAAT,+,0.00),28(CTCTTTCCAA,+,0.00),31(TTTCCAAGAA,-,0.00),337(TCCCTTTTAA,+,0.00),338(CCCTTTTAAT,+,0.00)		638(CTGGCACAGA,-,0.00)		428(TTGGCCACCC,-,0.00)								32(TTCCAAGA,+,0.00),356(CCCTGGCA,-,0.00),518(TGCCAGGA,+,0.00)		4(GGAATCCA,-,0.00),60(GGAATCCT,-,0.00),141(AGAATTCC,+,0.00),141(AGAATTCC,-,0.00),688(GCCATTCA,+,0.00)	660(TGAGTAAT,-,0.00)	385(CTGCCAGA,-,0.00)	33(TCCAAGAA,+,0.00)	13(GTCCTTTC,-,0.00),169(AAAAGATC,+,0.00),852(AAAAGTTC,+,0.00)				340(CTTTTAAT,+,0.00),902(TTTATAAG,-,0.00)			457(GCTGCCCA,-,0.00)	323(TTGTCTCC,+,0.00)
peak206602	chr9	110930659	110931272	Intergenic	-678964	NM_004235	ENSG00000136826	KLF4	EZF|GKLF	Kruppel-like factor 4 (gut)	protein-coding	248(TGCTGCCAGG,-,0.00)	3(TAGAATGTGT,+,0.00)	263(AGATGAGTCA,+,0.00),266(TGAGTCAGTC,-,0.00)	253(CCAGGGCTAC,-,0.00),372(CCAAAGATAA,-,0.00),573(CCTAGGACAC,-,0.00)	573(CCTAGGACAC,+,0.00)					15(TTCTTTTGAA,+,0.00),16(TCTTTTGAAG,+,0.00)		368(TCTGCCAAAG,+,0.00)		204(ATGTCCAGTG,-,0.00)								251(TGCCAGGG,+,0.00),423(ACTGGGCA,-,0.00)	341(CTGGCAAC,-,0.00),544(ACAGGAAC,-,0.00)	66(GGCATCCC,+,0.00),458(GACATTCA,+,0.00)	265(ATGAGTCA,+,0.00),266(TGAGTCAG,-,0.00)	142(AGTCCAAA,-,0.00),369(CTGCCAAA,-,0.00)		14(ATTCTTTT,-,0.00)						59(CTTTGTAG,-,0.00),168(ATCCAGAG,+,0.00)		577(GGACACAC,-,0.00)
peak206601	chr9	110928809	110929145	Intergenic	-676976	NM_004235	ENSG00000136826	KLF4	EZF|GKLF	Kruppel-like factor 4 (gut)	protein-coding	72(TTTTTCCAAG,-,0.00)									71(TTTTTTCCAA,+,0.00),115(TTCCTTAAAA,+,0.00),116(TCCTTAAAAA,+,0.00)													276(GTTCCTAG,+,0.00)			170(AGTCCAAA,-,0.00)	210(TCCAAGCA,+,0.00)	160(AAAAGGTT,+,0.00)						171(GTCCAAAG,+,0.00)			139(TCTTTTGT,+,0.00)
peak206599	chr9	110917133	110917617	Intergenic	-665374	NM_004235	ENSG00000136826	KLF4	EZF|GKLF	Kruppel-like factor 4 (gut)	protein-coding	19(CCTGGCAACT,+,0.00)									425(CTGAAAAGGC,-,0.00)	458(ACTGGGATTT,-,0.00)	302(TGTGGCCAAG,+,0.00)		301(CTGTGGCCAA,+,0.00),376(CTGGCATGCG,-,0.00)								18(CCCTGGCA,-,0.00),109(CCCTGGCA,-,0.00),158(TTCCAGGT,+,0.00)	20(CTGGCAAC,-,0.00),316(CTGGGAAC,-,0.00)	41(GTCATTCT,+,0.00),154(TGAATTCC,+,0.00),154(TGAATTCC,-,0.00)		304(TGGCCAAG,-,0.00)	167(TCCAAGCA,+,0.00)	190(GAAAGACT,+,0.00),428(AAAAGGCC,+,0.00)						275(CTTTGTAT,-,0.00)		360(TTGTATCC,+,0.00)
peak102955	chr2	146689093	146690009	Intergenic	-655074	NR_026904		PABPC1P2	PABP2|PABP4|PABPCP2|PABPCP4	poly(A) binding protein, cytoplasmic 1 pseudogene 2	pseudo					248(GCAGGAACAG,+,0.00)	772(AACTTCCTGC,+,0.00)	764(AATGAGATAA,-,0.00)	7(CCACAGCAAC,+,0.00)		349(TTAAAAAAAA,-,0.00),382(ATAAAAAGGA,-,0.00),587(CCCTTTTGAA,+,0.00)					157(GGAAAAAATG,+,0.00),674(CATTTATTCC,-,0.00)							199(TGCCAGGC,+,0.00)	9(ACAGCAAC,-,0.00),730(GTTACTAT,+,0.00)	873(AGGATTCC,+,0.00)			440(TCCTTAGA,-,0.00)	62(AGCCTTTC,-,0.00),357(AAAAGTAT,+,0.00),385(AAAAGGAC,+,0.00),706(AAAAGTAT,+,0.00),721(AGCCTTTT,-,0.00),817(GAACTTTT,-,0.00)				409(CTTTGAAA,+,0.00)		382(ATAAAAAG,+,0.00)
peak206598	chr9	110904536	110905481	Intergenic	-653007	NM_004235	ENSG00000136826	KLF4	EZF|GKLF	Kruppel-like factor 4 (gut)	protein-coding	43(TGCTGGCATG,-,0.00),49(CATGGCAGCT,+,0.00),200(CCTGGCAATA,+,0.00),610(AGTTGCCATG,-,0.00),894(TGTTGCCCAG,-,0.00)	138(GGGAATTCTG,-,0.00),343(GGGAATGCCT,+,0.00)	366(TGATTCATGG,-,0.00)		8(GTGTCCCAGG,-,0.00),484(GTGTTCTGAG,-,0.00),575(CTGAGAACAG,+,0.00)	581(ACAGAAAGTC,-,0.00)				187(TCCTATCAAA,+,0.00),737(CCCTTATAAA,+,0.00)		103(GCTGCCCAAG,+,0.00),602(TCTGTGCAAG,+,0.00),638(TGTGGCCAAG,+,0.00)		637(CTGTGGCCAA,+,0.00),639(GTGGCCAAGG,-,0.00),719(CCCTGGCCTT,+,0.00)			420(TCTTTCAAGA,-,0.00)					199(CCCTGGCA,-,0.00)	372(ATGGGAAC,-,0.00),611(GTTGCCAT,+,0.00)	139(GGAATTCT,+,0.00),139(GGAATTCT,-,0.00),179(GGGATTCT,+,0.00),307(CTCATTCC,+,0.00),344(GGAATGCC,-,0.00),556(GGAATCCA,-,0.00)	366(TGATTCAT,-,0.00)	640(TGGCCAAG,-,0.00),675(TTTGGCAG,+,0.00),872(GGGCCAAG,-,0.00)		418(AGTCTTTC,-,0.00),584(GAAAGTCC,+,0.00)				739(CTTATAAA,+,0.00),774(GTTTTAAA,+,0.00)		559(ATCCAAAG,+,0.00)	103(GCTGCCCA,-,0.00)
peak190079	chr8	5474948	5475379	Intergenic	-622835	NM_033225	ENSG00000183117	CSMD1	PPP1R24	CUB and Sushi multiple domains 1	protein-coding	145(TGGTGCCAAG,-,0.00)				235(CTGTCCCGGG,-,0.00)	346(AAACGAAGGT,-,0.00)								206(GGCAGGCCAG,+,0.00),412(CAGTGGCCTG,+,0.00)				50(AGACTTTCAA,+,0.00)				148(TGCCAAGG,+,0.00),186(TTCCAAGT,+,0.00),216(TTCCAGGA,+,0.00)						50(AGACTTTC,-,0.00)	268(CCCACGCC,-,0.00)	9(TTACCTCA,+,0.00),126(TGATCTCA,-,0.00),173(TTACATCA,+,0.00)					207(GCAGGCCA,-,0.00)
peak7892	chr1	88458115	88458402	Intergenic	-620920	NR_038324	ENSG00000227290	LINC01364	-	long intergenic non-protein coding RNA 1364	ncRNA	184(GTCTGCCAAG,-,0.00)							204(GTAACTATGG,-,0.00)								43(GTTATTTCCT,-,0.00)						187(TGCCAAGT,+,0.00)				56(CTTGGCCC,+,0.00),129(AGGCCAAA,-,0.00),186(CTGCCAAG,-,0.00),273(AGGCCAAG,-,0.00)		95(GTCCTTCT,-,0.00)
peak133164	chr3	147796991	147797541	Intergenic	-618392	NM_009585	ENSG00000144891	AGTR1	AG2S|AGTR1B|AT1|AT1AR|AT1B|AT1BR|AT1R|AT2R1|HAT1R	angiotensin II receptor, type 1	protein-coding	350(GTCTGCCAAG,-,0.00)			424(CCAAAGAGAC,-,0.00)		41(AAACAAAGTA,-,0.00)	7(AATGTGCTCA,-,0.00)			201(TTGTACAGAA,-,0.00)		267(GCAGGCCAAG,+,0.00)		266(GGCAGGCCAA,+,0.00)								353(TGCCAAGG,+,0.00)				269(AGGCCAAG,-,0.00),352(CTGCCAAG,-,0.00)		66(AAAAGTTT,+,0.00),149(GAAAGGCT,+,0.00)						179(ATCCAGAG,+,0.00),199(ATTTGTAC,-,0.00),422(ATCCAAAG,+,0.00)	267(GCAGGCCA,-,0.00)	1(GGATACAA,-,0.00)
peak181816	chr7	69985570	69986142	intron (NM_001127231, intron 5 of 17)	-611667	NM_022479	ENSG00000185274	WBSCR17	GALNACT17|GALNT16|GALNT20|GALNTL3|GalNAc-T5L	Williams-Beuren syndrome chromosome region 17	protein-coding	133(CTTGGCACCT,+,0.00)	185(TGGAATGCTC,+,0.00)			561(TTGTTCCTTG,-,0.00)	51(TACTTTCTGA,+,0.00),437(TTAGGAAGTT,-,0.00)	58(TGAGATTATT,+,0.00)			27(CCCTTTTAAA,+,0.00),28(CCTTTTAAAA,+,0.00),72(CTTTTTAAAA,+,0.00)					193(TCAATGAATG,+,0.00),263(AATTCTTTCC,-,0.00),531(TGAATGAATG,+,0.00)							132(TCTTGGCA,-,0.00)	563(GTTCCTTG,+,0.00)	186(GGAATGCT,-,0.00)		514(TTTGGTCA,+,0.00)	131(TTCTTGGC,-,0.00),408(TCCTTGGA,-,0.00)	50(GTACTTTC,-,0.00),264(ATTCTTTC,-,0.00),278(AGCCTTTC,-,0.00),398(ATTCTTTT,-,0.00)	326(CCCACGCT,-,0.00)			29(CTTTTAAA,+,0.00)		156(GTACAAAT,+,0.00)		453(GGACAGAA,-,0.00)	158(ACAAATGA,-,0.00)
peak181819	chr7	69998503	69999239	intron (NM_001127231, intron 5 of 17)	-598652	NM_022479	ENSG00000185274	WBSCR17	GALNACT17|GALNT16|GALNT20|GALNTL3|GalNAc-T5L	Williams-Beuren syndrome chromosome region 17	protein-coding	278(AGCTGGCAAG,-,0.00),359(CTTGGCACCA,+,0.00)	15(TAGAATGTTT,+,0.00)				14(TTAGAATGTT,-,0.00)			338(AGCGTGGGAG,+,0.00)		250(GCTGGAATTC,-,0.00)			278(AGCTGGCAAG,+,0.00)								281(TGGCAAGT,+,0.00),358(GCTTGGCA,-,0.00)	262(ACAGCAAC,-,0.00),406(CAGGGAAC,-,0.00),444(GTTGCCTT,+,0.00)	253(GGAATTCT,+,0.00),253(GGAATTCT,-,0.00),467(TGAATGGC,-,0.00)	477(TGAGTAAT,-,0.00)			395(GGAAGTAC,+,0.00)	338(AGCGTGGG,+,0.00)		634(ATTCTGGA,-,0.00)				315(GGGCCAGC,+,0.00)	297(CTGTGTCC,+,0.00),419(TTCTGTCC,+,0.00)
peak7890	chr1	88433678	88434765	Intergenic	-596883	NR_038324	ENSG00000227290	LINC01364	-	long intergenic non-protein coding RNA 1364	ncRNA		113(AAAAATTCTT,-,0.00)		405(CAAAAGATAC,-,0.00),611(CCAAAGCTAC,-,0.00)		151(AAACAAAGTT,-,0.00)				118(TTCTTTAAAT,+,0.00),159(TTTTAAAAAG,-,0.00),160(TTTAAAAAGG,-,0.00),161(TTAAAAAGGA,-,0.00),552(CTCTTTCAAA,+,0.00)			599(TGACCCACAT,+,0.00)	376(TGGTGGCCAG,+,0.00),378(GTGGCCAGGC,-,0.00),396(GGCTGCCCAC,+,0.00),630(CACTGGACTG,+,0.00),835(CAGGCCAGGC,-,0.00)	764(GGAATGAAGG,+,0.00)							392(ACTTGGCT,-,0.00),693(TTCCAAGT,+,0.00),895(TTCCAAGT,+,0.00)	20(AAGGCAAC,-,0.00),246(GTTACTAA,+,0.00),683(AAGGGAAC,-,0.00)	728(TGAATGTC,-,0.00)	517(ATGATTCA,+,0.00)	355(TTGCCAAA,-,0.00),775(TTTGGCTG,+,0.00),844(CGGCCACA,-,0.00)		164(AAAAGGAT,+,0.00),333(GAAAGGCT,+,0.00),528(GAAAGTTT,+,0.00),752(GGTCTTTC,-,0.00)	8(CCCCCTCA,-,0.00)			33(CTTTGAAA,+,0.00),158(GTTTTAAA,+,0.00),554(CTTTCAAA,+,0.00),555(TTTCAAAG,-,0.00)	818(TCACATTC,+,0.00)	609(TTCCAAAG,+,0.00)	397(GCTGCCCA,-,0.00),667(GCTGTCCA,-,0.00)		404(ACAAAAGA,-,0.00)
peak188358	chr7	145217033	145217909	Intergenic	-595982	NM_014141	ENSG00000174469	CNTNAP2	AUTS15|CASPR2|CDFE|NRXN4|PTHSL1	contactin associated protein-like 2	protein-coding	827(ATGTGCCAGG,-,0.00)	541(GAGAATGTCA,+,0.00)		215(CAATGGATAC,-,0.00)	420(CAAGGAACAC,+,0.00)		631(AATGACATCA,-,0.00)			331(ATTAAAAAGA,-,0.00),332(TTAAAAAGAA,-,0.00),851(TGTTTTTCAA,+,0.00)	831(GCCAGGAAAC,-,0.00)		373(AAATAGGACA,-,0.00),662(TGACTTAGTA,+,0.00)			627(AGGAAATGAC,+,0.00)						830(TGCCAGGA,+,0.00)	420(CAAGGAAC,-,0.00),800(TTAGTAAC,-,0.00)	542(AGAATGTC,-,0.00)		678(CTTGGCCT,+,0.00)	174(TTCTTGAA,-,0.00)	231(ATACTTTT,-,0.00),335(AAAAGAAC,+,0.00)	19(CCCCCACA,-,0.00),352(CCCACTCT,-,0.00)	633(TGACATCA,+,0.00)	206(TCCTGAAT,+,0.00)			708(ATCCAAAG,+,0.00)		726(TTGTGTTC,+,0.00)	655(TCTTTTGT,+,0.00)
peak206594	chr9	110845433	110846047	Intergenic	-593739	NM_004235	ENSG00000136826	KLF4	EZF|GKLF	Kruppel-like factor 4 (gut)	protein-coding	305(ATCTGCCAGG,-,0.00),392(AGGTGCCAGG,-,0.00)			339(GTGTCCCTGG,+,0.00)	339(GTGTCCCTGG,-,0.00)									72(CCCTGCCCAT,+,0.00)								308(TGCCAGGG,+,0.00),395(TGCCAGGC,+,0.00),576(ACTTGGAA,-,0.00)		580(GGAATTCC,+,0.00),580(GGAATTCC,-,0.00)		134(TCTGGCAG,+,0.00)	85(TCCAAGCA,+,0.00)										329(ACAAAAGA,-,0.00)
peak181820	chr7	70003985	70005060	intron (NM_001127231, intron 5 of 17)	-593001	NM_022479	ENSG00000185274	WBSCR17	GALNACT17|GALNT16|GALNT20|GALNTL3|GalNAc-T5L	Williams-Beuren syndrome chromosome region 17	protein-coding			191(CAGTGACTCA,+,0.00),194(TGACTCACTT,-,0.00)			310(GACTTCCTTC,+,0.00),632(ACATAAAGTT,-,0.00)		234(GTTACTATGT,-,0.00)		398(TTCTTTGAAA,+,0.00),401(TTTGAAAAGC,-,0.00),623(CTTTTTTTAA,+,0.00)	988(GTTTTCCAGC,+,0.00)		418(AACTAGGTCA,-,0.00)	321(CTCCAGCCAG,+,0.00)		576(GCCATTTCCT,-,0.00)						772(TCCTGCCA,-,0.00)	17(CTGGTAAC,-,0.00),234(GTTACTAT,+,0.00)	79(GGGATTCT,+,0.00),493(GGAATACC,-,0.00)	193(GTGACTCA,+,0.00),194(TGACTCAC,-,0.00)		433(TTGTTGGA,-,0.00)	306(GAAAGACT,+,0.00),842(AAAAGTCT,+,0.00)	880(TGTGGGGG,+,0.00)			400(CTTTGAAA,+,0.00),402(TTGAAAAG,-,0.00),472(CTTTTAAT,+,0.00)				505(TTGTTTCC,+,0.00)	133(TCATTTGT,+,0.00)
peak129828	chr3	106176109	106176676	Intergenic	-588505	NM_170662	ENSG00000114423	CBLB	Cbl-b|Nbla00127|RNF56	Cbl proto-oncogene B, E3 ubiquitin protein ligase	protein-coding		513(CAGAATGTTG,+,0.00)	216(ACATGACTCA,+,0.00),219(TGACTCAGCA,-,0.00)			512(GCAGAATGTT,-,0.00)				66(TTATAAAAGA,-,0.00),67(TATAAAAGAA,-,0.00)													536(GTTCCTTT,+,0.00)		218(ATGACTCA,+,0.00),219(TGACTCAG,-,0.00)				183(CCCATGCA,-,0.00)	49(TGACTTCA,+,0.00)		67(TATAAAAG,-,0.00)		113(GTCAAAAG,+,0.00)
peak181822	chr7	70017007	70018745	intron (NM_001127231, intron 5 of 17)	-579647	NM_022479	ENSG00000185274	WBSCR17	GALNACT17|GALNT16|GALNT20|GALNTL3|GalNAc-T5L	Williams-Beuren syndrome chromosome region 17	protein-coding	538(ACTTGGCAGG,-,0.00),539(CTTGGCAGGG,+,0.00),1335(TATTACCAGG,-,0.00)	1181(ATACATTCTG,-,0.00)			544(CAGGGGACAG,+,0.00)	505(ATAGAAGGTT,-,0.00)	1566(AGTGAGCTAA,-,0.00)			19(TTTTAAGAGA,-,0.00),20(TTTAAGAGAA,-,0.00),218(TTAAAGAGAA,-,0.00),569(GCCTTTGAAA,+,0.00),937(TTAGAAAGAA,-,0.00),1682(TTTTTTTTAA,+,0.00),1683(TTTTTTTAAG,+,0.00)				752(CAGGCCTGTG,-,0.00),993(CACGAGCCAG,+,0.00)	1279(CATTCATTGT,-,0.00)	1015(AGCAAATGAC,+,0.00)						538(ACTTGGCA,-,0.00),1378(ACCTGGAA,-,0.00),1511(AGCCAAGT,+,0.00)	812(AAAGCAAC,-,0.00),1610(TTGGCAAC,-,0.00)	1196(GTCATTCA,+,0.00)		539(CTTGGCAG,+,0.00),1054(CTGACAAA,-,0.00),1385(AGGACAAA,-,0.00),1609(TTTGGCAA,+,0.00)	495(TGCTTGGA,-,0.00)	589(AAAAGGTC,+,0.00),1004(AGAAGGCC,+,0.00),1728(GGCCTTTC,-,0.00)	88(TGCGTGTG,+,0.00),100(TGCGTGTG,+,0.00)	1568(TGAGCTAA,-,0.00)		20(TTTAAGAG,-,0.00),571(CTTTGAAA,+,0.00),1695(TTTAAAGG,-,0.00)		1530(CTTTGTAG,-,0.00)	950(TGTCCAGC,+,0.00)	1343(GGACACCA,-,0.00)	1057(ACAAATGA,-,0.00)
peak7886	chr1	88415933	88416532	Intergenic	-578894	NR_038324	ENSG00000227290	LINC01364	-	long intergenic non-protein coding RNA 1364	ncRNA	299(GCTGGCAACG,+,0.00),380(GGGTGCCAAG,-,0.00)		248(GCATGAGTCC,+,0.00),448(GAGTGAATCA,+,0.00)	547(GAATCTTTGG,+,0.00)		163(GAAGAAAGTA,-,0.00)				208(TCAAAAAGAA,-,0.00)		223(CTTTCCCAGA,-,0.00),260(CATGGACAGA,-,0.00)		40(CTCTGGCAAC,+,0.00)								383(TGCCAAGT,+,0.00)	42(CTGGCAAC,-,0.00),300(CTGGCAAC,-,0.00)	16(GACATTCA,+,0.00)	450(GTGAATCA,+,0.00),451(TGAATCAC,-,0.00)			328(GAACTTTT,-,0.00)								263(GGACAGAA,-,0.00)
peak149862	chr5	4196938	4198026	Intergenic	-576112	NR_104619	ENSG00000249521	LOC101929153	-	uncharacterized LOC101929153	ncRNA	574(GGCTGGCAGG,-,0.00),1011(TGTTGGCAGG,-,0.00)		851(GTTTGAATCA,+,0.00)	488(GTTTCCTTGT,+,0.00)	1032(ATGTCCCCTG,-,0.00)		258(TGACAACATT,+,0.00)			820(TTACAAAAAA,-,0.00),923(TTTATAAAAA,-,0.00)			697(AACTTGGACA,-,0.00)		150(CACTCATTCC,-,0.00),159(CACTCTTTCC,-,0.00),973(GGAGAGAATG,+,0.00)							577(TGGCAGGA,+,0.00),981(TGCCAGGC,+,0.00),1014(TGGCAGGT,+,0.00)	500(ATAGGAAC,-,0.00)	152(CTCATTCC,+,0.00),472(TGAATGCT,-,0.00),977(AGAATGCC,-,0.00)		478(CTGCCAAA,-,0.00)		528(AAAAGTTC,+,0.00)	133(TGTGTGGG,+,0.00),996(TGTGTGGG,+,0.00)			21(TTTAAGAG,-,0.00)		903(ATAAAAAG,+,0.00),922(CTTTATAA,-,0.00)		639(GGAAACAG,-,0.00)	674(TCTTTTGT,+,0.00)
peak45153	chr12	90737681	90738342	Intergenic	-573789	NR_038868	ENSG00000196243	LINC00615	C12orf37	long intergenic non-protein coding RNA 615	ncRNA	299(CTAGGCAACA,+,0.00)	497(GAGAATGTTC,+,0.00)		163(CCAAGGAATA,-,0.00)		557(AACCTTGTTT,+,0.00)				343(TTCTTATTAA,+,0.00),432(TTCTTTTCAG,+,0.00)		510(CTTGGTCACA,-,0.00)		448(CACTGGACAT,+,0.00)									300(TAGGCAAC,-,0.00),424(GTTCCTAT,+,0.00)	314(GGAATGAT,-,0.00)		278(TTTGGACT,+,0.00)	162(TCCAAGGA,+,0.00)	184(GAAAGAAC,+,0.00)					499(GAATGTTC,-,0.00)			513(GGTCACAA,-,0.00)
peak149863	chr5	4204363	4205153	Intergenic	-568836	NR_104619	ENSG00000249521	LOC101929153	-	uncharacterized LOC101929153	ncRNA	237(GGTTGGCAAG,-,0.00)		6(AGTTGAGTCA,+,0.00),9(TGAGTCAACA,-,0.00)		294(TTGTTCTTAG,-,0.00),406(GTGTTCCAAG,-,0.00),597(CATGGGACAC,+,0.00),709(CTGTTCCAGG,-,0.00)	290(ACCTTTGTTC,+,0.00),343(TCACGATGTT,-,0.00)				41(TTCTTTAATA,+,0.00),44(TTTAATAGGC,-,0.00)	267(TCCAGGATAC,-,0.00)											409(TTCCAAGT,+,0.00)	560(GTTACCAG,+,0.00)		9(TGAGTCAA,-,0.00)	652(AGGCCAGA,-,0.00)	410(TCCAAGTA,+,0.00)	382(GTTCTTTT,-,0.00)	118(CCCATGCA,-,0.00),595(TGCATGGG,+,0.00)						213(GCTGGACA,-,0.00),539(TGGCCTGC,+,0.00)	580(TTCTGTCC,+,0.00),601(GGACACAA,-,0.00)
peak206592	chr9	110819541	110820146	Intergenic	-567842	NM_004235	ENSG00000136826	KLF4	EZF|GKLF	Kruppel-like factor 4 (gut)	protein-coding		24(TCACATTCCA,-,0.00),463(TGGAATTTGG,+,0.00)	17(GGATGAATCA,+,0.00),314(GAGTGAATCA,+,0.00)		423(GTGTTCCTAC,-,0.00)					55(TATTAAAGAA,-,0.00),250(CTCTTTCAAA,+,0.00)				199(CTCTGGCCTC,+,0.00),285(TTGGCCAGCC,-,0.00)										25(CACATTCC,+,0.00),222(AACATTCC,+,0.00)	19(ATGAATCA,+,0.00),20(TGAATCAC,-,0.00),316(GTGAATCA,+,0.00),317(TGAATCAT,-,0.00)	200(TCTGGCCT,+,0.00)		291(AGCCTTTT,-,0.00)				252(CTTTCAAA,+,0.00)	24(TCACATTC,+,0.00)		286(TGGCCAGC,+,0.00)
peak181824	chr7	70030592	70031387	intron (NM_001127231, intron 5 of 17)	-566534	NM_022479	ENSG00000185274	WBSCR17	GALNACT17|GALNT16|GALNT20|GALNTL3|GalNAc-T5L	Williams-Beuren syndrome chromosome region 17	protein-coding		319(GCACATTCCA,-,0.00),774(TGAAATTCCT,-,0.00)			737(TTGTCCCTGG,-,0.00)	218(AGCTTTGTGC,+,0.00)	316(TGAGCACATT,+,0.00)			108(TGCTTTTAAA,+,0.00),109(GCTTTTAAAA,+,0.00),111(TTTTAAAAAG,-,0.00),112(TTTAAAAAGA,-,0.00),113(TTAAAAAGAA,-,0.00),395(TAGAAAAGGA,-,0.00),769(TTCCTTGAAA,+,0.00),785(TCCTGTAAAA,+,0.00)				573(CTTTGGCCAA,+,0.00),741(CCCTGGCCAG,+,0.00),743(CTGGCCAGCT,-,0.00)		764(CTTATTTCCT,-,0.00)							757(CTGGGAAC,-,0.00)	320(CACATTCC,+,0.00),775(GAAATTCC,+,0.00)		560(CTGCCAAA,-,0.00),574(TTTGGCCA,+,0.00)					478(TCCAGAAT,+,0.00)	110(CTTTTAAA,+,0.00),670(TTTAAAAC,-,0.00)	319(GCACATTC,+,0.00)		744(TGGCCAGC,+,0.00)	304(GTACACAA,-,0.00)	733(TCTTTTGT,+,0.00)
peak127317	chr3	65315585	65316235	Intergenic	-563581	NR_046575	ENSG00000240175	MAGI1-AS1	-	MAGI1 antisense RNA 1	ncRNA	115(GGGTGCCAGG,-,0.00)				234(CTGAGAACAC,+,0.00)		416(TTACGTCATT,+,0.00)			342(TTGCAAAAAA,-,0.00)												118(TGCCAGGC,+,0.00),340(TCTTGCAA,-,0.00)	275(TTGGGAAC,-,0.00),394(GTTGCTGA,+,0.00)	77(CTCATTCC,+,0.00),466(GGAATTCA,+,0.00),466(GGAATTCA,-,0.00)				189(AGTCTTTC,-,0.00)		416(TTACGTCA,+,0.00)				222(ATACAGAG,+,0.00),434(CTTTGTAT,-,0.00),601(CTTCGTAT,-,0.00)
peak214821	chrX	121756547	121757412	Intergenic	-561117	NM_000828	ENSG00000125675	GRIA3	GLUR-C|GLUR-K3|GLUR3|GLURC|GluA3|MRX94	glutamate receptor, ionotropic, AMPA 3	protein-coding	192(CCTGGCACAG,+,0.00),651(TTCTGCCCAG,-,0.00)			695(GTGTCCTAGG,+,0.00)	695(GTGTCCTAGG,-,0.00)	647(GACTTTCTGC,+,0.00)				511(TCCTTTGAAC,+,0.00),541(TCTTTTATAA,+,0.00),557(TTACAAAGAG,-,0.00),750(TTTCAGAGAA,-,0.00)	128(TCTGGGATAC,-,0.00)	45(CTTGGAGAGA,-,0.00)		653(CTGCCCAGTG,-,0.00)								191(ACCTGGCA,-,0.00),654(TGCCCAGT,+,0.00)		381(TGAATGGC,-,0.00)			239(TCCTTAGA,-,0.00)	621(AGAAGAAC,+,0.00),662(GTTCTTTT,-,0.00)		341(TTACATCA,+,0.00)		542(CTTTTATA,+,0.00)		108(CTTTTTAT,-,0.00),434(ATTTGTAC,-,0.00),557(TTACAAAG,+,0.00),665(CTTTTTAC,-,0.00),799(CTTTATAT,-,0.00)		774(GCACACAA,-,0.00)
peak179957	chr7	46520309	46520973	Intergenic	-559770	NM_001013398	ENSG00000146674	IGFBP3	BP-53|IBP3	insulin like growth factor binding protein 3	protein-coding	154(TGTTGCTAGG,-,0.00)													28(TTCTGGCCAG,+,0.00),30(CTGGCCAGTG,-,0.00),74(CTGGCCTGGG,-,0.00)									155(GTTGCTAG,+,0.00)	548(GGAATCCC,-,0.00)		29(TCTGGCCA,+,0.00),114(TTTGGCTG,+,0.00),445(CGCCCAAA,-,0.00)	205(TTCTTGGG,-,0.00)	142(AAAAGTTT,+,0.00),250(GGCCTTTC,-,0.00),450(AAAAGTTT,+,0.00),473(GGAAGTAC,+,0.00)	121(GGAGTGGG,+,0.00),571(CCCACTCA,-,0.00)					391(CTTTTTAT,-,0.00)			520(TCATTTGT,+,0.00)
peak23258	chr10	66037046	66037910	Intergenic	-547807	NR_001446		ANXA2P3	ANX2L3|ANX2P3|LIP2|LPC2C	annexin A2 pseudogene 3	pseudo				450(GTGTCCTTTG,+,0.00),623(CCATGAAAAC,-,0.00),717(GTCTCCTTGG,+,0.00)	488(GTGTTTCCTG,-,0.00),708(TTGTTTCTGG,-,0.00)					475(TTGAAAAGAC,-,0.00),720(TCCTTGGAAA,+,0.00),798(TTTTTTTTAA,+,0.00),799(TTTTTTTAAT,+,0.00),839(TTTTTTTTAA,+,0.00),840(TTTTTTTAAA,+,0.00),841(TTTTTTAAAG,+,0.00),843(TTTTAAAGAC,-,0.00)	430(GCCAAAATTC,-,0.00),490(GTTTCCTGGT,+,0.00)	166(TATGGCCCAG,+,0.00),270(TCTGGCACAG,+,0.00)										14(GCTTGGCA,-,0.00)	655(GTTGCTGT,+,0.00)	343(GGCATTCA,+,0.00)		428(CTGCCAAA,-,0.00)	545(TTCTTGAA,-,0.00),720(TCCTTGGA,-,0.00)	49(AAAAGGTT,+,0.00),689(GGTCTTTC,-,0.00)		76(TGATCTCA,-,0.00)		475(TTGAAAAG,-,0.00),843(TTTTAAAG,-,0.00)			786(GCTGTCCA,-,0.00)
peak127320	chr3	65334058	65334847	Intergenic	-545039	NR_046575	ENSG00000240175	MAGI1-AS1	-	MAGI1 antisense RNA 1	ncRNA	161(CCTGGTAACT,+,0.00)	242(GCAAATTCTC,-,0.00)				350(GTATAAAGTT,-,0.00)		42(CCAGAGCAAC,+,0.00)		18(GCCTTTTATA,+,0.00),19(CCTTTTATAA,+,0.00),764(TTATAAAGGA,-,0.00)		754(CTGGCCCTGA,-,0.00)										604(TGGCAAGA,+,0.00)	162(CTGGTAAC,-,0.00)	107(GTGATTCC,+,0.00),519(GGAATTCA,+,0.00),519(GGAATTCA,-,0.00)		535(AGGACAAA,-,0.00)		17(GGCCTTTT,-,0.00),184(AAAAGGTC,+,0.00),234(AAAAGAAT,+,0.00),464(ATACTTTT,-,0.00)	630(TGTGGGGG,+,0.00)		531(ATTCAGGA,-,0.00)	20(CTTTTATA,+,0.00),90(CTTTTCAA,+,0.00),342(GTTTTAAA,+,0.00),343(TTTTAAAG,-,0.00)		350(GTATAAAG,+,0.00),764(TTATAAAG,+,0.00)	588(AGGCCAGC,+,0.00),753(GCTGGCCC,-,0.00)
peak149867	chr5	4230516	4231971	Intergenic	-542351	NR_104619	ENSG00000249521	LOC101929153	-	uncharacterized LOC101929153	ncRNA	344(AGTTGCTAGG,-,0.00),1233(GGCTGGCAGG,-,0.00),1400(GGCTGCCATG,-,0.00)	178(ACACATTCCT,-,0.00)	1107(CTGTGACTCA,+,0.00),1110(TGACTCAACT,-,0.00)		705(TTGTGCTCGG,-,0.00),768(GTGTTCCATC,-,0.00),1043(CCAGGCACAC,+,0.00)	701(ACCTTTGTGC,+,0.00),1260(TTAGGAAGGT,-,0.00)				423(CCCTTTGAAA,+,0.00),495(CTCTTTTTAA,+,0.00),496(TCTTTTTAAT,+,0.00)				684(CACTGGACAC,+,0.00),1064(CTTTCCAGCG,-,0.00),1289(TTGTCCAGAG,-,0.00)	1424(GGAATGAAAG,+,0.00)							919(TCCTGCCA,-,0.00),1236(TGGCAGGT,+,0.00)	345(GTTGCTAG,+,0.00)	179(CACATTCC,+,0.00),944(TGGATTCC,+,0.00),1380(GTAATTCC,+,0.00)	1109(GTGACTCA,+,0.00)	817(TTTGTCCT,+,0.00)	843(TTCTTGGA,-,0.00)	299(GAAAGACC,+,0.00),417(AAAAGGCC,+,0.00),820(GTCCTTTC,-,0.00)	654(AGTGTGGG,+,0.00)			425(CTTTGAAA,+,0.00),426(TTTGAAAG,-,0.00)		96(CTCTGGAT,-,0.00),1291(GTCCAGAG,+,0.00)		196(GGACACAA,-,0.00),795(GGAAACAG,-,0.00)
peak129821	chr3	106117693	106118854	Intergenic	-530386	NM_170662	ENSG00000114423	CBLB	Cbl-b|Nbla00127|RNF56	Cbl proto-oncogene B, E3 ubiquitin protein ligase	protein-coding						228(AAACAAAGTC,-,0.00),443(AACCTTGTAA,+,0.00),785(ACCTTTCTAT,+,0.00)				345(TTTTAAAGCA,-,0.00),399(TCTCAAAGAA,-,0.00),425(TTGGAAAAGA,-,0.00),789(TTCTATTAAA,+,0.00),802(GCTTTTGAAA,+,0.00),868(TTAAAAAAAG,-,0.00)		1040(TCTGTGCAAG,+,0.00)		671(CTCTGGCCTT,+,0.00),936(CGCTGGATAG,+,0.00)								502(TTCCAGGA,+,0.00)	416(TTAGGAAC,-,0.00),921(ATGGCAAC,-,0.00)	157(GTCATTCT,+,0.00),510(TGCATTCC,+,0.00),1152(GGGATTCT,+,0.00)	1120(TGAGTAAT,-,0.00)	137(TTTGTCAG,+,0.00),672(TCTGGCCT,+,0.00)		429(AAAAGAAC,+,0.00)		44(TGATGTCA,-,0.00)		345(TTTTAAAG,-,0.00)		48(GTCAAAAG,+,0.00),423(CTTTGGAA,-,0.00)			245(TCTTTTGT,+,0.00)
peak102604	chr2	141870733	141870990	intron (NM_018557, intron 7 of 90)	-526607	NR_106979		MIR7157	hsa-mir-7157	microRNA 7157	ncRNA	41(TGCTGGCAAG,-,0.00)									13(GTCTTTTCAA,+,0.00),14(TCTTTTCAAA,+,0.00)				41(TGCTGGCAAG,+,0.00)								44(TGGCAAGA,+,0.00)						12(GGTCTTTT,-,0.00),138(AAAAGACT,+,0.00)				15(CTTTTCAA,+,0.00)
peak66911	chr15	87381001	87381262	intron (NM_152336, intron 22 of 23)	-520932	NR_046012	ENSG00000260125	AGBL1-AS1	-	AGBL1 antisense RNA 1	ncRNA	94(TCTTGCTAAG,-,0.00)	179(CGGAATGTAG,+,0.00)			162(CTGTTCTCTG,-,0.00),186(TAGGGAACAC,+,0.00)	148(ACCTTTGTTT,+,0.00)																	113(GTTCCCTT,+,0.00)	180(GGAATGTA,-,0.00)				65(AACCTTTC,-,0.00)		29(TTAGCTCA,+,0.00)	177(TCCGGAAT,+,0.00)
peak192321	chr8	34124584	34124895	Intergenic	-516700	NR_125746	ENSG00000254344	LINC01288	TCONS_00014671	long intergenic non-protein coding RNA 1288	ncRNA											82(GATTCCAGGC,+,0.00)			63(CAGGCCTGAG,-,0.00)									151(CCAGCAAC,-,0.00)	80(TGGATTCC,+,0.00)										49(CTACAAAG,+,0.00)	272(GCTGGCCT,-,0.00)
peak107783	chr2	206036065	206036375	intron (NM_057177, intron 11 of 21)	-511004	NM_201266	ENSG00000118257	NRP2	NP2|NPN2|PRO2714|VEGF165R2	neuropilin 2	protein-coding					3(CTGTTCTAGG,-,0.00)					220(CTCTTTGAAA,+,0.00),223(TTTGAAAAAA,-,0.00),224(TTGAAAAAAC,-,0.00),288(CCCTTTTCTA,+,0.00)				71(CTGGCTGGAG,-,0.00)	94(CATTCACTCA,-,0.00)									20(GGCATCCC,+,0.00)				65(GGACTTCT,-,0.00),198(GAAAGTAC,+,0.00),241(ATTCTTTT,-,0.00)				222(CTTTGAAA,+,0.00)		159(CTTTGTAG,-,0.00)
peak7903	chr1	88641192	88641743	Intergenic	-508455	NM_006256	ENSG00000065243	PKN2	PAK2|PRK2|PRKCL2|PRO2042|Pak-2|STK7	protein kinase N2	protein-coding		185(AAACATTCTG,-,0.00),416(GCAAATTCCA,-,0.00)	376(AAATGAGTCA,+,0.00),379(TGAGTCATTC,-,0.00)		153(GTGTCCTCTG,-,0.00)	186(AACATTCTGC,+,0.00)					353(GCCAGAAAAC,-,0.00)	511(GCTGGCAAAG,+,0.00)											496(GTTCCCTG,+,0.00),520(GTTGCTTA,+,0.00)	382(GTCATTCT,+,0.00)	378(ATGAGTCA,+,0.00),379(TGAGTCAT,-,0.00)	344(TGTCCAAA,-,0.00)	330(TTCTTGGG,-,0.00)	241(GTTCTTCT,-,0.00),503(GAAAGTAT,+,0.00),528(GATCTTTC,-,0.00)				99(CCTTTAAA,+,0.00)		76(ATACAAAT,+,0.00),158(CTCTGGAT,-,0.00)		471(TTGTGTAC,+,0.00)
peak18440	chr1	239154904	239155898	Intergenic	-506084	NR_015407	ENSG00000215808	LINC01139	-	long intergenic non-protein coding RNA 1139	ncRNA	359(AGTTGGCATG,-,0.00)	346(AAGAATGTCA,+,0.00)	649(GAGTGACTCA,+,0.00),652(TGACTCAGTG,-,0.00)		824(CTGGGCACAA,+,0.00)			675(GATGCTATGG,-,0.00)		341(TCTAAAAGAA,-,0.00),556(TCCTTTTTAT,+,0.00),947(TTCTTAAAAA,+,0.00)				822(CTCTGGGCAC,+,0.00)								823(TCTGGGCA,-,0.00)		347(AGAATGTC,-,0.00)	651(GTGACTCA,+,0.00),652(TGACTCAG,-,0.00)		737(TTCTTGGG,-,0.00)	247(AAAAGACC,+,0.00),344(AAAAGAAT,+,0.00)				470(TTTAAAAG,-,0.00),602(TTGAAAAG,-,0.00)		558(CTTTTTAT,-,0.00)		826(GGGCACAA,-,0.00)
peak11982	chr1	163897204	163898375	Intergenic	-504808	NR_104294		LOC100422212	-	eukaryotic translation initiation factor 3, subunit J pseudogene	pseudo	399(TCTGGCAACA,+,0.00)					1024(GACTTTCTGT,+,0.00)				126(TCCTTTTTTA,+,0.00),127(CCTTTTTTAA,+,0.00),128(CTTTTTTAAA,+,0.00),153(CCCTTTTAAA,+,0.00),154(CCTTTTAAAA,+,0.00),462(TTCTTTGAAA,+,0.00),722(TTTCAAAAAA,-,0.00),723(TTCAAAAAAA,-,0.00),768(GCTTTTTCAA,+,0.00),769(CTTTTTCAAA,+,0.00),772(TTTCAAAGAG,-,0.00)	881(GCAGGAAATC,-,0.00),970(GCTAGAATTC,-,0.00),974(GAATTCTTGC,+,0.00)			324(CTAGCTAGGG,-,0.00)				718(AGACTTTCAA,+,0.00),1023(AGACTTTCTG,+,0.00)					249(GTTCCCTG,+,0.00),400(CTGGCAAC,-,0.00),744(GTTACCAT,+,0.00),852(GTTGCCTA,+,0.00)	468(GAAATTCC,+,0.00),684(GGGATTCT,+,0.00),780(AGCATTCA,+,0.00)			691(TTCTTGAA,-,0.00)	718(AGACTTTC,-,0.00),1023(AGACTTTC,-,0.00)	929(AGAGTGGG,+,0.00)			155(CTTTTAAA,+,0.00),464(CTTTGAAA,+,0.00),721(CTTTCAAA,+,0.00),772(TTTCAAAG,-,0.00)		363(ATACAAAT,+,0.00),665(CTTTTGAC,-,0.00)
peak174343	chr6	162194779	162195763	intron (NM_004562, intron 7 of 11)	-500164	NM_020133	ENSG00000026652	AGPAT4	1-AGPAT4|LPAAT-delta|dJ473J16.2	1-acylglycerol-3-phosphate O-acyltransferase 4	protein-coding	141(CTGGGCAAAG,+,0.00),584(CTTGGCACAG,+,0.00)	10(GAACATTCCC,-,0.00)		579(TTCTCCTTGG,+,0.00)		618(TCCTTTCTAC,+,0.00)	441(AATGAAGTCA,-,0.00)					591(CAGGGCCAGA,-,0.00),934(CTTGGCCAAC,-,0.00)		760(CAGGCCTGGG,-,0.00),933(CCTTGGCCAA,+,0.00)								140(ACTGGGCA,-,0.00),583(CCTTGGCA,-,0.00),884(TGGCAGGA,+,0.00)	465(GTTCCTGT,+,0.00),725(CAAGGAAC,-,0.00)	11(AACATTCC,+,0.00),217(GGAATCAC,-,0.00),500(GCCATTCA,+,0.00)		317(AGGCCAAA,-,0.00),388(TTTGTCCT,+,0.00),414(CTTGTCCG,+,0.00),934(CTTGGCCA,+,0.00)		617(ATCCTTTC,-,0.00)	943(CCCACACT,-,0.00)	443(TGAAGTCA,-,0.00)			10(GAACATTC,+,0.00)		820(GCTGGCCC,-,0.00)	603(CTGTTTCC,+,0.00)
peak127324	chr3	65384697	65385273	intron (NM_015520, intron 13 of 24)	-494506	NR_046575	ENSG00000240175	MAGI1-AS1	-	MAGI1 antisense RNA 1	ncRNA	298(CCTGGCAGGA,+,0.00),489(CCTGGCACAG,+,0.00)		136(AAGTGAGTCA,+,0.00),139(TGAGTCACAA,-,0.00)	293(GTCTCCCTGG,+,0.00)								490(CTGGCACAGA,-,0.00)										297(CCCTGGCA,-,0.00),300(TGGCAGGA,+,0.00),488(TCCTGGCA,-,0.00)	438(ACAGCAAC,-,0.00),547(CCAGCAAC,-,0.00)	213(TGAATGGC,-,0.00),251(TGAATTCC,+,0.00),251(TGAATTCC,-,0.00)	138(GTGAGTCA,+,0.00),139(TGAGTCAC,-,0.00)	125(TTGCCAAA,-,0.00),412(CTTGGCCG,+,0.00)				89(TGAGCTAA,-,0.00)		168(CTTTTAAT,+,0.00)
peak141533	chr4	63521626	63522178	Intergenic	-494419	NR_110595		ADGRL3-AS1	LPHN3-AS1	adhesion G protein-coupled receptor L3 antisense RNA 1	ncRNA					332(CAAAGAACAG,+,0.00)					329(TAGCAAAGAA,-,0.00),441(TTCTTTTCAA,+,0.00),460(TTTTAAAGGA,-,0.00),461(TTTAAAGGAG,-,0.00)		97(CTTTGCCAAA,-,0.00)							233(CTCTTTATTC,+,0.00)			204(TCCTGCCA,-,0.00)	144(GTTCCTTT,+,0.00)		60(ATTACTCA,+,0.00)	36(CTTCCAAA,-,0.00),99(TTGCCAAA,-,0.00)		41(AAAAGTTT,+,0.00)				443(CTTTTCAA,+,0.00),460(TTTTAAAG,-,0.00),461(TTTAAAGG,-,0.00)		191(CTTTGGAA,-,0.00),412(ATATAAAG,+,0.00)
peak164669	chr6	23633942	23635102	Intergenic	-491892	NM_080723	ENSG00000152954	NRSN1	VMP|p24	neurensin 1	protein-coding	458(CCTGGCAGCC,+,0.00),484(GGATGCCAGG,-,0.00),514(GGCTACCAGG,-,0.00)	786(GAAAATTCTA,-,0.00)		510(CCATGGCTAC,-,0.00),931(CAAAGGAGAC,-,0.00)	911(CAGAGAACAC,+,0.00)	594(ACCATTGTAC,+,0.00),864(TTAGAAAGTA,-,0.00),928(ACACAAAGGA,-,0.00)		519(CCAGGGTAAC,+,0.00)		293(TTACAAAGGG,-,0.00),1101(ATTTAAAGAA,-,0.00)	347(GCTGGAATTT,-,0.00)			492(GGATGGCCAG,+,0.00),494(ATGGCCAGCC,-,0.00)								457(CCCTGGCA,-,0.00),487(TGCCAGGA,+,0.00)						221(AAAAGGTC,+,0.00),225(GGTCTTTT,-,0.00),438(ATCCTTTC,-,0.00),867(GAAAGTAC,+,0.00),876(GAAAGAAC,+,0.00),892(AAAAGGTC,+,0.00),897(GTCCTTCT,-,0.00),1048(AAACTTTT,-,0.00)						209(ATACAAAT,+,0.00),238(CTTTTTAT,-,0.00),293(TTACAAAG,+,0.00),473(GTACAAAG,+,0.00)	495(TGGCCAGC,+,0.00)	207(GGATACAA,-,0.00),573(GGAAACAA,-,0.00),937(AGACACAA,-,0.00)	930(ACAAAGGA,-,0.00)
peak127325	chr3	65386687	65388677	intron (NM_015520, intron 12 of 24)	-491809	NR_046575	ENSG00000240175	MAGI1-AS1	-	MAGI1 antisense RNA 1	ncRNA	442(CTTGGGAACT,+,0.00),458(CCTGGAAAAA,+,0.00),549(CATGGCAACC,+,0.00),601(AGTTACCAGG,-,0.00),1021(TTTTGCCAAC,-,0.00),1815(CTCTGGCAAG,-,0.00)	183(ATGCATTCTT,-,0.00),1965(AAAAATTCCA,-,0.00)		85(CAAAGGAAAC,-,0.00),1613(GATTCCTAGG,+,0.00)	18(CTGGGAACAC,+,0.00),543(GTGTTCCATG,-,0.00)	1128(AACCTCCTAC,+,0.00),1219(GCACAAAGCT,-,0.00)	987(GATGAGCTCA,-,0.00),1842(AATGAGGTCA,-,0.00),1844(TGAGGTCACC,+,0.00)	548(CCATGGCAAC,+,0.00)		82(TTCCAAAGGA,-,0.00),135(CCCTTTGAAG,+,0.00),891(TTTCAAAGGA,-,0.00),914(ATTAAAAAAA,-,0.00),1148(TTGGAAAGGA,-,0.00),1600(TGTTTTTCAA,+,0.00)		754(CTTGGACAGA,-,0.00)		1815(CTCTGGCAAG,+,0.00)	461(GGAAAAAATG,+,0.00)	816(GTTATTTCCT,-,0.00)						195(TCCTGGCT,-,0.00),1970(TTCCAGGA,+,0.00)	18(CTGGGAAC,-,0.00),443(TTGGGAAC,-,0.00),550(ATGGCAAC,-,0.00),602(GTTACCAG,+,0.00),1123(CAAGCAAC,-,0.00),1825(GTTCCTTG,+,0.00)	1033(AGAATGCT,-,0.00),1611(GTGATTCC,+,0.00)		81(CTTCCAAA,-,0.00),1289(CTTCCAAA,-,0.00),1644(TTTGGAAG,+,0.00),1903(TTTGTCAG,+,0.00)	440(TTCTTGGG,-,0.00),1121(TCCAAGCA,+,0.00),1145(TTGTTGGA,-,0.00)	931(GGTCTTTT,-,0.00)		989(TGAGCTCA,+,0.00),989(TGAGCTCA,-,0.00),1844(TGAGGTCA,+,0.00),1844(TGAGGTCA,-,0.00)		891(TTTCAAAG,-,0.00),1604(TTTCAAAG,-,0.00)		82(TTCCAAAG,+,0.00),101(ATTTGTAT,-,0.00),159(ATTTGTAT,-,0.00),1078(CTCTGGAT,-,0.00),1542(GTATAAAG,+,0.00)		89(GGAAACAA,-,0.00),757(GGACAGAA,-,0.00),1048(GAACACAA,-,0.00),1549(GCACACAA,-,0.00)	1042(ACAAATGA,-,0.00),1303(TCCTTAGT,+,0.00)
peak762	chr1	7341901	7342229	intron (NM_015215, intron 5 of 22)	-489264	NM_004781	ENSG00000049245	VAMP3	CEB	vesicle associated membrane protein 3	protein-coding	162(TGCTCCCAAG,-,0.00),196(CTTAGCAGCT,+,0.00)	149(AAGAATGCAC,+,0.00)	299(TTCTGACTCA,+,0.00),302(TGACTCATAG,-,0.00)								79(GCCAGAAATC,-,0.00)								217(CCCTTTATTT,+,0.00)						301(CTGACTCA,+,0.00),302(TGACTCAT,-,0.00)		102(TTCTTGGA,-,0.00)	64(GTTCTTTC,-,0.00)
peak206585	chr9	110737470	110738136	Intergenic	-485802	NM_004235	ENSG00000136826	KLF4	EZF|GKLF	Kruppel-like factor 4 (gut)	protein-coding	428(CCTGGCAGAA,+,0.00)	87(TGGAATGTTT,+,0.00)			2(CCAGGCACAC,+,0.00),28(CCTGGAACAT,+,0.00),344(CCTAGAACAA,+,0.00)	530(GACTTCCTTC,+,0.00)				162(TCCTTTTCAA,+,0.00),163(CCTTTTCAAA,+,0.00),208(TCCTTTTAAT,+,0.00),412(CTCTTTTAAA,+,0.00),413(TCTTTTAAAG,+,0.00),415(TTTTAAAGAC,-,0.00)	24(GATTCCTGGA,+,0.00)											27(TCCTGGAA,-,0.00),84(TCCTGGAA,-,0.00),427(CCCTGGCA,-,0.00)	175(GTTGCCTT,+,0.00),565(GTTGCTAG,+,0.00)	88(GGAATGTT,-,0.00)		443(CTGCCAAA,-,0.00)	343(TCCTAGAA,+,0.00)	147(AAACTTTC,-,0.00)				164(CTTTTCAA,+,0.00),210(CTTTTAAT,+,0.00),414(CTTTTAAA,+,0.00),415(TTTTAAAG,-,0.00)		191(CTTTGTAG,-,0.00)	133(GCTGGCCT,-,0.00)	501(GGACACAG,-,0.00)
peak30270	chr11	21728649	21729206	Intergenic	-485795	NM_213599	ENSG00000171714	ANO5	GDD1|LGMD2L|TMEM16E	anoctamin 5	protein-coding			276(TGATTCAGTG,-,0.00),358(TGATTCAGAA,-,0.00)		420(CTGTCCCAGG,-,0.00)					106(ATTGAAAGGA,-,0.00),241(TTCTTTCAAA,+,0.00),320(TTAAAAAAGA,-,0.00),461(TTTGAAAAGA,-,0.00)															275(GTGATTCA,+,0.00)	99(GGGCCAAA,-,0.00)		70(AAACTTTT,-,0.00),109(GAAAGGAT,+,0.00),465(AAAAGATT,+,0.00)		162(TGACCTCA,+,0.00),162(TGACCTCA,-,0.00)		243(CTTTCAAA,+,0.00),244(TTTCAAAG,-,0.00),462(TTGAAAAG,-,0.00)		153(TTATAAAG,+,0.00)
peak763	chr1	7351325	7352017	intron (NM_015215, intron 5 of 22)	-479658	NM_004781	ENSG00000049245	VAMP3	CEB	vesicle associated membrane protein 3	protein-coding	466(CTGGGCAGCC,+,0.00)	561(GTACATTCCT,-,0.00)			210(CTGTTCCCAG,-,0.00)							197(CCTGGCCCAG,+,0.00),198(CTGGCCCAGA,-,0.00),507(CTTGGACAGT,-,0.00)	82(TGACCCAGTT,+,0.00)	450(GGGTGGCCAG,+,0.00),452(GTGGCCAGTG,-,0.00),466(CTGGGCAGCC,-,0.00)								465(ACTGGGCA,-,0.00)	212(GTTCCCAG,+,0.00),366(ACAGCAAC,-,0.00)	12(GGAATCTC,-,0.00),146(GGAATTTC,-,0.00),562(TACATTCC,+,0.00)			574(TCCAACAA,+,0.00)		5(GGAGTGGG,+,0.00),445(GGAGTGGG,+,0.00),631(CCCCCGCT,-,0.00)	345(TGACCTCA,+,0.00),345(TGACCTCA,-,0.00)					267(TGGTCAGC,+,0.00),467(TGGGCAGC,+,0.00)	588(GGAAACAG,-,0.00),661(GGAAACAG,-,0.00)
peak181838	chr7	70119793	70120432	intron (NM_001127231, intron 5 of 17)	-477411	NM_022479	ENSG00000185274	WBSCR17	GALNACT17|GALNT16|GALNT20|GALNTL3|GalNAc-T5L	Williams-Beuren syndrome chromosome region 17	protein-coding	37(CTTGGCACTT,+,0.00),353(CCTGGAAGCA,+,0.00)					526(TTACAAAGTA,-,0.00)		338(GTTACTTTGG,-,0.00)		78(CTCTTTTTAA,+,0.00),79(TCTTTTTAAA,+,0.00),160(TTTTAAAACA,-,0.00)	246(ACTCGGATTC,-,0.00)			368(CCCTGCCCAC,+,0.00)								36(GCTTGGCA,-,0.00),399(AGCCAAGA,+,0.00)				129(AGGCCAAG,-,0.00),218(TTTGGACA,+,0.00),343(TTTGGCAG,+,0.00)	131(GCCAAGAA,+,0.00),400(GCCAAGAA,+,0.00)	126(AAAAGGCC,+,0.00),156(AAACTTTT,-,0.00)	325(CCCACACT,-,0.00)			60(CTTTAAAA,+,0.00),159(CTTTTAAA,+,0.00),161(TTTAAAAC,-,0.00)		123(GTCAAAAG,+,0.00),526(TTACAAAG,+,0.00)
peak129818	chr3	106064423	106064887	Intergenic	-476768	NM_170662	ENSG00000114423	CBLB	Cbl-b|Nbla00127|RNF56	Cbl proto-oncogene B, E3 ubiquitin protein ligase	protein-coding		130(AGACATTCTC,-,0.00)	369(CTATGAGTCA,+,0.00),372(TGAGTCAACC,-,0.00)			351(ACAGAAAGTT,-,0.00)				234(TTAGAAAAGA,-,0.00)	251(GAATCCTTGA,+,0.00),341(GCCCGAATGC,-,0.00)			274(AACTGGCCAC,+,0.00),276(CTGGCCACCC,-,0.00)				142(CTGAAAGTCT,-,0.00)				149(TCTTGGCT,-,0.00)		131(GACATTCT,+,0.00)	371(ATGAGTCA,+,0.00),372(TGAGTCAA,-,0.00)		389(TTGTTGGA,-,0.00)	144(GAAAGTCT,+,0.00),354(GAAAGTTC,+,0.00),378(AACCTTTT,-,0.00),402(AAAAGGCT,+,0.00)
peak174340	chr6	162169405	162170201	intron (NM_004562, intron 7 of 11)	-474696	NM_020133	ENSG00000026652	AGPAT4	1-AGPAT4|LPAAT-delta|dJ473J16.2	1-acylglycerol-3-phosphate O-acyltransferase 4	protein-coding	657(GTTGGCAAAA,+,0.00)	412(GAGAATTTCC,+,0.00),529(AGAAATTCCC,-,0.00)								453(TCCTTTCAAA,+,0.00)	620(GCTGGGAAAC,-,0.00)							444(TTGAAAGTCT,-,0.00)				212(TCCTGGAA,-,0.00)	210(GTTCCTGG,+,0.00),766(GTTGCTAA,+,0.00)	279(GGCATTCA,+,0.00),530(GAAATTCC,+,0.00)		271(CTGACAAA,-,0.00)		446(GAAAGTCT,+,0.00),569(AAAAGACC,+,0.00)			720(ATTCAGGG,-,0.00)	455(CTTTCAAA,+,0.00)		75(ATCTAAAG,+,0.00),513(GTCAAAAG,+,0.00)
peak11978	chr1	163851822	163852275	Intergenic	-459067	NR_104294		LOC100422212	-	eukaryotic translation initiation factor 3, subunit J pseudogene	pseudo		141(CCACATTCTT,-,0.00)	251(CTCTGAATCA,+,0.00)							191(CTCTTTTATA,+,0.00)					133(AATTCAGTCC,-,0.00),161(CACTCTTTCC,-,0.00)							411(TCTTGGCT,-,0.00)	180(ACAGCAAC,-,0.00)		254(TGAATCAT,-,0.00)	90(AGGCCAAA,-,0.00)						193(CTTTTATA,+,0.00)
peak176283	chr7	9215246	9216192	Intergenic	-458181	NR_002790		PER4	-	period circadian clock 3 pseudogene	pseudo	415(CGCTGCCAGG,-,0.00)	530(TGGAATGCTT,+,0.00),743(AAACATTCCT,-,0.00)			362(GTGTTTCCTG,-,0.00)	83(GTAGAAGGTA,-,0.00),518(TACCTTGTAA,+,0.00),574(GACTTTGTAA,+,0.00)				450(ATTAAAAGAG,-,0.00),503(TTCTATTTAA,+,0.00),578(TTGTAAAGGA,-,0.00),725(TTTTTTTTAA,+,0.00),726(TTTTTTTAAA,+,0.00),824(TTTAACAGAA,-,0.00)	284(GATTCCTGGC,+,0.00)				276(CATTCATTGA,-,0.00),280(CATTGATTCC,-,0.00)							418(TGCCAGGA,+,0.00)	267(ATAGGAAC,-,0.00),331(TAGGCAAC,-,0.00),541(TCAGGAAC,-,0.00),834(TTAGGAAC,-,0.00)	531(GGAATGCT,-,0.00),602(TACATTCC,+,0.00),744(AACATTCC,+,0.00)		295(TTTGGAAG,+,0.00),374(TTTGGCTG,+,0.00)	669(TTCTTGAA,-,0.00)	109(GTACTTTT,-,0.00),709(AAAAGTTT,+,0.00),718(ATTCTTTT,-,0.00)	405(CCCCCACA,-,0.00)		625(TTTCCGGG,-,0.00)	450(ATTAAAAG,-,0.00),782(CTTTTCAA,+,0.00)		202(ATAAAAAG,+,0.00),294(CTTTGGAA,-,0.00),576(CTTTGTAA,-,0.00)		28(GTACACAA,-,0.00)
peak170986	chr6	122272937	122273649	Intergenic	-447403	NM_001135564	ENSG00000025156	HSF2	HSF 2|HSTF 2	heat shock transcription factor 2	protein-coding			296(TGATTCATTT,-,0.00)			96(ATACAAAGTA,-,0.00),184(TAAGAAGGTT,-,0.00)				393(TCCTTTTTGA,+,0.00)		172(TCTGGGAAAG,+,0.00)											249(GTTACCAT,+,0.00)	252(ACCATTCC,+,0.00)	295(ATGATTCA,+,0.00),296(TGATTCAT,-,0.00)	328(TTTGGCTG,+,0.00),398(TTTGACCA,+,0.00)		177(GAAAGGAT,+,0.00),239(AGACTTTT,-,0.00),473(GAAAGGCC,+,0.00)			354(ATGCCGGG,-,0.00)			96(ATACAAAG,+,0.00)			300(TCATTTGT,+,0.00)
peak7911	chr1	88702619	88703248	Intergenic	-446989	NM_006256	ENSG00000065243	PKN2	PAK2|PRK2|PRKCL2|PRO2042|Pak-2|STK7	protein kinase N2	protein-coding		102(AGGCATTCTA,-,0.00)	382(CCTTGACTCA,+,0.00),385(TGACTCACAA,-,0.00)													375(CTCATTTCCT,-,0.00)						358(TTCCAGGA,+,0.00)		16(CACATTCC,+,0.00),103(GGCATTCT,+,0.00)	384(TTGACTCA,+,0.00),385(TGACTCAC,-,0.00)			352(GATCTTTT,-,0.00)	265(CCCACTCA,-,0.00),371(CCCACTCA,-,0.00)				15(TCACATTC,+,0.00),41(GAATGTTC,-,0.00)				317(TCCTTTGT,+,0.00)
peak134530	chr3	166001359	166002214	Intergenic	-446533	NM_000055	ENSG00000114200	BCHE	CHE1|CHE2|E1	butyrylcholinesterase	protein-coding			482(TTCTGACTCA,+,0.00),485(TGACTCATTT,-,0.00)	528(GTTTCCATGG,+,0.00)	838(TTGGGAACAC,+,0.00)			528(GTTTCCATGG,-,0.00)		149(TTTCAAAAGG,-,0.00),221(GTCTTTTAAA,+,0.00),222(TCTTTTAAAA,+,0.00),646(TTCTATTAAA,+,0.00)				566(CCCAAGCCAG,+,0.00),568(CAAGCCAGAG,-,0.00)				323(AGACTTTCAA,+,0.00)					838(TTGGGAAC,-,0.00)		484(CTGACTCA,+,0.00),485(TGACTCAT,-,0.00)			153(AAAAGGTT,+,0.00),320(GAAAGACT,+,0.00),323(AGACTTTC,-,0.00)				20(TTTTAAAG,-,0.00),223(CTTTTAAA,+,0.00),326(CTTTCAAA,+,0.00),554(TTTCAAAG,-,0.00)		10(ATCTAAAG,+,0.00)			831(TCTTTTGT,+,0.00)
peak24138	chr10	78203876	78204530	intron (NR_131178, intron 7 of 7)	-443599	NR_120655	ENSG00000236467	KCNMA1-AS1	-	KCNMA1 antisense RNA 1	ncRNA			119(TGATTCAGAG,-,0.00)	467(CCAAAGAATC,-,0.00)	124(CAGAGGACAA,+,0.00),201(CTCAGAACAC,+,0.00)					38(TAGAAAAGGG,-,0.00)		197(CTTGCTCAGA,-,0.00)	140(TGACCTATTT,+,0.00)											238(GGAATCAC,-,0.00)	263(TGAGTAAT,-,0.00),600(TGAGTAAT,-,0.00)	617(AGGCCAAA,-,0.00)						312(TTTAAAGG,-,0.00),375(TTTAAAAG,-,0.00)			410(TGGCCTGC,+,0.00)
peak206581	chr9	110695365	110695744	Intergenic	-443553	NM_004235	ENSG00000136826	KLF4	EZF|GKLF	Kruppel-like factor 4 (gut)	protein-coding	61(CCTGGCAGTT,+,0.00)	284(CCACATTCCA,-,0.00)	116(CTGTGAATCA,+,0.00)			107(GACTTTCTGC,+,0.00)				225(TTCTAAAGAA,-,0.00)		176(CTTGTCCAGA,-,0.00)										60(ACCTGGCA,-,0.00)	137(GTTGCCGA,+,0.00)	285(CACATTCC,+,0.00)	118(GTGAATCA,+,0.00),119(TGAATCAT,-,0.00)			106(GGACTTTC,-,0.00),254(AAAAGGCC,+,0.00),258(GGCCTTTT,-,0.00)	281(CCCCCACA,-,0.00)
peak163922	chr6	14815953	14816948	Intergenic	-429756	NM_004973	ENSG00000008083	JARID2	JMJ	jumonji, AT rich interactive domain 2	protein-coding	529(TGTTGGCTAG,-,0.00)	916(CCACATTCCA,-,0.00)		318(CCAAGGACAT,-,0.00)		768(AACATTGTTT,+,0.00)	540(TGACTTCATC,+,0.00)			168(CTGAAAAAAA,-,0.00),214(TTTTAAAAAA,-,0.00),327(TTTAAAAAAG,-,0.00),328(TTAAAAAAGG,-,0.00)	656(GCTGGAATTC,-,0.00),660(GAATTCTTGT,+,0.00)	313(TCTAGCCAAG,+,0.00),823(TCTGTGCAAG,+,0.00)		892(CACCAGCCAG,+,0.00)									690(ACGGGAAC,-,0.00),730(AAAGGAAC,-,0.00)	21(GGAATGGG,-,0.00),659(GGAATTCT,+,0.00),659(GGAATTCT,-,0.00),917(CACATTCC,+,0.00)		71(TGGACAAA,-,0.00),550(CGGCCTAA,-,0.00),717(TCTGGCAG,+,0.00)		47(AGCCTTTC,-,0.00),332(AAAAGGCT,+,0.00)		540(TGACTTCA,+,0.00)				676(CTTTATAC,-,0.00)		394(GGACAGAA,-,0.00)
peak206580	chr9	110680765	110681920	Intergenic	-429341	NM_004235	ENSG00000136826	KLF4	EZF|GKLF	Kruppel-like factor 4 (gut)	protein-coding	785(CCTTGGCAAG,-,0.00),786(CTTGGCAAGA,+,0.00),907(TGATGCCAGG,-,0.00)	404(GGGCATTCCC,-,0.00),712(AGGAATTTAC,+,0.00),1033(AAGAATTTTG,+,0.00)		371(CCAAGGAAAA,-,0.00)	397(TTGTTCTGGG,-,0.00)					109(TCCTTTACAG,+,0.00),233(GTCTTTATAA,+,0.00),1102(TTCTTTTTAG,+,0.00)		265(TCTGTCCCAG,+,0.00),468(TCTGCCCAAG,+,0.00),857(CTGGGCCAGT,-,0.00)	267(TGTCCCAGTT,+,0.00)	467(CTCTGCCCAA,+,0.00)	889(GGAAAGAATA,+,0.00)							401(TCTGGGCA,-,0.00),785(CCTTGGCA,-,0.00),788(TGGCAAGA,+,0.00),910(TGCCAGGA,+,0.00)		405(GGCATTCC,+,0.00)		944(TTTGGACA,+,0.00)		689(AAAAGTCC,+,0.00),890(GAAAGAAT,+,0.00),1101(ATTCTTTT,-,0.00)		983(TGATCTAA,-,0.00)		194(TTTGAAAG,-,0.00),236(TTTATAAG,-,0.00),447(CTTGTAAA,+,0.00)		235(CTTTATAA,-,0.00)
peak102592	chr2	141772231	141773565	intron (NM_018557, intron 13 of 90)	-428644	NR_106979		MIR7157	hsa-mir-7157	microRNA 7157	ncRNA		504(AAGAATTTCA,+,0.00)		906(CCATGGAGAC,-,0.00)		1032(ACCTTCCTGT,+,0.00)				248(TTCTTTCTAA,+,0.00),300(TTCTTTCCAA,+,0.00),711(TTTAATAGAG,-,0.00),770(TTTTAAAACA,-,0.00),1261(ATTAAAAAAA,-,0.00),1262(TTAAAAAAAC,-,0.00)	817(AAATCCTGGC,+,0.00)	280(CTTAGCCAAA,-,0.00)	1252(AACTAAGACA,-,0.00)	54(TGCTGGCCAT,+,0.00),1132(TTGGCCACAG,-,0.00)								820(TCCTGGCA,-,0.00)	725(GTTGCTTG,+,0.00)	592(CTCATTCC,+,0.00),824(GGCATACC,+,0.00)		43(AGGCCAAA,-,0.00),341(TTTGGTCA,+,0.00),1131(TTTGGCCA,+,0.00),1327(TTTGGCAG,+,0.00)	100(TCTAAGGA,+,0.00)	64(GAAAGTAT,+,0.00),952(GAAAGTAT,+,0.00),1057(ATACTTTT,-,0.00),1111(GAAAGTCC,+,0.00),1187(GGCCTTCT,-,0.00)	717(AGAGTGGG,+,0.00),1203(CCCACGCT,-,0.00)	1148(TGAAGTCA,-,0.00)		771(TTTAAAAC,-,0.00)		1115(GTCCAGAG,+,0.00)	55(GCTGGCCA,-,0.00)
peak168840	chr6	91806676	91808061	Intergenic	-424010	NR_039786	ENSG00000263734	MIR4643	-	microRNA 4643	ncRNA	421(CTTGGCAGCC,+,0.00)		1243(AAATGAGTCA,+,0.00),1246(TGAGTCATTT,-,0.00)		19(GTGTTTCCTG,-,0.00),143(ATGTTCCTGG,-,0.00),994(CATGGAACAG,+,0.00)	545(TCCTTTGTGC,+,0.00)	620(AGTAAAGTCA,-,0.00)			47(TTCCTTTAAA,+,0.00),48(TCCTTTAAAG,+,0.00),473(TTCTTTTAAA,+,0.00),474(TCTTTTAAAA,+,0.00),635(TTTTTTTCAA,+,0.00),636(TTTTTTCAAA,+,0.00),709(TTTCAAAGAC,-,0.00),770(TTGAAAAAAA,-,0.00)				297(CACTGCCCAT,+,0.00),578(CGCTGCCCTG,+,0.00)								420(ACTTGGCA,-,0.00),559(AGCCAAGA,+,0.00)	46(GTTCCTTT,+,0.00),145(GTTCCTGG,+,0.00),176(ATGGTAAC,-,0.00),788(TCAGCAAC,-,0.00),794(ACGGCAAC,-,0.00)	221(GGAATGAT,-,0.00)	1245(ATGAGTCA,+,0.00),1246(TGAGTCAT,-,0.00)	421(CTTGGCAG,+,0.00),731(CTTGGCCT,+,0.00),912(TTTGGTCA,+,0.00),1028(TTTGGCTG,+,0.00)	560(GCCAAGAA,+,0.00)	705(AAACTTTC,-,0.00)	215(GGTGTGGG,+,0.00)		569(ATTCTGGA,-,0.00)	49(CCTTTAAA,+,0.00),475(CTTTTAAA,+,0.00),477(TTTAAAAC,-,0.00),708(CTTTCAAA,+,0.00),709(TTTCAAAG,-,0.00)	880(GAATGTTC,-,0.00)			1159(AGACACAA,-,0.00)	545(TCCTTTGT,+,0.00)
peak174336	chr6	162117689	162118528	intron (NM_004562, intron 7 of 11)	-423001	NM_020133	ENSG00000026652	AGPAT4	1-AGPAT4|LPAAT-delta|dJ473J16.2	1-acylglycerol-3-phosphate O-acyltransferase 4	protein-coding	479(CTTAGCAGCA,+,0.00)	284(CTACATTCTT,-,0.00),654(TGGAATGCAC,+,0.00)	250(GCATGACTCA,+,0.00),253(TGACTCAGAA,-,0.00)		362(CTGTTCTCAG,-,0.00),371(GTGTTCCCTG,-,0.00)	45(TTACAAAGTT,-,0.00),147(TACTTTGTGA,+,0.00)	644(AATGATATCA,-,0.00)			162(TTGTAAAAAA,-,0.00),420(TTTTCAAGGA,-,0.00),695(TCCTATGAAA,+,0.00)					287(CATTCTTTCA,-,0.00),336(TATTCATTGC,-,0.00)								373(GTTCCCTG,+,0.00)	655(GGAATGCA,-,0.00)	252(ATGACTCA,+,0.00),253(TGACTCAG,-,0.00)	383(TCTGGCAG,+,0.00)	562(TTCTTGAA,-,0.00)	288(ATTCTTTC,-,0.00),416(AAACTTTT,-,0.00)				419(CTTTTCAA,+,0.00)		45(TTACAAAG,+,0.00),707(CTACAAAG,+,0.00)
peak30278	chr11	21792438	21793164	Intergenic	-421921	NM_213599	ENSG00000171714	ANO5	GDD1|LGMD2L|TMEM16E	anoctamin 5	protein-coding	360(GGTTGCCCAG,-,0.00)									43(TTTAAAAAAA,-,0.00),44(TTAAAAAAAA,-,0.00),94(TTGTAAAGAA,-,0.00)				352(CTGGCTTGGG,-,0.00),447(CTGGGCACTG,-,0.00)								446(ACTGGGCA,-,0.00)	58(CCAGCAAC,-,0.00),607(AAAGGAAC,-,0.00),634(ATGGTAAC,-,0.00)			546(TGGCCAAA,-,0.00)		20(AAAAGTTT,+,0.00)							363(TGCCCAGC,+,0.00)	333(GGGCACAA,-,0.00)
peak163925	chr6	14824277	14825736	Intergenic	-421200	NM_004973	ENSG00000008083	JARID2	JMJ	jumonji, AT rich interactive domain 2	protein-coding	256(CTGGGCAAAG,+,0.00),1087(CTTGGCAGTC,+,0.00)	19(GGAAATTCCA,-,0.00),499(TGGAATTTTT,+,0.00),646(TGGAATTTTT,+,0.00),1059(ATGCATTCTT,-,0.00),1156(GGACATTCTG,-,0.00)				589(GTACAAAGGC,-,0.00)				826(CTCTTTCCAA,+,0.00),1149(GTAAAAAGGA,-,0.00)		255(TCTGGGCAAA,+,0.00)		274(CTCTGGCTAG,+,0.00),276(CTGGCTAGGC,-,0.00)								255(TCTGGGCA,-,0.00),404(ACCTGCCA,-,0.00),713(AGCCAAGT,+,0.00),1086(TCTTGGCA,-,0.00),1224(TCTTGGAA,-,0.00)	719(GTTCCCTT,+,0.00)	20(GAAATTCC,+,0.00),97(GTCATTCA,+,0.00),140(TGAATGAC,-,0.00),1157(GACATTCT,+,0.00)		196(CGGACAAG,-,0.00),206(CTTGGCCC,+,0.00),285(CTGCCAAA,-,0.00),1087(CTTGGCAG,+,0.00),1268(AGGACAAA,-,0.00)	462(TCCACGAA,+,0.00),989(TCCAAGCA,+,0.00)	612(AAAAGTCC,+,0.00),770(GGCCTTCT,-,0.00),1152(AAAAGGAC,+,0.00)		949(TGACATCA,+,0.00)		733(CTTTCAAA,+,0.00)		589(GTACAAAG,+,0.00),830(TTCCAAAG,+,0.00),1149(GTAAAAAG,+,0.00)			1383(ACAAATGA,-,0.00)
peak30279	chr11	21795596	21796200	Intergenic	-418824	NM_213599	ENSG00000171714	ANO5	GDD1|LGMD2L|TMEM16E	anoctamin 5	protein-coding	309(GTTTGCCCAG,-,0.00),438(CTTAGCAGCT,+,0.00),456(TGCTGGCAGG,-,0.00)	66(GGACATTCTT,-,0.00)	319(GAATGACTAA,+,0.00)		462(CAGGGCACAC,+,0.00)					170(TCTTTTCCAA,+,0.00)		507(CATGGCCAAA,-,0.00)	23(AACTAGGACT,-,0.00)	384(CTGTGGCCAA,+,0.00)								365(TCCTGGCA,-,0.00)		67(GACATTCT,+,0.00),245(GGAATGCT,-,0.00),318(GGAATGAC,-,0.00)		355(CTGCCAAA,-,0.00),509(TGGCCAAA,-,0.00)	88(TTCTTAGA,-,0.00)	70(ATTCTTTT,-,0.00),97(GAAAGGCT,+,0.00)				103(CTTTTAAT,+,0.00)		190(ATATAAAG,+,0.00)
peak109761	chr2	229462800	229463178	Intergenic	-416628	NM_030623	ENSG00000153820	SPHKAP	SKIP	SPHK1 interactor, AKAP domain containing	protein-coding										261(TTTGAAAAGA,-,0.00),262(TTGAAAAGAC,-,0.00)													347(GTTCCTAT,+,0.00)					265(AAAAGACT,+,0.00)	314(AGAGTGGG,+,0.00)			262(TTGAAAAG,-,0.00)
peak206578	chr9	110667434	110668312	Intergenic	-415872	NM_004235	ENSG00000136826	KLF4	EZF|GKLF	Kruppel-like factor 4 (gut)	protein-coding	854(ATCTGGCAAG,-,0.00)	407(GGAAATTCTG,-,0.00),526(ACAAATTCTC,-,0.00)		434(GTGTCCTTTG,+,0.00)						580(TTAGAAAAAA,-,0.00),721(GTGAAAAGAA,-,0.00)		440(TTTGGGCCAG,+,0.00),441(TTGGGCCAGA,-,0.00)		766(CTTGCCATCG,-,0.00)			657(TCTTGGAAGA,+,0.00)					602(TCTTGGCT,-,0.00),657(TCTTGGAA,-,0.00),691(AGCCAGGA,+,0.00),765(ACTTGCCA,-,0.00)		668(AGAATGGC,-,0.00)		271(TTTGGACA,+,0.00),316(TTTGGCCA,+,0.00),382(CTGCCAGA,-,0.00),441(TTGGGCCA,+,0.00)		156(ATTCTTTT,-,0.00),724(AAAAGAAC,+,0.00)						420(CTCTGTAT,-,0.00),524(ATACAAAT,+,0.00)		274(GGACAGAA,-,0.00),432(CTGTGTCC,+,0.00),696(GGACACAG,-,0.00)
peak127336	chr3	65464104	65465096	intron (NM_015520, intron 3 of 24)	-414891	NR_046575	ENSG00000240175	MAGI1-AS1	-	MAGI1 antisense RNA 1	ncRNA	925(CCTTGCCAAG,-,0.00),926(CTTGCCAAGC,+,0.00)			365(GTTTCCTAGG,+,0.00)	71(CTGAGAACAG,+,0.00)	410(TACTTTGTGT,+,0.00)	783(TGAGGTCACT,+,0.00)			83(TCCTTTTCAA,+,0.00),84(CCTTTTCAAA,+,0.00),398(TTTCAAAAGG,-,0.00),399(TTCAAAAGGA,-,0.00),420(TTTTTTTTAA,+,0.00),421(TTTTTTTAAG,+,0.00),456(ATTAAAAAAA,-,0.00),457(TTAAAAAAAA,-,0.00),836(TTTAAAAAGG,-,0.00),837(TTAAAAAGGA,-,0.00),936(TTTAACAGAA,-,0.00)	43(GAATTTTGGC,+,0.00)			333(GGCTGGCTAG,+,0.00)								928(TGCCAAGC,+,0.00)	183(TCAGGAAC,-,0.00)	879(TGAATGGC,-,0.00)		47(TTTGGCGA,+,0.00)		1(GAAAGGAC,+,0.00),82(ATCCTTTT,-,0.00)	507(GGAGTGGG,+,0.00)	783(TGAGGTCA,+,0.00),783(TGAGGTCA,-,0.00)		85(CTTTTCAA,+,0.00)		678(CTTTTTAC,-,0.00)			614(ACAAAGGA,-,0.00)
peak127338	chr3	65470648	65470900	intron (NM_015520, intron 3 of 24)	-408717	NR_046575	ENSG00000240175	MAGI1-AS1	-	MAGI1 antisense RNA 1	ncRNA			60(GAATGAGTAA,+,0.00),150(GCATGACTCA,+,0.00),153(TGACTCACAA,-,0.00)		3(GTGTTCTCAG,-,0.00)						95(GAATTCCAGC,+,0.00)			8(CTCAGGCCTG,+,0.00)								24(TGCCAGGC,+,0.00)		94(TGAATTCC,+,0.00),94(TGAATTCC,-,0.00)	152(ATGACTCA,+,0.00),153(TGACTCAC,-,0.00)
peak30280	chr11	21806744	21807364	Intergenic	-407668	NM_213599	ENSG00000171714	ANO5	GDD1|LGMD2L|TMEM16E	anoctamin 5	protein-coding					128(CTGTGCCTGG,-,0.00)	222(TCCTTTGTGT,+,0.00),432(AACTTCCTAA,+,0.00),485(GTACAAGGGT,-,0.00)				422(TTTTTTGAAG,+,0.00)					251(TATTCATTCA,-,0.00)								474(CCAGCAAC,-,0.00),493(GTTCCCTT,+,0.00)			23(CTTCCAAA,-,0.00)								447(CTTTGTAG,-,0.00)		226(TTGTGTAC,+,0.00),281(TTGTTTCC,+,0.00)	222(TCCTTTGT,+,0.00)
peak107793	chr2	206140818	206141321	intron (NM_057177, intron 16 of 21)	-406155	NM_201266	ENSG00000118257	NRP2	NP2|NPN2|PRO2714|VEGF165R2	neuropilin 2	protein-coding	198(CTTGGCAAAC,+,0.00)				12(CTGTTCCTGA,-,0.00)					85(TTTGAAAGAA,-,0.00),386(ATTTAAAAGA,-,0.00),387(TTTAAAAGAA,-,0.00)					150(CATTCCTTCC,-,0.00)							197(CCTTGGCA,-,0.00)	14(GTTCCTGA,+,0.00),263(GTTCCTTG,+,0.00),494(TCGGCAAC,-,0.00)	148(GCCATTCC,+,0.00)				234(AAAAGATC,+,0.00),380(GAAAGAAT,+,0.00)				85(TTTGAAAG,-,0.00),387(TTTAAAAG,-,0.00)					398(ACAAAGGA,-,0.00)
peak206576	chr9	110651109	110651691	Intergenic	-399399	NM_004235	ENSG00000136826	KLF4	EZF|GKLF	Kruppel-like factor 4 (gut)	protein-coding	124(TTCTGCCCAG,-,0.00),326(CTTGGCACAA,+,0.00)	270(ACACATTCCT,-,0.00)			470(CAAAGAACAG,+,0.00)	283(GACTTTGTAA,+,0.00)								126(CTGCCCAGGG,-,0.00),137(CTGGTCAGGG,-,0.00),413(TTGGCCTGTG,-,0.00)								325(CCTTGGCA,-,0.00),504(TCTTGCAA,-,0.00),506(TTGCAAGA,+,0.00)	359(GTTGCCTA,+,0.00)	271(CACATTCC,+,0.00)	169(TGAGTAAT,-,0.00)	279(TTTGGACT,+,0.00)		49(GGCCTTTC,-,0.00),249(AGCCTTTT,-,0.00),488(AGACTTTT,-,0.00)	9(AGTGTGGG,+,0.00),242(CCCATGCA,-,0.00)			491(CTTTTAAT,+,0.00)		278(CTTTGGAC,-,0.00),285(CTTTGTAA,-,0.00)
peak181852	chr7	70201652	70202328	intron (NM_001127231, intron 6 of 17)	-395533	NM_022479	ENSG00000185274	WBSCR17	GALNACT17|GALNT16|GALNT20|GALNTL3|GalNAc-T5L	Williams-Beuren syndrome chromosome region 17	protein-coding		71(CTGCATTCCT,-,0.00),269(CGGCATTCCT,-,0.00)			661(GCGGGAACAT,+,0.00)					255(TCCTTGTAAA,+,0.00)													0(GTTCCTGG,+,0.00)	45(GGAATGAG,-,0.00),72(TGCATTCC,+,0.00),270(GGCATTCC,+,0.00)				125(GAAAGTAT,+,0.00),353(AAAAGTTT,+,0.00),406(AAAAGATT,+,0.00)			267(ACCGGCAT,+,0.00)	257(CTTGTAAA,+,0.00)		350(GTCAAAAG,+,0.00)
peak181853	chr7	70203136	70203715	intron (NM_001127231, intron 6 of 17)	-394098	NM_022479	ENSG00000185274	WBSCR17	GALNACT17|GALNT16|GALNT20|GALNTL3|GalNAc-T5L	Williams-Beuren syndrome chromosome region 17	protein-coding	462(AGCTGCCAAG,-,0.00)				251(GTTGGAACAA,+,0.00)	244(GCAAAAAGTT,-,0.00),307(GTATAAAGTT,-,0.00)								147(TTGGCCAGAG,-,0.00)		5(AGGAAATGAA,+,0.00)						18(TTCCAAGT,+,0.00),465(TGCCAAGG,+,0.00)	363(GTTGCTTT,+,0.00)			148(TGGCCAGA,-,0.00),287(TTTGGACA,+,0.00),464(CTGCCAAG,-,0.00)		184(AAAAGGCT,+,0.00)				367(CTTTTATA,+,0.00)		307(GTATAAAG,+,0.00)			75(ACAAATGA,-,0.00)
peak30281	chr11	21820942	21821772	Intergenic	-393365	NM_213599	ENSG00000171714	ANO5	GDD1|LGMD2L|TMEM16E	anoctamin 5	protein-coding	764(CTTGGCACAA,+,0.00)				624(CCAGGCACAA,+,0.00)					793(TTTTGTTAAA,+,0.00),798(TTAAAAAAAA,-,0.00)			470(TGACCCAGTT,+,0.00)									763(ACTTGGCA,-,0.00)	205(GTTGCTTA,+,0.00),442(AAAGGAAC,-,0.00),785(TAGGCAAC,-,0.00)	557(GGAATGAC,-,0.00)			751(TTCAAGAA,+,0.00)	241(GTACTTTT,-,0.00),535(GGTCTTTT,-,0.00),805(AAAAGAAT,+,0.00)						597(GTACAAAT,+,0.00)		521(CTGTTTCC,+,0.00)
peak45218	chr12	91968208	91968847	Intergenic	-391626	NM_001920	ENSG00000011465	DCN	CSCD|DSPG2|PG40|PGII|PGS2|SLRR1B	decorin	protein-coding		399(CAGAATTCCT,+,0.00)	273(GAGTGACTCA,+,0.00),276(TGACTCACGC,-,0.00)			412(ACCTTTGTGA,+,0.00)		116(CCATGGTAAC,+,0.00)		189(TCTTTTGAAA,+,0.00),299(CTTTTTTCAA,+,0.00)	401(GAATTCCTGA,+,0.00)		610(TGTCATAGTT,+,0.00)	82(ATGTCCAGAG,-,0.00),103(TCCTGGCCAG,+,0.00),105(CTGGCCAGTC,-,0.00)		170(AGGAACTGAC,+,0.00)							118(ATGGTAAC,-,0.00)	400(AGAATTCC,+,0.00),400(AGAATTCC,-,0.00)	275(GTGACTCA,+,0.00),276(TGACTCAC,-,0.00)	321(CTTCCAAA,-,0.00),549(TTTGGAAG,+,0.00)		26(GAAAGACT,+,0.00),187(AATCTTTT,-,0.00),196(AAAAGTTT,+,0.00),296(AACCTTTT,-,0.00)				193(TTGAAAAG,-,0.00)	442(GAATGTTC,-,0.00)	84(GTCCAGAG,+,0.00),322(TTCCAAAG,+,0.00)		98(GTGTGTCC,+,0.00)	366(TCCTTTGT,+,0.00)
peak176286	chr7	9281694	9282887	Intergenic	-391610	NR_002790		PER4	-	period circadian clock 3 pseudogene	pseudo		575(CAGAATTTCT,+,0.00)	16(TTACTCACTC,-,0.00)	426(ACAAGGATAC,-,0.00),596(CCATGGATAC,-,0.00)		346(TACCTTCTAC,+,0.00),819(AACTTTATTA,+,0.00)		793(GTTGCTATTG,-,0.00)		94(CTTAAAAAAA,-,0.00),152(TGTTTTTAAA,+,0.00),153(GTTTTTAAAA,+,0.00),413(TTCTTATAAA,+,0.00),476(TTTTTTTCAG,+,0.00),619(TTTAAAAGTA,-,0.00),636(TTTCAAAGAC,-,0.00),712(TCCTTTTTTA,+,0.00),1137(TTTAACAAGA,-,0.00)	293(ACCAGGAATC,-,0.00)				705(CTTTCATTCC,-,0.00),945(CATTCAGTCA,-,0.00)								793(GTTGCTAT,+,0.00),994(ACGGGAAC,-,0.00)	267(GACATTCA,+,0.00)			731(TGCTTGGA,-,0.00)	471(ATACTTTT,-,0.00),622(AAAAGTAT,+,0.00),631(AAACTTTT,-,0.00),702(GGACTTTC,-,0.00),998(GAACTTTT,-,0.00)		584(TGAAGTCA,-,0.00)		70(TTTAAAAC,-,0.00),129(ATTAAAAG,-,0.00),415(CTTATAAA,+,0.00),619(TTTAAAAG,-,0.00),634(CTTTTCAA,+,0.00),636(TTTCAAAG,-,0.00)				226(GAACACAA,-,0.00),402(GGACACAG,-,0.00)
peak771	chr1	7439407	7440288	intron (NM_015215, intron 5 of 22)	-391482	NM_004781	ENSG00000049245	VAMP3	CEB	vesicle associated membrane protein 3	protein-coding	592(GACTGCCAAG,-,0.00)	287(GGGCATTCTG,-,0.00),322(CAGAATTCCC,+,0.00)			706(GCAGGAACAT,+,0.00)					372(ATTAAAAGGG,-,0.00)	717(GCTAGAATTT,-,0.00)			216(CAGTGCCCAG,+,0.00),572(CTGCGGCCAG,+,0.00)		104(TTCATTTCCT,-,0.00)						595(TGCCAAGT,+,0.00)		15(GGAATCCT,-,0.00),288(GGCATTCT,+,0.00),323(AGAATTCC,+,0.00),323(AGAATTCC,-,0.00)		429(CTTGGCCT,+,0.00),575(CGGCCAGG,-,0.00),594(CTGCCAAG,-,0.00)		200(AAAAGGCT,+,0.00)	532(TGCGTGCG,+,0.00)	134(TGATGTAA,-,0.00)	147(ATTCAGGG,-,0.00),291(ATTCTGGG,-,0.00)	372(ATTAAAAG,-,0.00)				480(TTGTGTTC,+,0.00)
peak159001	chr5	136089820	136090572	Intergenic	-389032	NM_001167576	ENSG00000069018	TRPC7	TRP7	transient receptor potential cation channel, subfamily C, member 7	protein-coding						469(ATACAAAGTA,-,0.00),523(ATAGAAAGTA,-,0.00)				42(CTTGAAAGGA,-,0.00),43(TTGAAAGGAA,-,0.00),247(TTTAAAGGGC,-,0.00),482(TTTTTTCAAA,+,0.00),536(TTCTTTCAAA,+,0.00)	296(GCCAGAAATC,-,0.00)	192(CATGCCCAGA,-,0.00),259(CTGTCCCAGA,-,0.00)		665(TTTGCCAGAG,-,0.00)	340(CTTTCATTCC,-,0.00)							194(TGCCCAGA,+,0.00),346(TTCCAGGA,+,0.00),357(TCTTGGCT,-,0.00)	348(CCAGGAAC,-,0.00)	146(GGCATTCA,+,0.00)		294(CTGCCAGA,-,0.00)	223(TTCTAGGA,-,0.00)	535(ATTCTTTC,-,0.00)				247(TTTAAAGG,-,0.00),538(CTTTCAAA,+,0.00)		469(ATACAAAG,+,0.00),557(CTTTGTAT,-,0.00)		565(TTGTCTCC,+,0.00),606(GGAAACAG,-,0.00)
peak772	chr1	7446267	7447134	intron (NM_015215, intron 5 of 22)	-384629	NM_004781	ENSG00000049245	VAMP3	CEB	vesicle associated membrane protein 3	protein-coding	203(CCCTGCCAAG,-,0.00),204(CCTGCCAAGG,+,0.00),238(CCTTGCCAAG,-,0.00),239(CTTGCCAAGG,+,0.00),349(ATCTGCCAAG,-,0.00),505(CTTGGTAAAA,+,0.00),654(TGTTGCCAAG,-,0.00),729(TGTTGCCATG,-,0.00)		93(CCCTGACTCA,+,0.00),96(TGACTCATCA,-,0.00)		320(ATGTTCTTGG,-,0.00)			730(GTTGCCATGG,-,0.00)	364(CTCCTACGCA,-,0.00)			71(CTTGTGCAGA,-,0.00),809(CTTGCCCTGA,-,0.00)		132(CTGTACAGCG,-,0.00),414(CGATGGGCAG,+,0.00),624(CAGGCCACTG,-,0.00),805(CTGGCTTGCC,-,0.00)								206(TGCCAAGG,+,0.00),241(TGCCAAGG,+,0.00),352(TGCCAAGG,+,0.00),591(ACTTGGCT,-,0.00),657(TGCCAAGT,+,0.00)	655(GTTGCCAA,+,0.00),730(GTTGCCAT,+,0.00),773(GTTCCTAA,+,0.00),788(GTTCCCAA,+,0.00)		95(CTGACTCA,+,0.00),96(TGACTCAT,-,0.00)	205(CTGCCAAG,-,0.00),325(CTTGGCCT,+,0.00),351(CTGCCAAG,-,0.00)	323(TTCTTGGC,-,0.00)	328(GGCCTTCT,-,0.00),395(AGAAGGCC,+,0.00),576(ATACTTTC,-,0.00),645(AGAAGTCC,+,0.00)	366(CCTACGCA,-,0.00)							533(CTGTTTCC,+,0.00)
peak87085	chr18	76356716	76357368	Intergenic	-383233	NM_171999	ENSG00000256463	SALL3	ZNF796	spalt-like transcription factor 3	protein-coding			20(CATTGAATCA,+,0.00),267(AAGTGAGTCA,+,0.00),270(TGAGTCAGAG,-,0.00)							248(TTTCAAAGAC,-,0.00)												393(ACTTGGAA,-,0.00),463(AGCCAGGA,+,0.00)	340(ACAGCAAC,-,0.00)		23(TGAATCAT,-,0.00),269(GTGAGTCA,+,0.00),270(TGAGTCAG,-,0.00)	585(TTTGTCCT,+,0.00)		444(GTTCTTCT,-,0.00)		330(TGAGGTAA,-,0.00)		248(TTTCAAAG,-,0.00),315(CTTTCAAA,+,0.00)				376(GGAAACAA,-,0.00)
peak83363	chr18	26139354	26139925	Intergenic	-382229	NM_001792	ENSG00000170558	CDH2	CD325|CDHN|CDw325|NCAD	cadherin 2, type 1, N-cadherin (neuronal)	protein-coding	256(TTCTGCCAAG,-,0.00),373(CTTGGCACTC,+,0.00)		210(AAATGAGTCA,+,0.00),213(TGAGTCATGA,-,0.00)	158(GTGTTCTTGG,+,0.00)	102(CACGGAACAT,+,0.00),158(GTGTTCTTGG,-,0.00)	391(AACCTTGTAT,+,0.00)				113(TGTTTTTCAA,+,0.00)												259(TGCCAAGT,+,0.00),372(CCTTGGCA,-,0.00)	138(CAAGGAAC,-,0.00),275(CAAGCAAC,-,0.00)	441(GGAATTCA,+,0.00),441(GGAATTCA,-,0.00)	212(ATGAGTCA,+,0.00),213(TGAGTCAT,-,0.00)	258(CTGCCAAG,-,0.00)	161(TTCTTGGA,-,0.00),536(TTCTTGAA,-,0.00)	530(GAAAGTTT,+,0.00)	220(TGAGGGGG,+,0.00)		247(ATTCTGGG,-,0.00)		131(TCACATTC,+,0.00)			395(TTGTATCC,+,0.00)
peak206443	chr9	108983166	108983753	Intergenic	-379750	NR_107048	ENSG00000277889	MIR8081	hsa-mir-8081	microRNA 8081	ncRNA										357(TTCTTTTCAG,+,0.00)				494(AGCTTGCCAG,+,0.00),496(CTTGCCAGTG,-,0.00)	113(GGAAGGAATG,+,0.00),274(CATTCATGGC,-,0.00)								509(TTAGGAAC,-,0.00)	117(GGAATGAT,-,0.00),560(GCCATTCA,+,0.00)		219(TTTGGCTG,+,0.00),280(TGGCCCAA,-,0.00)	440(TTCTTAGA,-,0.00)	17(GTCCTTCT,-,0.00),214(GGCCTTTT,-,0.00)
peak67552	chr15	94020138	94021021	Intergenic	-379210	NR_120321		LOC101927153	-	uncharacterized LOC101927153	ncRNA	31(GGTTGCCTGG,-,0.00),867(CTTGGCAACT,+,0.00)				319(CTGTTCCAGG,-,0.00)					175(TTGTAAAGGC,-,0.00),783(TTGAAAAGTA,-,0.00)				379(CCCTGCCCAC,+,0.00)								223(TCTTGGCT,-,0.00),322(TTCCAGGT,+,0.00),866(ACTTGGCA,-,0.00)	32(GTTGCCTG,+,0.00),631(TTAGGAAC,-,0.00),868(TTGGCAAC,-,0.00)	491(TGAATGGC,-,0.00),549(GGAATGGG,-,0.00),583(TGAATGCT,-,0.00),661(TGAATTCC,+,0.00),661(TGAATTCC,-,0.00),858(TGAATTCC,+,0.00),858(TGAATTCC,-,0.00)		210(TTGGGCCA,+,0.00)	222(TTCTTGGC,-,0.00)	15(AATCTTTT,-,0.00),468(GAAAGGAC,+,0.00),760(AATCTTTT,-,0.00)	87(GGCGTGGG,+,0.00),196(CACACGCT,-,0.00)			783(TTGAAAAG,-,0.00)	450(TCACATTC,+,0.00)		41(GCTGGGCA,-,0.00)	556(GGAGACAA,-,0.00)
peak145563	chr4	131068605	131069336	Intergenic	-376337	NR_110753	ENSG00000246876	LOC101927282	-	uncharacterized LOC101927282	ncRNA	105(AATTGCCAAG,-,0.00)	86(GAGAATTTCC,+,0.00)									159(TCTGGGAATC,-,0.00),375(GCCTGAATTC,-,0.00)											108(TGCCAAGG,+,0.00),170(TTGCAAGA,+,0.00),653(ACCTGGAA,-,0.00)	199(ACAGGAAC,-,0.00),310(GTTGCCAT,+,0.00),414(GTTCCCAT,+,0.00)	76(GCCATTCA,+,0.00)				450(AAAAGGTT,+,0.00)			375(GCCTGAAT,+,0.00)	447(ATTAAAAG,-,0.00)				356(GGTCACAA,-,0.00),671(GGAAACAA,-,0.00)
peak94034	chr2	23232416	23233220	Intergenic	-375480	NM_052920	ENSG00000119771	KLHL29	KBTBD9	kelch-like family member 29	protein-coding	663(CCTGGAAACG,+,0.00)	370(CAGAATGTAT,+,0.00)		181(CCAAGGACAA,-,0.00)	181(CCAAGGACAA,+,0.00),353(CTGTTCCCTG,-,0.00)	369(GCAGAATGTA,-,0.00)	377(TATGAGCTCA,-,0.00),379(TGAGCTCATT,+,0.00)				123(TCTGGGATTC,-,0.00)	287(GCTGGCCCAG,+,0.00),288(CTGGCCCAGA,-,0.00)	755(TGACATACTT,+,0.00)	153(CTTTAGCCAG,+,0.00),155(TTAGCCAGAG,-,0.00),261(CACTGCCCAG,+,0.00),266(CCCAGGCCAC,+,0.00),459(CACTAGCAAG,+,0.00)								662(ACCTGGAA,-,0.00),714(TTGCAAGA,+,0.00)	355(GTTCCCTG,+,0.00),725(ATGGGAAC,-,0.00)	126(GGGATTCT,+,0.00),383(CTCATTCC,+,0.00)		184(AGGACAAA,-,0.00)	180(TCCAAGGA,+,0.00)	93(GAAAGTTC,+,0.00),189(AAAAGTTC,+,0.00),328(GTTCTTTC,-,0.00)	104(TGAGGGGG,+,0.00)	379(TGAGCTCA,+,0.00),379(TGAGCTCA,-,0.00)	292(CCCAGAAT,+,0.00),573(ATTCTGGG,-,0.00)	90(TTTGAAAG,-,0.00)		642(CTTTGTAT,-,0.00)	287(GCTGGCCC,-,0.00)	238(CTGTGTCC,+,0.00)
peak203268	chr9	66082069	66082270	Intergenic	-375120	NR_121647	ENSG00000238113	LINC01410	-	long intergenic non-protein coding RNA 1410	ncRNA																								168(GTCATTCA,+,0.00)
peak140576	chr4	45102975	45103773	Intergenic	-374723	NM_001270881	ENSG00000163281	GNPDA2	GNP2|SB52	glucosamine-6-phosphate deaminase 2	protein-coding	311(ATGTGCCAGG,-,0.00),348(TGTTGCCATG,-,0.00)	324(CCAAATTCCA,-,0.00)	711(ATATGACTCA,+,0.00),714(TGACTCAGCT,-,0.00)				529(TGAGGTTATT,+,0.00)			470(CTGAAAAGAA,-,0.00),481(TTTTGTTAAA,+,0.00)	607(AAATCCCAGC,+,0.00)			559(ATGGCCTGTG,-,0.00)	269(TCAATGAATG,+,0.00)							151(TCCTGGAA,-,0.00),277(TGCCCAGT,+,0.00),304(AGCCAAGA,+,0.00),314(TGCCAGGT,+,0.00)	349(GTTGCCAT,+,0.00),381(GTTGCTTG,+,0.00)	273(TGAATGCC,-,0.00),786(CCCATTCC,+,0.00)	713(ATGACTCA,+,0.00),714(TGACTCAG,-,0.00)	454(CCGCCAAA,-,0.00)		473(AAAAGAAC,+,0.00),477(GAACTTTT,-,0.00)								403(CTGTTTCC,+,0.00)
peak206445	chr9	108990954	108991533	Intergenic	-371966	NR_107048	ENSG00000277889	MIR8081	hsa-mir-8081	microRNA 8081	ncRNA	404(CCTTGGCAGG,-,0.00),405(CTTGGCAGGC,+,0.00)					181(TCCTTTCTGC,+,0.00)	6(AGTAACCTCA,-,0.00)				290(GTTTTCCAGC,+,0.00),336(GCTGGAAAAC,-,0.00)											90(TCTTGGCA,-,0.00),404(CCTTGGCA,-,0.00)		243(AGAATGGC,-,0.00)		364(TTTGGCAG,+,0.00),405(CTTGGCAG,+,0.00)	557(TCCTTGGA,-,0.00)	51(GAAAGGCT,+,0.00),160(GGTCTTTC,-,0.00)	80(CCCACACA,-,0.00),495(CCCACACA,-,0.00)		318(ATTCAGGT,-,0.00)					266(GGACACAG,-,0.00)
peak67548	chr15	94002700	94003046	Intergenic	-370430	NM_020211	ENSG00000182175	RGMA	RGM	repulsive guidance molecule family member a	protein-coding	134(TGATGCCAGG,-,0.00),173(AGCTGCCAAG,-,0.00)											7(TCTAGCCCAG,+,0.00)										93(AGCCAGGA,+,0.00),137(TGCCAGGG,+,0.00),176(TGCCAAGC,+,0.00)				175(CTGCCAAG,-,0.00)	242(TCCTAGAA,+,0.00)	67(GAAAGAAC,+,0.00),71(GAACTTTT,-,0.00)								188(GGACACAA,-,0.00)
peak163929	chr6	14877177	14877885	Intergenic	-368675	NM_004973	ENSG00000008083	JARID2	JMJ	jumonji, AT rich interactive domain 2	protein-coding	120(CTGGGCACCC,+,0.00)	620(CTGCATTCCT,-,0.00)	353(CGGTGAGTCA,+,0.00),356(TGAGTCATTT,-,0.00)	452(GTTTCTATGG,+,0.00)		367(AACTTCCTGC,+,0.00)	529(AATAACATCA,-,0.00)	452(GTTTCTATGG,-,0.00)		300(TTTAAAAGCC,-,0.00),474(TTCTTTTTAT,+,0.00),668(TTTTCTTAAA,+,0.00)			504(TGTCCTAGAT,+,0.00)											255(GTCATTCT,+,0.00),325(GGAATCAC,-,0.00),621(TGCATTCC,+,0.00)	355(GTGAGTCA,+,0.00),356(TGAGTCAT,-,0.00)	502(TTTGTCCT,+,0.00)		199(AGAAGTAC,+,0.00)				299(CTTTAAAA,+,0.00),300(TTTAAAAG,-,0.00),560(GTTTTAAA,+,0.00)		476(CTTTTTAT,-,0.00)	548(GCTGGACA,-,0.00)
peak181855	chr7	70228613	70229596	intron (NM_001127231, intron 7 of 17)	-368419	NM_022479	ENSG00000185274	WBSCR17	GALNACT17|GALNT16|GALNT20|GALNTL3|GalNAc-T5L	Williams-Beuren syndrome chromosome region 17	protein-coding	316(TTTTGCCAAG,-,0.00)									75(TCCTTTCAAG,+,0.00),326(TTACAAAGAA,-,0.00),486(TTCTTTTGAA,+,0.00),487(TCTTTTGAAA,+,0.00)	171(GTATTCCAGC,+,0.00)		219(ATGTGGGTCA,-,0.00)	829(CTGGCCACAG,-,0.00)								319(TGCCAAGT,+,0.00)	759(GTTGCTTT,+,0.00)			828(TCTGGCCA,+,0.00)		74(ATCCTTTC,-,0.00),946(GAAAGTTT,+,0.00)			514(GTTCCGGG,-,0.00)	692(TTTAAGAG,-,0.00)		326(TTACAAAG,+,0.00)
peak92315	chr2	2702672	2703338	Intergenic	-367920	NM_015025	ENSG00000186487	MYT1L	NZF1|ZC2HC4B	myelin transcription factor 1-like	protein-coding		362(TGGAATGCAG,+,0.00)			346(CCTGGGACAC,+,0.00),410(CTGGGAACAA,+,0.00)				571(TGAGTGGGAG,+,0.00)	538(TTTTAAAAGA,-,0.00)		96(TTTGACCAAG,+,0.00)		66(CAGTCCAGAG,-,0.00),130(GTTGCCAGTG,-,0.00),327(CTGGCTGGAG,-,0.00),465(CGCTGTCCCG,+,0.00)									130(GTTGCCAG,+,0.00),410(CTGGGAAC,-,0.00),563(GTTACTAG,+,0.00)	249(GGAATGAG,-,0.00),363(GGAATGCA,-,0.00)		96(TTTGACCA,+,0.00),525(TTTGGCAA,+,0.00)		542(AAAAGATT,+,0.00)	384(CCCCCGCT,-,0.00),571(TGAGTGGG,+,0.00)		269(ATTCAGGG,-,0.00)	539(TTTAAAAG,-,0.00)		68(GTCCAGAG,+,0.00)		350(GGACACCA,-,0.00)
peak60953	chr14	98811450	98811906	Intergenic	-366272	NM_182560	ENSG00000176605	C14orf177	-	chromosome 14 open reading frame 177	protein-coding		362(CAGCATTCTG,-,0.00)	5(GGACTCAGTC,-,0.00),162(TTACTCACTC,-,0.00),289(GGATGACTCA,+,0.00),292(TGACTCATTC,-,0.00)	1(CCAGGGACTC,-,0.00)																			303(TCAGGAAC,-,0.00)	363(AGCATTCT,+,0.00)	291(ATGACTCA,+,0.00),292(TGACTCAT,-,0.00)	71(CGGACAAG,-,0.00),134(CTTCCAAA,-,0.00)	237(TTCTTGGA,-,0.00)
peak174331	chr6	162060595	162061480	intron (NM_004562, intron 7 of 11)	-365930	NM_020133	ENSG00000026652	AGPAT4	1-AGPAT4|LPAAT-delta|dJ473J16.2	1-acylglycerol-3-phosphate O-acyltransferase 4	protein-coding	425(TGTTGGCAAG,-,0.00),861(CTGGGCAGCT,+,0.00)	155(CCACATTCTC,-,0.00),775(GAAAATTCCA,-,0.00)		836(GTAGTCTTGG,+,0.00)							655(GTTTTCTGGT,+,0.00)	381(CTTTCCCAGA,-,0.00)		861(CTGGGCAGCT,-,0.00)	377(AATTCTTTCC,-,0.00)							428(TGGCAAGT,+,0.00)		242(TGGATTCC,+,0.00)			455(TTCAAGAA,+,0.00)	172(AGTCTTTT,-,0.00),378(ATTCTTTC,-,0.00),575(ATCCTTTT,-,0.00),629(ATACTTTT,-,0.00)	323(TGTGGGGG,+,0.00)						862(TGGGCAGC,+,0.00)
peak130811	chr3	118296149	118297131	Intergenic	-365283	NR_046230	ENSG00000239877	IGSF11-AS1	-	IGSF11 antisense RNA 1	ncRNA	269(TCATGCCAAG,-,0.00)	406(GGGAATTTCT,+,0.00),490(AGGAATTTGC,+,0.00)		274(CCAAGAAAAC,-,0.00),426(GTCTCCTAGG,+,0.00)	868(GCTGGAACAG,+,0.00)		264(TGACTTCATG,+,0.00)			43(TTACAAAGGC,-,0.00),85(TTTTTTAAAG,+,0.00),87(TTTTAAAGAG,-,0.00),88(TTTAAAGAGA,-,0.00),286(TTCTTTTAAG,+,0.00),541(CTGAAAAAAA,-,0.00),835(TTTTTTAAAA,+,0.00),837(TTTTAAAAGA,-,0.00)				926(CTTTAGCCAG,+,0.00)		381(AGGAAATGAG,+,0.00)						272(TGCCAAGA,+,0.00)		407(GGAATTTC,-,0.00)		514(TGTCCAAA,-,0.00),584(TTTGTCCT,+,0.00)	273(GCCAAGAA,+,0.00)	523(AGTCTTTC,-,0.00),656(AGCCTTTT,-,0.00)		264(TGACTTCA,+,0.00)		87(TTTTAAAG,-,0.00),305(TTTATAAG,-,0.00),838(TTTAAAAG,-,0.00)		13(ATAAAAAG,+,0.00),43(TTACAAAG,+,0.00),205(TTCCAAAG,+,0.00),320(ATAAAAAG,+,0.00)		362(GGAAACAA,-,0.00)	791(ACAAATGA,-,0.00)
peak163931	chr6	14881693	14881894	Intergenic	-364413	NM_004973	ENSG00000008083	JARID2	JMJ	jumonji, AT rich interactive domain 2	protein-coding	146(TGCTGCCTAG,-,0.00)		93(CTATGAGTCA,+,0.00),96(TGAGTCAACC,-,0.00)							46(TTTTTTTTAA,+,0.00),47(TTTTTTTAAG,+,0.00)				81(CACTGGTCAA,+,0.00)											95(ATGAGTCA,+,0.00),96(TGAGTCAA,-,0.00)			19(GTTCTTCT,-,0.00),38(AAACTTTT,-,0.00)
peak179950	chr7	46323289	46323945	Intergenic	-362746	NM_001013398	ENSG00000146674	IGFBP3	BP-53|IBP3	insulin like growth factor binding protein 3	protein-coding	310(GGGTGCCAGG,-,0.00)						246(GGTGACCTCA,-,0.00),408(GGTGACGTCA,-,0.00),410(TGACGTCACC,+,0.00)			89(CTAAAAAGGA,-,0.00)		202(CTTTGACAGA,-,0.00)			490(CGAATGGATG,+,0.00)							313(TGCCAGGC,+,0.00)	93(AAAGGAAC,-,0.00),434(ATAGTAAC,-,0.00)			503(AGTCCAAA,-,0.00)				248(TGACCTCA,+,0.00),248(TGACCTCA,-,0.00),410(TGACGTCA,+,0.00),410(TGACGTCA,-,0.00)
peak155154	chr5	87071009	87071374	Intergenic	-362341	NM_001239	ENSG00000134480	CCNH	CAK|CycH|p34|p37	cyclin H	protein-coding	340(CTGGGCAAAT,+,0.00)	90(TAGAATGCTT,+,0.00)	199(AAATGACTCA,+,0.00),202(TGACTCAGCT,-,0.00)							116(CCTTTTGAAA,+,0.00),212(TTCCTTTTAA,+,0.00),213(TCCTTTTAAT,+,0.00)							306(GCTTGGAAGA,+,0.00)					339(ACTGGGCA,-,0.00)		91(AGAATGCT,-,0.00),253(GGAATCAC,-,0.00),290(TGAATGCC,-,0.00)	48(TGAGTAAT,-,0.00),201(ATGACTCA,+,0.00),202(TGACTCAG,-,0.00)		322(TCTAAGAA,+,0.00)	114(AACCTTTT,-,0.00),326(AGAAGTAC,+,0.00),354(GAAAGTAT,+,0.00)				215(CTTTTAAT,+,0.00)
peak109209	chr2	222801719	222802346	Intergenic	-360834	NM_153038	ENSG00000163081	CCDC140	-	coiled-coil domain containing 140	protein-coding	617(CGCTGCCATG,-,0.00)	222(TAGAATTTCT,+,0.00)	81(TCCTGAGTCA,+,0.00),84(TGAGTCATCC,-,0.00)	205(GTTTTCATGG,+,0.00)					393(CACCCACACA,-,0.00)	91(TCCTTTTAAG,+,0.00),476(TTTTTTTAGA,+,0.00),481(TTAGAAAGGG,-,0.00)	268(GATTTCCAGC,+,0.00)								319(CCCTTTATTC,+,0.00)			56(ACTTGGCA,-,0.00)			83(CTGAGTCA,+,0.00),84(TGAGTCAT,-,0.00)		228(TTCTTGGG,-,0.00)	90(ATCCTTTT,-,0.00),245(ATTCTTTT,-,0.00),325(ATTCTTTT,-,0.00),454(GATCTTTT,-,0.00)	395(CCCACACA,-,0.00),509(CCCACGCT,-,0.00)							301(TTGTGTCT,+,0.00)	247(TCTTTTGT,+,0.00)
peak15719	chr1	208774169	208775301	Intergenic	-357070	NM_025179	ENSG00000076356	PLXNA2	OCT|PLXN2	plexin A2	protein-coding	613(TGTTGCCAAA,-,0.00)				93(GAAGGAACAA,+,0.00)	0(GCAGGAAGGA,-,0.00),223(AACTTTGTTC,+,0.00)	1037(TTATGTCATT,+,0.00)	923(GTTACTCTGG,-,0.00)		351(TTTTTTTCAA,+,0.00),458(TTCTTTTTAA,+,0.00),459(TCTTTTTAAA,+,0.00),460(CTTTTTAAAA,+,0.00),462(TTTTAAAACA,-,0.00)				630(GGCTGGACAG,+,0.00),632(CTGGACAGTG,-,0.00),881(CTGGCTACAG,-,0.00),927(CTCTGGACAC,+,0.00)	538(GGACTGAATA,+,0.00)							939(TCTTGGCT,-,0.00)	147(CTGGGAAC,-,0.00),614(GTTGCCAA,+,0.00)	571(AGCATTCA,+,0.00),675(TGAATGCT,-,0.00),960(AGCATTCC,+,0.00)		30(TTTGGCCC,+,0.00),502(TTTGTCCT,+,0.00),615(TTGCCAAA,-,0.00)	584(TCCAAGAA,+,0.00)	229(GTTCTTTT,-,0.00),457(ATTCTTTT,-,0.00),505(GTCCTTTT,-,0.00),1022(GTTCTTTT,-,0.00)	385(CCCCCGCT,-,0.00)		318(GCCTGAAT,+,0.00),1053(CCCGGACT,+,0.00)	463(TTTAAAAC,-,0.00),812(TTTGAAAG,-,0.00)		927(CTCTGGAC,-,0.00)	177(TGGACAGC,+,0.00),631(GCTGGACA,-,0.00)	931(GGACACAG,-,0.00)
peak181858	chr7	70241366	70242403	intron (NM_001127231, intron 12 of 17)	-355639	NM_022479	ENSG00000185274	WBSCR17	GALNACT17|GALNT16|GALNT20|GALNTL3|GalNAc-T5L	Williams-Beuren syndrome chromosome region 17	protein-coding	355(CATGGCAACA,+,0.00),403(GCTGGCAGCA,+,0.00),465(CTTGGTAACC,+,0.00),760(CCTGGCAGAT,+,0.00),984(TGTTGCCCAG,-,0.00)		298(ATTTGACTCA,+,0.00),301(TGACTCACAG,-,0.00)	460(TTGTCCTTGG,+,0.00)	460(TTGTCCTTGG,-,0.00),714(TTGTTCCAGA,-,0.00)	782(ACAGAAAGTC,-,0.00)				121(TTTCTTTAAA,+,0.00),122(TTCTTTAAAC,+,0.00),675(TTCTCTGAAA,+,0.00)				562(CGCTGGAGAG,+,0.00)								759(GCCTGGCA,-,0.00),926(TCTTGGAA,-,0.00)	132(TTAGGAAC,-,0.00),181(ACGGTAAC,-,0.00),356(ATGGCAAC,-,0.00),466(TTGGTAAC,-,0.00)	310(GACATTCA,+,0.00),439(GGGATTCA,+,0.00)	300(TTGACTCA,+,0.00),301(TGACTCAC,-,0.00)	450(TTTTGCCG,+,0.00),632(CAGCCAAA,-,0.00)			382(CCCACTCT,-,0.00),434(AGAGTGGG,+,0.00)		442(ATTCAGGC,-,0.00)	880(TTTAAAAC,-,0.00)		214(CTTTGTAC,-,0.00),596(GTACAAAG,+,0.00)
peak174386	chr6	162793010	162793550	intron (NM_004562, intron 2 of 11)	-354884	NM_001080378	ENSG00000112530	PACRG	GLUP|HAK005771|PARK2CRG	PARK2 co-regulated	protein-coding	64(CCTGGAAGCC,+,0.00),263(CAGTGCCAAG,-,0.00)				228(CAGGGAACAT,+,0.00),364(TTGTCCCTGG,-,0.00)	10(GCACAAAGCT,-,0.00)				141(TTCTTTTCTA,+,0.00)				51(CTCTGTCCAG,+,0.00),53(CTGTCCAGCC,-,0.00),240(TTGGCTAGAG,-,0.00),331(CAGGCCAGAG,-,0.00)								63(TCCTGGAA,-,0.00),266(TGCCAAGT,+,0.00)	228(CAGGGAAC,-,0.00)			39(CTGCCAGA,-,0.00),103(TCTGGCCT,+,0.00),154(TTTGTCCT,+,0.00),332(AGGCCAGA,-,0.00)	21(TTCAAGAA,+,0.00)								54(TGTCCAGC,+,0.00)	276(CTGTGTCC,+,0.00)
peak199647	chr8	141068482	141069181	intron (NM_031466, intron 17 of 22)	-353532	NM_001282534	ENSG00000169427	KCNK9	K2p9.1|KT3.2|TASK-3|TASK3	potassium channel, two pore domain subfamily K, member 9	protein-coding	293(GGTTGCCAAG,-,0.00)	322(GAGAATGTGG,+,0.00)			270(CTAAGAACAG,+,0.00)	166(CTACAAAGTT,-,0.00)				361(CTGAAAAGAA,-,0.00),576(TGTTTTTAAA,+,0.00)				214(AGCTGGGCAG,+,0.00),216(CTGGGCAGGG,-,0.00),421(CTCTGGCCAG,+,0.00),423(CTGGCCAGAG,-,0.00)	52(TATTCATTCA,-,0.00),56(CATTCATTCA,-,0.00),60(CATTCATTCA,-,0.00)							296(TGCCAAGA,+,0.00)	190(CAAGGAAC,-,0.00),294(GTTGCCAA,+,0.00)			422(TCTGGCCA,+,0.00),424(TGGCCAGA,-,0.00)	297(GCCAAGAA,+,0.00)	301(AGAAGGCC,+,0.00)			131(CCCGGAAA,+,0.00)			166(CTACAAAG,+,0.00)	215(GCTGGGCA,-,0.00)		376(ACAAAGGA,-,0.00)
peak16174	chr1	213746039	213746946	Intergenic	-351600	NR_046189		LINC00538	PROX1UT|Yiya	long intergenic non-protein coding RNA 538	ncRNA	176(CTTGGTAATA,+,0.00),281(TTTTTCCAAG,-,0.00),530(CCTGGAAACG,+,0.00)				268(TTGTGCCCTG,-,0.00)	384(ATACAAAGTT,-,0.00)				9(TATCAAAGAA,-,0.00),250(TTTTTTTTAA,+,0.00),251(TTTTTTTAAT,+,0.00),841(GTGAAAAGAA,-,0.00),886(CTCTTTGCAA,+,0.00)												284(TTCCAAGT,+,0.00),529(TCCTGGAA,-,0.00),682(TTCCAAGA,+,0.00)	190(GTTGCTTA,+,0.00),195(TTAGGAAC,-,0.00),422(GTTGCCTG,+,0.00)	678(CCCATTCC,+,0.00),732(AGAATGAC,-,0.00)		435(TCTGGCCT,+,0.00)	67(TCCAAGCA,+,0.00),621(TCTAAGGA,+,0.00)	494(GACCTTTC,-,0.00),699(AAAAGACT,+,0.00)						384(ATACAAAG,+,0.00),406(GTCAAAAG,+,0.00)	552(GCAGGCCA,-,0.00)	268(TTGTGCCC,+,0.00)
peak181859	chr7	70247033	70248391	intron (NM_001127231, intron 14 of 17)	-349811	NM_022479	ENSG00000185274	WBSCR17	GALNACT17|GALNT16|GALNT20|GALNTL3|GalNAc-T5L	Williams-Beuren syndrome chromosome region 17	protein-coding	178(AGTTGCCAGG,-,0.00),706(CCTGCCAGCT,+,0.00),924(TGTTACCATG,-,0.00)	860(TGGAATTTGC,+,0.00)			902(CTGGGGACAT,+,0.00)	606(AACTTCATAC,+,0.00)	588(TGAGCTCATT,+,0.00)	925(GTTACCATGG,-,0.00)		523(GCTTTTTTAA,+,0.00),974(TTGGAAAGAA,-,0.00)	53(GCCAGGAATT,-,0.00),117(ACCGGGATGC,-,0.00),537(AATTTCTGGC,+,0.00),796(GCAAGAAATC,-,0.00)				976(GGAAAGAATA,+,0.00)							52(TGCCAGGA,+,0.00),181(TGCCAGGA,+,0.00),705(TCCTGCCA,-,0.00),1009(AGCCAAGT,+,0.00)	179(GTTGCCAG,+,0.00),222(GTTGCTGG,+,0.00),925(GTTACCAT,+,0.00)	409(CTCATTCC,+,0.00),503(GTCATTCT,+,0.00)		210(TTGGGCCA,+,0.00),642(TCTGGACG,+,0.00),1141(TGGCCAAA,-,0.00)		10(GAAAGATC,+,0.00),977(GAAAGAAT,+,0.00)	371(TGCGTGTG,+,0.00),788(CCCACACT,-,0.00)	588(TGAGCTCA,+,0.00),588(TGAGCTCA,-,0.00)	1045(ATTCTGGA,-,0.00),1189(ATTCTGGA,-,0.00)	140(GTTTTAAA,+,0.00),141(TTTTAAAG,-,0.00)				44(GGAAACAA,-,0.00)	431(ACAAAAGA,-,0.00)
peak178843	chr7	34348550	34349163	Intergenic	-348995	NM_001300934	ENSG00000187258	NPSR1	ASRT2|GPR154|GPRA|NPSR|PGR14|VRR1	neuropeptide S receptor 1	protein-coding	584(TGTTGCTCAG,-,0.00)	123(GGGAATTCTC,-,0.00)								561(TTTTTTTTAA,+,0.00),562(TTTTTTTAAT,+,0.00),566(TTTAATAGAG,-,0.00)		488(CTTGTCCAGC,-,0.00)	508(AATTGGGTCA,-,0.00)	489(TTGTCCAGCG,-,0.00)									218(GTTCCCTG,+,0.00)	124(GGAATTCT,+,0.00),124(GGAATTCT,-,0.00),535(TGAATGCG,-,0.00)		336(CGGACAAG,-,0.00)			230(CCCTCGCA,-,0.00)						490(TGTCCAGC,+,0.00)
peak114329	chr20	40966523	40967632	intron (NM_133170, intron 11 of 31)	-347046	NR_110004	ENSG00000229042	LOC101927159	-	uncharacterized LOC101927159	ncRNA	627(CTTGGAAACT,+,0.00),663(TCCTGGCAGG,-,0.00),664(CCTGGCAGGG,+,0.00)	253(AGGAATTCTT,+,0.00),253(AGGAATTCTT,-,0.00),588(AAACATTCCC,-,0.00),759(CCAAATTCCT,-,0.00)			649(GCAGGAACAG,+,0.00)					276(GCTTTTTCAA,+,0.00),625(TTCTTGGAAA,+,0.00),768(TTTTTTTGAA,+,0.00),769(TTTTTTGAAA,+,0.00),772(TTTGAAAAAA,-,0.00),773(TTGAAAAAAA,-,0.00)				1084(CTGGCCCGGG,-,0.00)	784(CATTGATTCC,-,0.00)							194(TTCCAAGA,+,0.00),497(TCCTGGCT,-,0.00),626(TCTTGGAA,-,0.00),663(TCCTGGCA,-,0.00)		254(GGAATTCT,+,0.00),254(GGAATTCT,-,0.00),589(AACATTCC,+,0.00),893(GGGATTCT,+,0.00),921(GGAATTCA,+,0.00),921(GGAATTCA,-,0.00)		613(TTTGGACA,+,0.00)	195(TCCAAGAA,+,0.00),625(TTCTTGGA,-,0.00)	939(GAAAGTTT,+,0.00),1066(AAAAGAAC,+,0.00)			382(ACCTGAAT,+,0.00),862(GCCTGAAT,+,0.00)	582(CTTTCAAA,+,0.00)		503(CTTTGGAA,-,0.00),612(CTTTGGAC,-,0.00)		398(TTGTTTCC,+,0.00)
peak80148	chr17	69544479	69545394	Intergenic	-346616	NR_104152	ENSG00000260785	CASC17	LINC00600	cancer susceptibility candidate 17 (non-protein coding)	ncRNA	436(CTTGGCAGCC,+,0.00)	293(AAGAATTTCC,+,0.00)	650(TGCTGAGTCA,+,0.00),653(TGAGTCACCT,-,0.00)	179(GTTTTCTTGG,+,0.00),431(TTCTCCTTGG,+,0.00)	495(CTGTTCCCTC,-,0.00)	166(AACTTTGTGA,+,0.00)	391(AATGTGGTCA,-,0.00),692(AGTAAGCTCA,-,0.00)			139(TCTTTTTGAA,+,0.00),200(GCCTTTAAAA,+,0.00),202(CTTTAAAAAA,-,0.00),203(TTTAAAAAAA,-,0.00),204(TTAAAAAAAC,-,0.00),278(TCCTTAGAAA,+,0.00),338(ATTCAAAGAA,-,0.00)	541(ACTGGAATTC,-,0.00)											257(TGCCCAGA,+,0.00),435(CCTTGGCA,-,0.00)	623(GTTACTAA,+,0.00),745(GTTCCCTT,+,0.00)	273(TGAATTCC,+,0.00),273(TGAATTCC,-,0.00),544(GGAATTCA,+,0.00),544(GGAATTCA,-,0.00),820(GGTATTCC,+,0.00)	652(CTGAGTCA,+,0.00),653(TGAGTCAC,-,0.00)	436(CTTGGCAG,+,0.00)	278(TCCTTAGA,-,0.00)	346(AACCTTTT,-,0.00)			92(ATTCAGGG,-,0.00),450(ATTCAGGT,-,0.00)	201(CCTTTAAA,+,0.00),202(CTTTAAAA,+,0.00),349(CTTTTAAT,+,0.00)	334(TCACATTC,+,0.00)	845(ATAAAAAG,+,0.00)			300(TCCTTTGT,+,0.00)
peak93735	chr2	19202162	19202945	Intergenic	-345637	NR_039914	ENSG00000266738	MIR4757	-	microRNA 4757	ncRNA	39(CTTGCCAGCA,+,0.00)	279(TCACATTCCT,-,0.00)	120(AAATGAGTCA,+,0.00),123(TGAGTCATTG,-,0.00)	613(CCAAGGAAAC,-,0.00)			362(TGACTTCATA,+,0.00)		305(AGAGTGGGTG,+,0.00)	112(GTTTTTAAAA,+,0.00),242(GCCTTTCAAA,+,0.00)		183(CTTTGACAGA,-,0.00),708(CTTGGTGAGA,-,0.00)		39(CTTGCCAGCA,-,0.00),426(CTGTCCAGAG,-,0.00)								38(TCTTGCCA,-,0.00)	23(GTTCCTAT,+,0.00),269(GTTCCCTG,+,0.00),331(TCGGCAAC,-,0.00)	280(CACATTCC,+,0.00)	122(ATGAGTCA,+,0.00),123(TGAGTCAT,-,0.00)			217(AGTCTTTC,-,0.00),241(AGCCTTTC,-,0.00),414(AAAAGTCT,+,0.00),606(AAAAGTCC,+,0.00)	305(AGAGTGGG,+,0.00)	362(TGACTTCA,+,0.00)		152(CTTTCAAA,+,0.00),244(CTTTCAAA,+,0.00),245(TTTCAAAG,-,0.00),411(TTTAAAAG,-,0.00),741(ATTAAAAG,-,0.00)	279(TCACATTC,+,0.00)	428(GTCCAGAG,+,0.00)
peak93736	chr2	19203127	19203438	Intergenic	-344908	NR_039914	ENSG00000266738	MIR4757	-	microRNA 4757	ncRNA		113(AGGAATGTGG,+,0.00),178(AGGAATTCTT,+,0.00),178(AGGAATTCTT,-,0.00)	216(CTCTGACTCA,+,0.00),219(TGACTCAGAT,-,0.00)	249(CTTTCCTTGG,+,0.00)						162(TTCTTTAGAA,+,0.00),172(TTAATAAGGA,-,0.00)		254(CTTGGCTAAA,-,0.00)		23(CCCTAGCCAT,+,0.00)										114(GGAATGTG,-,0.00),179(GGAATTCT,+,0.00),179(GGAATTCT,-,0.00)	218(CTGACTCA,+,0.00),219(TGACTCAG,-,0.00)
peak172860	chr6	145711156	145712106	Intergenic	-344374	NR_038246	ENSG00000235652	LOC100507557	-	uncharacterized LOC100507557	ncRNA	361(CTGGGCACCT,+,0.00),933(CTTTGCCCAG,-,0.00)	538(GCACATTCTC,-,0.00)				768(ATACAAGGTT,-,0.00)	381(AGTGATGTAA,-,0.00)			305(ATTAAAAAAA,-,0.00),306(TTAAAAAAAA,-,0.00)		368(CCTGGCCCAG,+,0.00),915(CTTGGTCAAA,-,0.00),934(TTTGCCCAGA,-,0.00)	913(AACTTGGTCA,-,0.00)	737(CTGAGGCCAG,+,0.00),786(CTGACCAGCC,-,0.00),935(TTGCCCAGAG,-,0.00)								360(TCTGGGCA,-,0.00),376(AGCCAAGT,+,0.00),658(TCTTGGCT,-,0.00),936(TGCCCAGA,+,0.00)		162(TGAATTCC,+,0.00),162(TGAATTCC,-,0.00),864(GCAATTCC,+,0.00)		438(CTGCCAAA,-,0.00),917(TGGTCAAA,-,0.00)	480(TTCTTGGG,-,0.00)	408(AAACTTTC,-,0.00),493(AAAAGGTT,+,0.00),834(AAACTTTT,-,0.00)		383(TGATGTAA,-,0.00),678(TTACATCA,+,0.00),690(TGATGTAA,-,0.00),717(TTACATCA,+,0.00)	336(TCCGGAAT,+,0.00)		538(GCACATTC,+,0.00)
peak145561	chr4	131031810	131032395	Intergenic	-339469	NR_110753	ENSG00000246876	LOC101927282	-	uncharacterized LOC101927282	ncRNA	305(AGATGCCAAG,-,0.00),326(GGCTGCCTAG,-,0.00),331(CCTAGCAACT,+,0.00),501(TGTTCCCAAG,-,0.00)	161(TAGAATGCAC,+,0.00)	424(GCATGAATCA,+,0.00),427(TGAATCATCC,-,0.00)		500(CTGTTCCCAA,-,0.00)					56(TTGTAAAGAG,-,0.00),568(TCCCTTGCAA,+,0.00)					248(CATTCATTCT,-,0.00)							308(TGCCAAGC,+,0.00)	332(CTAGCAAC,-,0.00),502(GTTCCCAA,+,0.00)	221(TGAATGCT,-,0.00),246(AGCATTCA,+,0.00)	426(ATGAATCA,+,0.00),427(TGAATCAT,-,0.00)			560(AAACTTTC,-,0.00)				55(CTTGTAAA,+,0.00)
peak67545	chr15	93971340	93972433	Intergenic	-339443	NM_020211	ENSG00000182175	RGMA	RGM	repulsive guidance molecule family member a	protein-coding	815(TGTTCCCAGG,-,0.00)	669(TGGCATTCCA,-,0.00)	862(TGATGAGTCA,+,0.00),865(TGAGTCAACC,-,0.00)	967(GACTCCTTGG,+,0.00)	301(TTGTTTCCTG,-,0.00),814(TTGTTCCCAG,-,0.00),821(CAGGGAACAG,+,0.00)					427(TTTCTTTAAA,+,0.00),428(TTCTTTAAAG,+,0.00)	553(GCTGAGATTC,-,0.00)	1032(TCTGGGTAAG,+,0.00)		251(GTGTGGCCAG,+,0.00),253(GTGGCCAGCT,-,0.00),750(GGCAGGCCAG,+,0.00),989(TTGGGCAGAG,-,0.00)	496(GGAGTGAATG,+,0.00)							1046(TTCCAGGA,+,0.00)	816(GTTCCCAG,+,0.00),821(CAGGGAAC,-,0.00)	205(TGAATGTC,-,0.00),242(GGAATGAG,-,0.00),500(TGAATGCC,-,0.00),598(GGCACTCC,+,0.00),670(GGCATTCC,+,0.00),690(AGCATTCA,+,0.00)	864(ATGAGTCA,+,0.00),865(TGAGTCAA,-,0.00)	71(TGGCCAAA,-,0.00)	970(TCCTTGGA,-,0.00)							360(CTTTTTAT,-,0.00),419(CTCTGGAT,-,0.00)	254(TGGCCAGC,+,0.00),321(TGTCCAGC,+,0.00),751(GCAGGCCA,-,0.00)	301(TTGTTTCC,+,0.00),318(TTGTGTCC,+,0.00)
peak96510	chr2	53658650	53658940	Intergenic	-336134	NM_001008708	ENSG00000143942	CHAC2	-	ChaC, cation transport regulator homolog 2 (E. coli)	protein-coding	167(TTTTGCCAAG,-,0.00)									122(TTTTAAAAGG,-,0.00),123(TTTAAAAGGA,-,0.00),124(TTAAAAGGAA,-,0.00),179(CTGAAAAGGG,-,0.00)									102(GAACAAAGGG,-,0.00)			170(TGCCAAGT,+,0.00)		94(GGAATGCT,-,0.00),141(TGAATGCT,-,0.00),193(GGAATCAC,-,0.00)				222(GAACTTTT,-,0.00)				121(GTTTTAAA,+,0.00),123(TTTAAAAG,-,0.00)
peak109211	chr2	222826441	222827140	Intergenic	-336076	NM_153038	ENSG00000163081	CCDC140	-	coiled-coil domain containing 140	protein-coding	315(TGTTGGCATG,-,0.00),628(TGCTGGCCAG,-,0.00)	250(GAGAATGCCG,+,0.00)								427(TCCCTTTAAA,+,0.00),428(CCCTTTAAAA,+,0.00)				84(CGCCCGCCAG,+,0.00),612(GGCAGGCCAC,+,0.00),628(TGCTGGCCAG,+,0.00),630(CTGGCCAGAT,-,0.00)	163(GCAATCAATG,+,0.00),644(GGACTGAATG,+,0.00)								330(CAAGCAAC,-,0.00)	104(GGAATGGC,-,0.00),251(AGAATGCC,-,0.00),319(GGCATGCC,+,0.00),319(GGCATGCC,-,0.00)		631(TGGCCAGA,-,0.00)						429(CCTTTAAA,+,0.00),430(CTTTAAAA,+,0.00)	649(GAATGTGC,-,0.00)		387(TGTCCAGC,+,0.00),613(GCAGGCCA,-,0.00),629(GCTGGCCA,-,0.00)
peak14557	chr1	199660620	199661169	Intergenic	-335836	NM_003822	ENSG00000116833	NR5A2	B1F|B1F2|CPF|FTF|FTZ-F1|FTZ-F1beta|LRH-1|LRH1|hB1F-2	nuclear receptor subfamily 5, group A, member 2	protein-coding					153(GTAGGAACAA,+,0.00),311(CAGGGGACAA,+,0.00)					460(CTCTTTACAA,+,0.00)				1(CCGTGCCCAG,+,0.00)											275(ATTACTCA,+,0.00)			171(AGCCTTTT,-,0.00)	114(GGAGTGGG,+,0.00),432(CCCCCGCC,-,0.00)	365(TTAGCTCA,+,0.00)		421(GTTTTAAA,+,0.00)		59(CTACAAAG,+,0.00),91(CTCTGTAT,-,0.00),264(CTTTATAA,-,0.00),381(ATTTGTAC,-,0.00)	4(TGCCCAGC,+,0.00)
peak104380	chr2	164028139	164028923	Intergenic	-333274	NM_033272	ENSG00000184611	KCNH7	ERG3|HERG3|Kv11.3	potassium channel, voltage gated eag related subfamily H, member 7	protein-coding		90(AAGAATTTTG,+,0.00)	713(GTTTGAGTCA,+,0.00),716(TGAGTCATAG,-,0.00)	394(GTTTCCTTGT,+,0.00)	689(TTGTTCTGGG,-,0.00)					20(CTTTTTGAAA,+,0.00)			680(TGTCCTAGTT,+,0.00)									2(TCCTGCCA,-,0.00)	109(GTTACCAT,+,0.00),273(TCAGGAAC,-,0.00)		716(TGAGTCAT,-,0.00)	72(CTTCCAAA,-,0.00),341(AGGACAAA,-,0.00)				669(TGATCTAA,-,0.00)							197(TCCTTTGT,+,0.00)
peak24146	chr10	78314061	78315442	intron (NR_131178, intron 7 of 7)	-333051	NR_120655	ENSG00000236467	KCNMA1-AS1	-	KCNMA1 antisense RNA 1	ncRNA	45(TGTTGCCAGC,-,0.00),297(TGCTTCCAGG,-,0.00),801(CCTGGCAGAA,+,0.00),1031(AGTTTCCAGG,-,0.00),1141(CATGGCAGGA,+,0.00)	288(AAACATTCTT,-,0.00),369(GGGAATGTGG,+,0.00),744(CCACATTCTT,-,0.00)		308(CCAAAGAAAC,-,0.00),1082(CCAAGGAGAA,-,0.00)	379(CACAGAACAC,+,0.00),1261(TTGTTCCAAG,-,0.00)	1145(GCAGGAAGTA,-,0.00),1257(AGCTTTGTTC,+,0.00)		308(CCAAAGAAAC,+,0.00)		327(CTTAAAAAGG,-,0.00),328(TTAAAAAGGA,-,0.00),675(TCCTTTTTAT,+,0.00),679(TTTTATTAAA,+,0.00)	514(GAATCCGTGA,+,0.00),889(GGATCCTGGC,+,0.00)			825(CCCAGGCCTG,+,0.00)								218(TTCCAAGT,+,0.00),402(TTCCAGGA,+,0.00),435(ACTTGCCA,-,0.00),800(ACCTGGCA,-,0.00),892(TCCTGGCA,-,0.00),1143(TGGCAGGA,+,0.00)	46(GTTGCCAG,+,0.00),673(GTTCCTTT,+,0.00),1134(ATGGGAAC,-,0.00)	370(GGAATGTG,-,0.00),439(GCCATTCA,+,0.00),815(GGCACTCC,+,0.00),1109(GGAATGAG,-,0.00)		729(TTTGGCCC,+,0.00),1079(GGGCCAAG,-,0.00)	993(CCCAAGAA,+,0.00)	331(AAAAGGAC,+,0.00),335(GGACTTTT,-,0.00),618(ATCCTTTT,-,0.00),976(AAAAGAAT,+,0.00),1304(AAAAGTTT,+,0.00)						677(CTTTTTAT,-,0.00)	1176(AGGCCAGC,+,0.00)	640(TTGTGTTC,+,0.00),952(GGAAACAG,-,0.00)
peak92308	chr2	2665881	2666177	Intergenic	-330944	NM_015025	ENSG00000186487	MYT1L	NZF1|ZC2HC4B	myelin transcription factor 1-like	protein-coding	124(TGGTGCCAAG,-,0.00),146(GGCTGCCTGG,-,0.00),264(CCAGGCAGCC,+,0.00)		165(AGATGAATCA,+,0.00)									136(CTGGCCGAGA,-,0.00)		108(CACTGCCCAG,+,0.00),150(GCCTGGCCAG,+,0.00),152(CTGGCCAGCT,-,0.00)								111(TGCCCAGA,+,0.00),127(TGCCAAGG,+,0.00)	209(GTTGCCGG,+,0.00),284(CCGGCAAC,-,0.00)		167(ATGAATCA,+,0.00)	135(CCTGGCCG,+,0.00)						75(CTTTTAAA,+,0.00)			153(TGGCCAGC,+,0.00)
peak75603	chr17	14602914	14603822	Intergenic	-330924	NR_033371	ENSG00000259944	CDRT7	LINC00025|NCRNA00025	CMT1A duplicated region transcript 7 (non-protein coding)	ncRNA	63(CTGGGCAGAC,+,0.00)	184(TAGAATGCTT,+,0.00),364(GCAAATTCCT,-,0.00),398(GAGAATTTGT,+,0.00)				877(TTAAAAAGTT,-,0.00)				146(GCCTTTGCAA,+,0.00),189(TGCTTTTTAA,+,0.00),323(TTGAATAGAA,-,0.00),738(TTGGAAAAAA,-,0.00)	108(GATTTCCTGC,+,0.00)		446(TGACCTAGTA,+,0.00)	4(CACTGGCCTG,+,0.00),6(CTGGCCTGCA,-,0.00),63(CTGGGCAGAC,-,0.00)	220(CAGTCATTGC,-,0.00)				506(GAACAAAGGG,-,0.00)			838(ACTTGGAA,-,0.00)		36(ACCATTCC,+,0.00),185(AGAATGCT,-,0.00)		18(CTGACAAA,-,0.00)		571(GAAAGACC,+,0.00),630(ATACTTTT,-,0.00),880(AAAAGTTT,+,0.00)	84(TGTGTGGG,+,0.00)		132(CCCAGAAT,+,0.00)			277(CTTTGGAA,-,0.00)	7(TGGCCTGC,+,0.00)
peak103213	chr2	150771695	150772087	Intergenic	-327561	NM_015702	ENSG00000168288	MMADHC	C2orf25|CL25022|cblD	methylmalonic aciduria (cobalamin deficiency) cblD type, with homocystinuria	protein-coding	83(AGCTGCCAAG,-,0.00)			96(GAATTCTTGG,+,0.00)						209(TTTAACAGGA,-,0.00)	190(GAATTCTGGC,+,0.00)	194(TCTGGCTCAG,+,0.00),195(CTGGCTCAGA,-,0.00)										86(TGCCAAGT,+,0.00),291(TTCCAGGT,+,0.00),364(TTCCAAGA,+,0.00)	213(ACAGGAAC,-,0.00)	133(GGAATTCA,+,0.00),133(GGAATTCA,-,0.00),140(AGAATGGC,-,0.00),311(GCCATTCA,+,0.00)		85(CTGCCAAG,-,0.00)		267(AAAAGGTC,+,0.00)			192(ATTCTGGC,-,0.00)
peak156665	chr5	107332980	107333730	intron (NM_001163315, intron 7 of 8)	-326759	NM_001962	ENSG00000184349	EFNA5	AF1|EFL5|EPLG7|GLC1M|LERK7|RAGS	ephrin-A5	protein-coding			534(CCCTGAGTCA,+,0.00),537(TGAGTCACTA,-,0.00)	715(CCAAAGACAC,-,0.00)	207(GAGGGAACAG,+,0.00),433(CTGAGAACAA,+,0.00)	330(TTACAAAGGA,-,0.00),687(ACAGAAGGTT,-,0.00)				330(TTACAAAGGA,-,0.00),454(TATAAAAAGA,-,0.00),455(ATAAAAAGAA,-,0.00)	274(TCAAGAATTC,-,0.00)						381(TCTTCCAAGA,-,0.00)					383(TTCCAAGA,+,0.00)			536(CTGAGTCA,+,0.00),537(TGAGTCAC,-,0.00)	712(TGTCCAAA,-,0.00)	273(TTCAAGAA,+,0.00)	441(AAAAGGAT,+,0.00)						330(TTACAAAG,+,0.00),455(ATAAAAAG,+,0.00),713(GTCCAAAG,+,0.00)			332(ACAAAGGA,-,0.00)
peak177818	chr7	25592442	25593963	Intergenic	-325097	NM_022150	ENSG00000105954	NPVF	C7orf9|RFRP	neuropeptide VF precursor	protein-coding		1114(GCAAATTCCC,-,0.00)	201(TCTTGACTCA,+,0.00),204(TGACTCATGT,-,0.00),1303(TCTTGACTCA,+,0.00),1306(TGACTCATTA,-,0.00)	835(GAATCCTTTG,+,0.00)	651(GTGGGAACAG,+,0.00)	585(AACTTTGTAG,+,0.00),851(TTATGAAGTT,-,0.00)					802(GTTTTCCAGC,+,0.00)	48(TCTGGGCGAG,+,0.00),402(CCTGGCCAGA,-,0.00),630(TTTGCCCAAG,+,0.00)	366(AATTAGGACA,-,0.00)	113(CTCTGGACAC,+,0.00),161(CACTGCCCAA,+,0.00),401(ACCTGGCCAG,+,0.00),403(CTGGCCAGAA,-,0.00),941(CGCTGGCCAG,+,0.00),943(CTGGCCAGGT,-,0.00),1078(CGATGGCCAC,+,0.00),1080(ATGGCCACTG,-,0.00),1384(GACTGGCCAT,+,0.00),1386(CTGGCCATGG,-,0.00)	435(CATTCATCCC,-,0.00),1355(GCAATGAATG,+,0.00)							419(TCTTGGCT,-,0.00)	580(AAGGCAAC,-,0.00),902(AAAGGAAC,-,0.00)	223(GACATTCA,+,0.00),1131(GGAATCAC,-,0.00),1276(TGAATTCC,+,0.00),1276(TGAATTCC,-,0.00),1359(TGAATGTC,-,0.00),1502(AGAATGGC,-,0.00)	203(TTGACTCA,+,0.00),204(TGACTCAT,-,0.00),1305(TTGACTCA,+,0.00),1306(TGACTCAT,-,0.00)	370(AGGACAAA,-,0.00),404(TGGCCAGA,-,0.00),897(CAGCCAAA,-,0.00)	13(TTCTTGAA,-,0.00)	138(GAAAGAAC,+,0.00),466(GAAAGGAT,+,0.00),606(AAAAGGCT,+,0.00),815(GGCCTTTT,-,0.00)	446(AGAGTGGG,+,0.00)	675(TGACCTCA,+,0.00),675(TGACCTCA,-,0.00),1247(TGATGTAA,-,0.00)				113(CTCTGGAC,-,0.00),587(CTTTGTAG,-,0.00)	299(TGCCCAGC,+,0.00),893(GGGCCAGC,+,0.00),942(GCTGGCCA,-,0.00)	91(AGACACAA,-,0.00),117(GGACACAC,-,0.00)	838(TCCTTTGT,+,0.00)
peak124571	chr3	30323635	30324459	Intergenic	-323947	NM_001024847	ENSG00000163513	TGFBR2	AAT3|FAA3|LDS1B|LDS2|LDS2B|MFS2|RIIC|TAAD2|TGFR-2|TGFbeta-RII	transforming growth factor beta receptor II	protein-coding	402(TGCTGCCAGC,-,0.00)	420(AAGAATTTGT,+,0.00)	330(TGATTCACAT,-,0.00),426(TTGTGAGTCA,+,0.00),429(TGAGTCACTT,-,0.00)			49(GCAGAAAGTA,-,0.00)				88(TTTACAAAGA,-,0.00),89(TTACAAAGAC,-,0.00),107(TTGTAAAAAG,-,0.00),555(CCCTTTAAAA,+,0.00),557(CTTTAAAAAA,-,0.00)	66(GATTCCTAGT,+,0.00)				725(AGAATGAATG,+,0.00),729(TGAATGAATA,+,0.00),733(TGAATAAATG,+,0.00)								9(CTAGTAAC,-,0.00)	118(GGAATGAT,-,0.00),449(AGAATGGC,-,0.00),503(GGAATCCC,-,0.00),752(GGCATACC,+,0.00)	330(TGATTCAC,-,0.00),428(GTGAGTCA,+,0.00),429(TGAGTCAC,-,0.00)	456(CTGACAAA,-,0.00)	349(TTCTAGGA,-,0.00)	193(AGCCTTTC,-,0.00),269(AAAAGAAT,+,0.00),316(ATACTTTT,-,0.00)		584(TGAGATCA,+,0.00)		106(CTTGTAAA,+,0.00),276(TTTAAAAC,-,0.00),556(CCTTTAAA,+,0.00),557(CTTTAAAA,+,0.00)		89(TTACAAAG,+,0.00),109(GTAAAAAG,+,0.00),257(CTTTGTAG,-,0.00)		391(GGAGACAA,-,0.00)
peak128748	chr3	82134103	82135127	Intergenic	-323665	NM_000158	ENSG00000114480	GBE1	APBD|GBE|GSD4	glucan (1,4-alpha-), branching enzyme 1	protein-coding	47(AGTTGCCAAG,-,0.00),651(CTTGGCAGTT,+,0.00)		554(ATGTGACTCA,+,0.00),557(TGACTCAGCT,-,0.00)	52(CCAAGAACTC,-,0.00)	253(TCTGGAACAC,+,0.00)					185(TTCTCTAAAA,+,0.00),367(CTTGAAAGGA,-,0.00),609(TTTTAAAAAG,-,0.00),610(TTTAAAAAGG,-,0.00),611(TTAAAAAGGA,-,0.00),822(TTTTAAAGAA,-,0.00),823(TTTAAAGAAA,-,0.00)						31(AGGAAATGAC,+,0.00)			586(GAATAAAGAG,-,0.00)			50(TGCCAAGA,+,0.00),134(TTCCAAGA,+,0.00),650(TCTTGGCA,-,0.00)	48(GTTGCCAA,+,0.00),658(GTTACCAG,+,0.00)	246(AGCATTCT,+,0.00),436(GGAATCCA,-,0.00),576(GGAATGGG,-,0.00)	556(GTGACTCA,+,0.00),557(TGACTCAG,-,0.00)	651(CTTGGCAG,+,0.00),856(CTTCCAAA,-,0.00)	51(GCCAAGAA,+,0.00),79(TCTAAGGA,+,0.00)	124(ATACTTTC,-,0.00),483(GGACTTTC,-,0.00),785(ATCCTTTT,-,0.00)				540(CTTGTAAA,+,0.00),821(CTTTTAAA,+,0.00),822(TTTTAAAG,-,0.00)				458(TTGTGTGC,+,0.00)
peak163934	chr6	14922541	14923156	Intergenic	-323358	NM_004973	ENSG00000008083	JARID2	JMJ	jumonji, AT rich interactive domain 2	protein-coding	212(TGTTGCCTGG,-,0.00),292(CCTGGCAGGC,+,0.00)		88(AAATGAGTCA,+,0.00),91(TGAGTCAGGA,-,0.00),277(TCCTGAGTCA,+,0.00),280(TGAGTCACTC,-,0.00)		62(GTGTTCTAGG,-,0.00)	192(GCAGGAAGCT,-,0.00)				347(TTACAAAAGA,-,0.00)	562(GCCTGGATTC,-,0.00)	24(TCTGACAAAG,+,0.00)		255(CTGGCCGGAG,-,0.00)								291(CCCTGGCA,-,0.00)	213(GTTGCCTG,+,0.00)	565(TGGATTCC,+,0.00)	90(ATGAGTCA,+,0.00),91(TGAGTCAG,-,0.00),279(CTGAGTCA,+,0.00),280(TGAGTCAC,-,0.00)	25(CTGACAAA,-,0.00),254(CCTGGCCG,+,0.00)	34(TCCAAGCA,+,0.00)				467(ATTCAGGG,-,0.00)			53(ATCCAAAG,+,0.00),387(CTTTATAT,-,0.00)			349(ACAAAAGA,-,0.00)
peak138472	chr4	11009386	11010026	Intergenic	-323320	NM_052964	ENSG00000109684	CLNK	MIST	cytokine-dependent hematopoietic cell linker	protein-coding	333(GGTTGGCAGG,-,0.00),456(CCTGGCAGCT,+,0.00)		581(GGAGTCACAC,-,0.00)			32(GAACAAAGTT,-,0.00)	420(AGTGACATCA,-,0.00),422(TGACATCATC,+,0.00)			442(TTTAAAAAGA,-,0.00)		360(CAGGGCCAGA,-,0.00)	383(GGACCTAATT,+,0.00)	308(GGCTGGACAG,+,0.00),310(CTGGACAGAG,-,0.00)	611(GGAAAGAGTG,+,0.00)							336(TGGCAGGA,+,0.00),455(ACCTGGCA,-,0.00),475(ACTTGGAA,-,0.00)		469(AGAATGAC,-,0.00)				446(AAAAGATC,+,0.00)	265(GGTGTGGG,+,0.00),267(TGTGGGGG,+,0.00),273(GGAGTGGG,+,0.00),324(TGAGGGGG,+,0.00),377(AGTGTGGG,+,0.00)	422(TGACATCA,+,0.00)		441(CTTTAAAA,+,0.00)			309(GCTGGACA,-,0.00)	114(AGACACAA,-,0.00)
peak23273	chr10	66263227	66263761	Intergenic	-321791	NR_001446		ANXA2P3	ANX2L3|ANX2P3|LIP2|LPC2C	annexin A2 pseudogene 3	pseudo	38(CATGGCAGGA,+,0.00),500(CATGGCACCA,+,0.00)					161(GACTTTGTGA,+,0.00),189(GACTTTCTTC,+,0.00)				119(TTGAAAAACA,-,0.00),403(TTGAAAAACA,-,0.00)	512(AAATTCTGGT,+,0.00)											40(TGGCAGGA,+,0.00)			283(ATTACTCA,+,0.00)	207(TTTGGCAG,+,0.00)		11(AGCCTTTT,-,0.00),131(GAAAGACT,+,0.00),255(AAAAGTAC,+,0.00)			514(ATTCTGGT,-,0.00)					24(CTGTTTCC,+,0.00)
peak125287	chr3	40919028	40920220	Intergenic	-321318	NM_001904	ENSG00000168036	CTNNB1	CTNNB|MRD19|armadillo	catenin (cadherin-associated protein), beta 1	protein-coding	191(GAGTGCCAGG,-,0.00),478(CCTGCCAACC,+,0.00),495(CCTTGCCAGG,-,0.00),496(CTTGCCAGGC,+,0.00),790(CCTGCCAGAA,+,0.00),905(TGTTGCAAAG,-,0.00)	236(GCACATTCTA,-,0.00),554(GTACATTCCG,-,0.00),728(AAGAATGTGT,+,0.00),832(AAAAATTCCA,-,0.00)			118(ATGTTCCAGG,-,0.00)	484(AACCTCCTGC,+,0.00)				269(TTGGAAAGGG,-,0.00),722(CTGAAAAAGA,-,0.00),820(TTAAAAAGGG,-,0.00)	438(GCCAGGAAAC,-,0.00)			184(ATGGCCTGAG,-,0.00),289(CCCTGGCCTT,+,0.00),433(AACTGGCCAG,+,0.00),435(CTGGCCAGGA,-,0.00)								121(TTCCAGGA,+,0.00),194(TGCCAGGC,+,0.00),477(TCCTGCCA,-,0.00),498(TGCCAGGC,+,0.00),767(ACTTGGAA,-,0.00)	599(TCGGGAAC,-,0.00)	181(AGAATGGC,-,0.00),199(GGCATTCA,+,0.00),555(TACATTCC,+,0.00)		396(TCTGGCAG,+,0.00),513(CGGACAAA,-,0.00),791(CTGCCAGA,-,0.00)	266(TGCTTGGA,-,0.00),766(TACTTGGA,-,0.00)	550(GGAAGTAC,+,0.00),592(GTACTTTT,-,0.00),726(AAAAGAAT,+,0.00),753(GAACTTTC,-,0.00),1004(GAAAGGTT,+,0.00),1017(AAACTTTT,-,0.00)	774(AGAGTGGG,+,0.00)				236(GCACATTC,+,0.00)	1035(GTCCAGAG,+,0.00)			145(ACAAATGA,-,0.00)
peak124572	chr3	30327458	30328026	Intergenic	-320252	NM_001024847	ENSG00000163513	TGFBR2	AAT3|FAA3|LDS1B|LDS2|LDS2B|MFS2|RIIC|TAAD2|TGFR-2|TGFbeta-RII	transforming growth factor beta receptor II	protein-coding	179(AACTGCCAAG,-,0.00),539(CCTGGCAGTT,+,0.00)	524(TGGCATTCCA,-,0.00)	218(TGATTCATTT,-,0.00),466(TGATTCATAA,-,0.00)		358(TTGTCCTCAG,-,0.00)	557(ACAGAAGGTT,-,0.00)								171(CAATGGCCAA,+,0.00)								182(TGCCAAGC,+,0.00),521(GCCTGGCA,-,0.00),538(CCCTGGCA,-,0.00)	283(GTTGCTAG,+,0.00)	126(AGCATTCA,+,0.00),525(GGCATTCC,+,0.00)	217(ATGATTCA,+,0.00),218(TGATTCAT,-,0.00),466(TGATTCAT,-,0.00)	181(CTGCCAAG,-,0.00)	94(TCTAAGAA,+,0.00)	407(AAAAGGCT,+,0.00),418(AAAAGTCT,+,0.00)	199(CCCACACA,-,0.00)					548(TTCCAAAG,+,0.00)
peak59657	chr14	81015411	81016129	intron (NM_152446, intron 20 of 23)	-318373	NM_000793	ENSG00000211448	DIO2	5DII|D2|DIOII|SelY|TXDI2	deiodinase, iodothyronine, type II	protein-coding	185(CTTGGCAGAA,+,0.00),246(GGTTCCCAGG,-,0.00),422(CTTGGCAAAA,+,0.00)	71(GAGAATGTCT,+,0.00)			595(TTGTTTCCTG,-,0.00)					460(TTTTAAAACA,-,0.00),483(TTGTAAAGAG,-,0.00)	309(GCTGGGATTC,-,0.00)	327(CTGGGTCAAA,-,0.00),567(TTTGGCCAGA,-,0.00)		568(TTGGCCAGAT,-,0.00)								184(ACTTGGCA,-,0.00),421(CCTTGGCA,-,0.00)	247(GTTCCCAG,+,0.00),394(CAGGCAAC,-,0.00)	72(AGAATGTC,-,0.00),312(GGGATTCA,+,0.00)		185(CTTGGCAG,+,0.00),298(CAGCCAAA,-,0.00),567(TTTGGCCA,+,0.00),569(TGGCCAGA,-,0.00)		219(AACCTTTT,-,0.00),387(AACCTTTC,-,0.00)			225(TTTCCGGT,-,0.00),324(ATTCTGGG,-,0.00)	459(GTTTTAAA,+,0.00),461(TTTAAAAC,-,0.00)		481(CTTTGTAA,-,0.00)		595(TTGTTTCC,+,0.00)
peak206569	chr9	110569534	110569774	Intergenic	-317653	NM_004235	ENSG00000136826	KLF4	EZF|GKLF	Kruppel-like factor 4 (gut)	protein-coding	71(CTTGCCAATG,+,0.00)	79(TGGAATGTGC,+,0.00)	132(TAATGAGTCA,+,0.00),135(TGAGTCATCC,-,0.00),178(TGATTCAGTA,-,0.00)							36(TTCTTTGCAG,+,0.00)												70(TCTTGCCA,-,0.00)		80(GGAATGTG,-,0.00)	134(ATGAGTCA,+,0.00),135(TGAGTCAT,-,0.00)								81(GAATGTGC,-,0.00)
peak180407	chr7	51701191	51701629	Intergenic	-316895	NM_001287436	ENSG00000106078	COBL	-	cordon-bleu WH2 repeat protein	protein-coding		393(CAGAATGTAG,+,0.00)	383(AGATGAGTCA,+,0.00),386(TGAGTCACAG,-,0.00)				130(AGTGACGTAA,-,0.00)				360(GATTTCCTGC,+,0.00)			1(CGTTGGGCAG,+,0.00),3(TTGGGCAGTG,-,0.00),47(CAGGCCAGTG,-,0.00)								145(GCCTGGCA,-,0.00)		235(TGAATGCT,-,0.00),375(GGAATTCA,+,0.00),375(GGAATTCA,-,0.00)	385(ATGAGTCA,+,0.00),386(TGAGTCAC,-,0.00)		354(TTCTTGGA,-,0.00)			132(TGACGTAA,-,0.00)							428(TCCTTAGT,+,0.00)
peak174388	chr6	162831132	162831765	intron (NM_004562, intron 2 of 11)	-316716	NM_001080378	ENSG00000112530	PACRG	GLUP|HAK005771|PARK2CRG	PARK2 co-regulated	protein-coding	614(CTTGCCAACT,+,0.00)	374(GAGAATGCCC,+,0.00),607(ACACATTCTT,-,0.00)		162(GTATTCTTTG,+,0.00)						88(TTGCAAAGAA,-,0.00),381(CCCTTTCCAA,+,0.00),453(TTCTTTTCTA,+,0.00)				205(CCCTGACCAG,+,0.00),207(CTGACCAGAG,-,0.00)	610(CATTCTTGCC,-,0.00)							613(TCTTGCCA,-,0.00)	36(GTTCCTGT,+,0.00)	26(TGAATGCC,-,0.00),375(AGAATGCC,-,0.00),591(GTGATTCC,+,0.00)				101(AATCTTTT,-,0.00),315(GAAAGTCC,+,0.00)				236(TTTCAAAG,-,0.00)
peak60951	chr14	98759358	98760655	Intergenic	-315545	NR_015430	ENSG00000246223	LINC01550	C14orf64	long intergenic non-protein coding RNA 1550	ncRNA	850(GCTTGGCAAG,-,0.00),851(CTTGGCAAGG,+,0.00),1058(CATAGCAACA,+,0.00)	666(TGACATTCTG,-,0.00),895(CTGCATTCCT,-,0.00)	756(TGGTGAATCA,+,0.00),759(TGAATCATTC,-,0.00),1050(CACTGAATCA,+,0.00)		689(TTGTTCTTGG,-,0.00),708(CCTGGAACAG,+,0.00)	617(ACCTTCCTGC,+,0.00)	1201(TGATGTCATT,+,0.00)			118(TTTATAAGGG,-,0.00),199(TTGAAAAAAA,-,0.00),250(ATTAAAAAAA,-,0.00),251(TTAAAAAAAA,-,0.00),279(TCCTTTTCAT,+,0.00),692(TTCTTGGAAA,+,0.00),1126(TCCTCTGAAA,+,0.00)	744(GGATCCTGGT,+,0.00),1082(GCAAGAAATC,-,0.00)			56(TTGGCGAGTG,-,0.00),550(GGCTGGGCAG,+,0.00),735(CCCTGGCCTG,+,0.00)	764(CATTCATGCC,-,0.00)							693(TCTTGGAA,-,0.00),707(TCCTGGAA,-,0.00),800(TGGCAGGT,+,0.00),850(GCTTGGCA,-,0.00)	176(ATAGCAAC,-,0.00),646(GTTCCTAA,+,0.00),1059(ATAGCAAC,-,0.00)	270(GGAATGGT,-,0.00),667(GACATTCT,+,0.00),896(TGCATTCC,+,0.00),1232(GGAATGGC,-,0.00)	758(GTGAATCA,+,0.00),759(TGAATCAT,-,0.00),1053(TGAATCAT,-,0.00)	55(TTTGGCGA,+,0.00),672(TCTGGCAG,+,0.00)	692(TTCTTGGA,-,0.00)	133(AAAAGAAC,+,0.00),430(AGCCTTTT,-,0.00),830(AAAAGTTT,+,0.00)	884(TGTGTGGG,+,0.00)	81(TGACTTCA,+,0.00),389(TGATCTCA,-,0.00),1201(TGATGTCA,-,0.00)	670(ATTCTGGC,-,0.00)	16(CTCTTAAA,+,0.00),118(TTTATAAG,-,0.00)		481(CTTTAGAC,-,0.00)	551(GCTGGGCA,-,0.00)	587(GGAAACAA,-,0.00)
peak777	chr1	7515283	7516290	intron (NM_015215, intron 5 of 22)	-315543	NM_004781	ENSG00000049245	VAMP3	CEB	vesicle associated membrane protein 3	protein-coding	173(CCTTGGCAAG,-,0.00),174(CTTGGCAAGC,+,0.00),263(CCTGGCAGAC,+,0.00),573(CTGGGCAGCA,+,0.00),626(CCTGGCATCT,+,0.00)				822(TAAGGAACAC,+,0.00)					818(TTGATAAGGA,-,0.00)	364(GAATCCCTGC,+,0.00),508(GCCAGGAATC,-,0.00),513(GAATCCCGGC,+,0.00)	369(CCTGCCCAGA,-,0.00)		131(CTCTGCCCAG,+,0.00),133(CTGCCCAGCC,-,0.00),368(CCCTGCCCAG,+,0.00),381(CCCTGGCCAC,+,0.00),459(CGCTGGGGAG,+,0.00),573(CTGGGCAGCA,-,0.00),678(GGCCGGCCAC,+,0.00)								173(CCTTGGCA,-,0.00),262(TCCTGGCA,-,0.00),371(TGCCCAGA,+,0.00),507(AGCCAGGA,+,0.00),572(TCTGGGCA,-,0.00),625(TCCTGGCA,-,0.00)		241(GGAATCCA,-,0.00),363(AGAATCCC,-,0.00),512(GGAATCCC,-,0.00),603(AGAATGGC,-,0.00),653(GGAATGGC,-,0.00),854(GGCATTCG,+,0.00)		583(CTTGGCCC,+,0.00),598(CGTCCAGA,-,0.00)		117(AAAAGGCC,+,0.00),674(GAAAGGCC,+,0.00)	12(TGCGTGTG,+,0.00),616(GGAGTGGG,+,0.00),905(TGAGGGGG,+,0.00)		600(TCCAGAAT,+,0.00)				134(TGCCCAGC,+,0.00),574(TGGGCAGC,+,0.00),801(GCTGGCCT,-,0.00)		75(TCTTTTGT,+,0.00)
peak71850	chr16	59082685	59083615	Intergenic	-314889	NM_002080	ENSG00000125166	GOT2	KAT4|KATIV|mitAAT	glutamic-oxaloacetic transaminase 2, mitochondrial	protein-coding	194(TACTGCCAAG,-,0.00),286(CCTGCCAACA,+,0.00)			387(CCTAGGAAAC,-,0.00)	144(CATAGAACAC,+,0.00)	399(GCACAATGTT,-,0.00),455(GACTTCCTGA,+,0.00)						594(TCCCGCCAAG,+,0.00)		644(CAGTGGCCAG,+,0.00),646(GTGGCCAGTT,-,0.00)	572(CATTCAATGC,-,0.00)							197(TGCCAAGG,+,0.00)	380(ACAGCAAC,-,0.00)	465(AGCATTCA,+,0.00),712(GAGATTCC,+,0.00)	831(TGAGTAAT,-,0.00)	196(CTGCCAAG,-,0.00),206(AGGCCAAG,-,0.00),596(CCGCCAAG,-,0.00),655(TGTCCAAA,-,0.00)		493(AACCTTTC,-,0.00)	223(CCCCCTCA,-,0.00)			482(CTTTGAAA,+,0.00)		637(CTCTGTAC,-,0.00)	218(GCTGGCCC,-,0.00)		609(ACAAAAGA,-,0.00)
peak183163	chr7	85958211	85958835	Intergenic	-314707	NM_000840	ENSG00000198822	GRM3	GLUR3|GPRC1C|MGLUR3|mGlu3	glutamate receptor, metabotropic 3	protein-coding		382(TGACATTCTA,-,0.00)		284(CCAAAGACAC,-,0.00)	213(GTGTTCTTTG,-,0.00)					107(TTTCAAAAGC,-,0.00),474(TTCTTTAAAT,+,0.00)		40(CTGGGTCAAA,-,0.00)							598(CCCATTATTC,+,0.00)					383(GACATTCT,+,0.00)		394(TGGACAAA,-,0.00)		55(AGACTTTT,-,0.00)				58(CTTTTCAA,+,0.00),206(TTTAAGAG,-,0.00),318(GTTTTAAA,+,0.00)
peak36903	chr11	115944517	115945462	Intergenic	-314071	NR_034148		LINC00900	-	long intergenic non-protein coding RNA 900	ncRNA	278(TGTTGCTATG,-,0.00)							279(GTTGCTATGG,-,0.00)	912(CTCCCACGCT,-,0.00)														177(TTGGTAAC,-,0.00),279(GTTGCTAT,+,0.00),935(GTTCCTTG,+,0.00)			404(TTTGTCCT,+,0.00)			31(CCCACTCC,-,0.00),75(AGTGTGGG,+,0.00),199(CCCACACT,-,0.00),233(CCCCCGCA,-,0.00),290(TGTGTGGG,+,0.00),311(AGCGTGTG,+,0.00),452(TGAGTGGG,+,0.00),479(TGTGGGGG,+,0.00),522(CCCCCTCA,-,0.00),914(CCCACGCT,-,0.00)
peak36902	chr11	115942929	115943170	Intergenic	-312131	NR_034148		LINC00900	-	long intergenic non-protein coding RNA 900	ncRNA																											69(TTGTTGGA,-,0.00)				40(ATTCAGGG,-,0.00)
peak63611	chr15	47164477	47165538	Intergenic	-311396	NM_001198999	ENSG00000137872	SEMA6D	-	sema domain, transmembrane domain (TM), and cytoplasmic domain, (semaphorin) 6D	protein-coding		266(AAGAATTTCT,+,0.00),666(AAGAATGCCA,+,0.00)		214(GTTTCCTTTG,+,0.00)	858(ATGTTCCTGG,-,0.00)	237(AACTTCTTAA,+,0.00)	319(TGAGTTCATT,+,0.00)			151(TTTAAAAAAA,-,0.00),152(TTAAAAAAAA,-,0.00)	617(ACAGGGATTC,-,0.00)				175(TGAATGAATA,+,0.00),558(GGACAGAATG,+,0.00)							862(TCCTGGAA,-,0.00)	860(GTTCCTGG,+,0.00),963(GTTGCTAA,+,0.00)	562(AGAATGCT,-,0.00),667(AGAATGCC,-,0.00)		9(CTTCCAAA,-,0.00)		651(ATTCTTTC,-,0.00)	629(CCCACACT,-,0.00),882(CCCACACA,-,0.00)			500(ATTAAAAG,-,0.00)		10(TTCCAAAG,+,0.00),398(CTTTGTAC,-,0.00),768(CTTTGTAG,-,0.00)	823(TGGACAGC,+,0.00)	558(GGACAGAA,-,0.00)	217(TCCTTTGT,+,0.00),999(TCTTTTGT,+,0.00)
peak109204	chr2	222748213	222749111	Intergenic	-309740	NM_001304536	ENSG00000116106	EPHA4	HEK8|SEK|TYRO1	EPH receptor A4	protein-coding	649(TGTTGCTAGG,-,0.00)	198(GGGAATGTCT,+,0.00)				4(TCAGGAGGTT,-,0.00),642(AGCTTTGTGT,+,0.00)	423(TTATGTCATT,+,0.00)			169(TCTTATAAAA,+,0.00),171(TTATAAAAGA,-,0.00),172(TATAAAAGAC,-,0.00)	141(ACCAGGAAAC,-,0.00),653(GCTAGGAAAC,-,0.00)												650(GTTGCTAG,+,0.00)	199(GGAATGTC,-,0.00),427(GTCATTCC,+,0.00)				175(AAAAGACC,+,0.00),369(AAAAGTCT,+,0.00)	479(CCCCCGCC,-,0.00)			170(CTTATAAA,+,0.00),172(TATAAAAG,-,0.00)		243(GTCTAAAG,+,0.00)			309(TCATTTGT,+,0.00)
peak104806	chr2	168365940	168366707	Intergenic	-308859	NM_020981		B3GALT1	beta3Gal-T1	UDP-Gal:betaGlcNAc beta 1,3-galactosyltransferase 1	protein-coding		239(GAGAATGCCT,+,0.00),730(AAGCATTCTT,-,0.00)				409(GAACAAAGGA,-,0.00),483(GAAGGAAGTT,-,0.00)				45(TTTTAAAGGG,-,0.00),355(ATTGAAAGGA,-,0.00),356(TTGAAAGGAA,-,0.00),740(CCCTTTGAAA,+,0.00)												245(GCCTGGCA,-,0.00),365(ACTTGGCT,-,0.00)	322(TCAGCAAC,-,0.00),359(AAAGGAAC,-,0.00)	240(AGAATGCC,-,0.00),267(GACATTCA,+,0.00),416(GGAATGAC,-,0.00),731(AGCATTCT,+,0.00)		396(TTTGGAAG,+,0.00)		338(GAAAGACT,+,0.00)		317(TGAGATCA,+,0.00),420(TGACGTGA,-,0.00)		45(TTTTAAAG,-,0.00),46(TTTAAAGG,-,0.00),625(ATTAAAAG,-,0.00),742(CTTTGAAA,+,0.00),743(TTTGAAAG,-,0.00)		219(GTACAAAG,+,0.00)		564(GGAGACAA,-,0.00),702(GGATACAA,-,0.00)	411(ACAAAGGA,-,0.00),508(ACAAAAGA,-,0.00)
peak203196	chr9	45809545	45809833	Intergenic	-307254	NR_103714	ENSG00000237198	FAM27E2	FAM27E1	family with sequence similarity 27, member E2	ncRNA	150(CATGGCAACG,+,0.00)							149(CCATGGCAAC,+,0.00)						72(CGCTGGACAG,+,0.00),74(CTGGACAGCA,-,0.00)							132(CGAAACGCCC,+,0.00)		151(ATGGCAAC,-,0.00)			168(TCTGGCAG,+,0.00)		113(GAAAGGCT,+,0.00)			191(CCCAGAAT,+,0.00)				73(GCTGGACA,-,0.00),75(TGGACAGC,+,0.00)
peak128746	chr3	82115514	82116098	Intergenic	-304856	NM_000158	ENSG00000114480	GBE1	APBD|GBE|GSD4	glucan (1,4-alpha-), branching enzyme 1	protein-coding				132(CCAAGGACAA,-,0.00)	132(CCAAGGACAA,+,0.00),333(GTAGGAACAA,+,0.00)						67(TCAGGGATTC,-,0.00)	127(TCAGTCCAAG,+,0.00)	478(AGACCTAGTA,+,0.00)		81(AATTCATTCA,-,0.00)								482(CTAGTAAC,-,0.00)	70(GGGATTCA,+,0.00),158(GGCATTCA,+,0.00)		269(AGGCCAAA,-,0.00)	58(TTCTTGAA,-,0.00),131(TCCAAGGA,+,0.00),355(TCCTAGAA,+,0.00)	52(AAAAGGTT,+,0.00),150(AAAAGGCT,+,0.00),415(AGACTTTC,-,0.00)		62(TGAAGTCA,-,0.00),386(TTAGCTCA,+,0.00),564(TTAGATCA,+,0.00)		49(TATAAAAG,-,0.00)				433(GGAAACAA,-,0.00)
peak64625	chr15	61825530	61826056	Intergenic	-304291	NM_134261	ENSG00000069667	RORA	NR1F1|ROR1|ROR2|ROR3|RZR-ALPHA|RZRA	RAR-related orphan receptor A	protein-coding				445(CCATGGAGAC,-,0.00)	156(TTGTTCTTTG,-,0.00)	4(AACATTCTGA,+,0.00)		279(CCATAGAATC,+,0.00)		159(TTCTTTGCAG,+,0.00),232(TTTTACAGGA,-,0.00),247(TTGTTAAGGA,-,0.00)		433(CTGGGCCAAA,-,0.00)										274(ACCTGCCA,-,0.00)	313(GTTCCTTT,+,0.00),413(TCAGCAAC,-,0.00)	17(GCCATTCA,+,0.00),107(TGAATTCC,+,0.00),107(TGAATTCC,-,0.00)		420(CTGCCAAA,-,0.00),435(GGGCCAAA,-,0.00)	171(TGCTTGGA,-,0.00)	65(AAAAGGCC,+,0.00)						389(CTTTTTAC,-,0.00)
peak82038	chr18	4758689	4759675	Intergenic	-303916	NM_004746	ENSG00000170579	DLGAP1	DAP-1|DAP-1-ALPHA|DAP-1-BETA|DAP1|DLGAP1A|DLGAP1B|GKAP|SAPAP1	discs, large (Drosophila) homolog-associated protein 1	protein-coding	372(TATTGCTAAG,-,0.00),618(CCTGGCACCC,+,0.00),819(GGGTGCCAGG,-,0.00)		510(GTCTGACTCA,+,0.00),513(TGACTCAGCT,-,0.00)	940(GTGTCCCTGG,+,0.00)	423(CCAGGAACAA,+,0.00),656(GTGTTCCTTG,-,0.00),940(GTGTCCCTGG,-,0.00)					473(TCTCTTTCAA,+,0.00),474(CTCTTTCAAA,+,0.00),477(TTTCAAAGAG,-,0.00)				164(CACTGCCCAG,+,0.00)								22(TCCTGGCA,-,0.00),167(TGCCCAGT,+,0.00),617(ACCTGGCA,-,0.00),822(TGCCAGGC,+,0.00)	423(CCAGGAAC,-,0.00),658(GTTCCTTG,+,0.00)	290(GGGATGCC,-,0.00)	512(CTGACTCA,+,0.00),513(TGACTCAG,-,0.00)	234(TGGCCCAA,-,0.00)		462(GGCCTTTT,-,0.00)	111(AGTGTGGG,+,0.00),200(GGAGTGGG,+,0.00)			476(CTTTCAAA,+,0.00),477(TTTCAAAG,-,0.00)				491(TTGTCTCC,+,0.00),875(GGAAACAG,-,0.00)
peak4014	chr1	38983562	38984030	Intergenic	-303357	NR_038928	ENSG00000237290	LINC01343	-	long intergenic non-protein coding RNA 1343	ncRNA	155(TGTTCCCAGG,-,0.00),176(CCTGGCAATT,+,0.00),226(TGCTGCCATG,-,0.00)	374(TCACATTCTG,-,0.00)			154(GTGTTCCCAG,-,0.00),190(GTGTTCCTTG,-,0.00)		318(TATGACCTCA,-,0.00),320(TGACCTCATA,+,0.00),367(AATAAGGTCA,-,0.00)									3(TTCATTTCCT,-,0.00)						175(TCCTGGCA,-,0.00)	16(GTTGCCAA,+,0.00),51(AAAGCAAC,-,0.00),156(GTTCCCAG,+,0.00),192(GTTCCTTG,+,0.00)	212(ATCATTCC,+,0.00)		17(TTGCCAAA,-,0.00),240(CTTGGCCT,+,0.00)				320(TGACCTCA,+,0.00),320(TGACCTCA,-,0.00)			374(TCACATTC,+,0.00)	347(CTACAAAG,+,0.00)		283(GGACACCA,-,0.00)
peak211859	chrX	31828996	31829728	intron (NM_004013, intron 7 of 35)	-302947	NM_004014	ENSG00000198947	DMD	BMD|CMD3B|DXS142|DXS164|DXS206|DXS230|DXS239|DXS268|DXS269|DXS270|DXS272|MRX85	dystrophin	protein-coding		354(TCACATTCTA,-,0.00)				52(TAAGAAGGTT,-,0.00),477(GACTTCCTTC,+,0.00)	585(TTACCTCACT,+,0.00)			92(TTCTGTTAAA,+,0.00)				437(CTGGCCTGGG,-,0.00),514(CACCAGCCAG,+,0.00)									235(ATGGTAAC,-,0.00),283(AAGGGAAC,-,0.00)				29(TTCTTGAA,-,0.00),164(TCCTAGAA,+,0.00)	20(AAAAGTCC,+,0.00),24(GTCCTTTC,-,0.00),260(AAAAGGTT,+,0.00),473(GAAAGACT,+,0.00)		585(TTACCTCA,+,0.00)			354(TCACATTC,+,0.00)	600(ATACAAAT,+,0.00)
peak35109	chr11	92400487	92401405	intron (NM_001008781, intron 2 of 24)	-301843	NM_005959	ENSG00000134640	MTNR1B	FGQTL2|MEL-1B-R|MT2	melatonin receptor 1B	protein-coding	350(CCTAGCAACA,+,0.00)	314(AAGAATGTTG,+,0.00)			403(GTGTTCCCAG,-,0.00)		340(TGATGTCATC,+,0.00),740(TGAGCTCATA,+,0.00)	349(CCCTAGCAAC,+,0.00)		591(GCCTTTTCAA,+,0.00)	193(GCATTCTGGC,+,0.00)	833(CTTATCCAGA,-,0.00)										824(TTGCAAGA,+,0.00)	351(CTAGCAAC,-,0.00),405(GTTCCCAG,+,0.00),856(GTTGCCAA,+,0.00)			142(CGTCCAAG,-,0.00),197(TCTGGCAG,+,0.00),210(TTTGGAAG,+,0.00),308(CGCCCAAA,-,0.00),857(TTGCCAAA,-,0.00),908(TGGCCAAA,-,0.00)		590(GGCCTTTT,-,0.00),701(GAAAGATC,+,0.00)		340(TGATGTCA,-,0.00),740(TGAGCTCA,+,0.00),740(TGAGCTCA,-,0.00)	195(ATTCTGGC,-,0.00)	555(TATAAAAG,-,0.00),593(CTTTTCAA,+,0.00)		209(CTTTGGAA,-,0.00),836(ATCCAGAG,+,0.00),868(ATACAAAT,+,0.00)		95(GGAAACAA,-,0.00),764(TTGTCTCC,+,0.00)	90(ACAACGGA,-,0.00),467(TCCTTTGT,+,0.00),870(ACAAATGA,-,0.00)
peak156662	chr5	107307436	107308196	intron (NM_001163315, intron 7 of 8)	-301220	NM_001962	ENSG00000184349	EFNA5	AF1|EFL5|EPLG7|GLC1M|LERK7|RAGS	ephrin-A5	protein-coding	327(AGGTGCCCAG,-,0.00),745(CTTGGTAGCC,+,0.00)	361(AGGAATGTCC,+,0.00)	596(AGATGACTCA,+,0.00),599(TGACTCATAT,-,0.00)	429(CAAAAGATAC,-,0.00)	15(GTAGGAACAA,+,0.00),739(ATGTTCCTTG,-,0.00)	21(ACAAAAAGTT,-,0.00)						191(TTTGGCAAAG,+,0.00)			443(TGAATAAATG,+,0.00)								741(GTTCCTTG,+,0.00)	362(GGAATGTC,-,0.00)	598(ATGACTCA,+,0.00),599(TGACTCAT,-,0.00)	191(TTTGGCAA,+,0.00)		24(AAAAGTTC,+,0.00),372(GTTCTTCT,-,0.00)	76(CCCACTCC,-,0.00)					378(CTTTGTAT,-,0.00)	330(TGCCCAGC,+,0.00)
peak198129	chr8	122351211	122351420	Intergenic	-300271	NR_002835		HAS2-AS1	HAS2-AS|HAS2AS|HASNT|NCRNA00077	HAS2 antisense RNA 1	ncRNA			162(CTCTGACTCA,+,0.00),165(TGACTCACCT,-,0.00)		62(GTGTTCTTGC,-,0.00)					72(TTTCTAAGGA,-,0.00)															164(CTGACTCA,+,0.00),165(TGACTCAC,-,0.00)		74(TCTAAGGA,+,0.00)	4(AAAAGGAC,+,0.00)						85(CTTTGTAT,-,0.00)		60(TTGTGTTC,+,0.00)
peak168816	chr6	91594859	91596011	Intergenic	-298415	NM_003188	ENSG00000135341	MAP3K7	MEKK7|TAK1|TGF1a	mitogen-activated protein kinase kinase kinase 7	protein-coding	121(TCCTGCCAGG,-,0.00),122(CCTGCCAGGA,+,0.00),552(TGTTTCCAGG,-,0.00)	734(GAGAATTCCT,+,0.00),734(GAGAATTCCT,-,0.00)	388(TGCTGAGTCA,+,0.00),391(TGAGTCATGC,-,0.00),659(GCCTGATTCA,+,0.00),662(TGATTCATGC,-,0.00),894(ACTTGACTCA,+,0.00),897(TGACTCAGAA,-,0.00)	17(CCATGGATAC,-,0.00),339(GATTCCTAGG,+,0.00)		718(TTACAAAGTT,-,0.00)						684(TCTGGCCAAG,+,0.00)		533(GCCTGGACAG,+,0.00),535(CTGGACAGCC,-,0.00),683(TTCTGGCCAA,+,0.00),772(CTCTGGCCAC,+,0.00),774(CTGGCCACCC,-,0.00)								121(TCCTGCCA,-,0.00),124(TGCCAGGA,+,0.00)	29(GTTCCTGT,+,0.00)	337(GAGATTCC,+,0.00),735(AGAATTCC,+,0.00),735(AGAATTCC,-,0.00),812(GGAATGGG,-,0.00)	390(CTGAGTCA,+,0.00),391(TGAGTCAT,-,0.00),662(TGATTCAT,-,0.00),896(TTGACTCA,+,0.00),897(TGACTCAG,-,0.00)	494(CCGCCAAA,-,0.00),517(CCGCCAAA,-,0.00),684(TCTGGCCA,+,0.00),686(TGGCCAAG,-,0.00),773(TCTGGCCA,+,0.00),1141(TCTGTCCG,+,0.00)		7(GGTCTTTC,-,0.00),621(AAAAGGCT,+,0.00),1064(ATCCTTTT,-,0.00)	321(TGTGGGGG,+,0.00),452(CCCATGCA,-,0.00),491(CCCCCGCC,-,0.00),514(CCCCCGCC,-,0.00)	281(TGAGCTCA,+,0.00),281(TGAGCTCA,-,0.00)				718(TTACAAAG,+,0.00)	536(TGGACAGC,+,0.00),816(TGGGCAGC,+,0.00)	358(TTGTGTAC,+,0.00),551(CTGTTTCC,+,0.00)
peak112691	chr20	19569285	19570058	intron (NM_020689, intron 6 of 16)	-297494	NM_001242581	ENSG00000132669	RIN2	MACS|RASSF4	Ras and Rab interactor 2	protein-coding	334(CTTTGGCAAG,-,0.00),405(CCTAGCAGCA,+,0.00),581(TGTTAGCAAG,-,0.00)	763(CAGCATTCCA,-,0.00)													721(CATTCATTGG,-,0.00)							354(TCTTGGCT,-,0.00)		764(AGCATTCC,+,0.00)		335(TTTGGCAA,+,0.00)		231(GGACTTTC,-,0.00)	684(GGCGGGGG,+,0.00)		241(ATTCAGGT,-,0.00)	503(TTTGAAAG,-,0.00)
peak179946	chr7	46257784	46258883	Intergenic	-297462	NM_001013398	ENSG00000146674	IGFBP3	BP-53|IBP3	insulin like growth factor binding protein 3	protein-coding						474(TAAGGAAGTT,-,0.00)				222(GTCTTTTAAA,+,0.00),279(TTTCATAGGA,-,0.00),313(TTCTGTTAAA,+,0.00),357(TCCTTTTTAA,+,0.00),358(CCTTTTTAAA,+,0.00),359(CTTTTTAAAA,+,0.00),652(CCTTTTACAA,+,0.00),888(TTTTCTTAAA,+,0.00),977(CTTAAAAAAA,-,0.00),978(TTAAAAAAAA,-,0.00)												57(TTCCAAGT,+,0.00),581(TGCCAGGT,+,0.00),641(TCTTGGAA,-,0.00)					472(TCTAAGGA,+,0.00),640(TTCTTGGA,-,0.00)	356(ATCCTTTT,-,0.00),380(GATCTTTT,-,0.00),623(AACCTTTC,-,0.00),650(ATCCTTTT,-,0.00)	167(TCCGTGGG,+,0.00),419(TGTGTGGG,+,0.00),739(GGAGTGGG,+,0.00)		1044(TCCAGAAT,+,0.00)	224(CTTTTAAA,+,0.00),362(TTTAAAAC,-,0.00),401(CTTTTCAA,+,0.00)		383(CTTTTTAT,-,0.00)		425(GGAAACAA,-,0.00),728(GGAAACAA,-,0.00)
peak553	chr1	5327502	5328014	Intergenic	-296373	NR_039612	ENSG00000264341	MIR4417	mir-4417	microRNA 4417	ncRNA	393(CCCTGCCAAG,-,0.00),394(CCTGCCAAGG,+,0.00)					404(AACTTCCTGC,+,0.00)								143(CCCAAGCCAG,+,0.00)								147(AGCCAGGA,+,0.00),396(TGCCAAGG,+,0.00)	399(CAAGGAAC,-,0.00)			114(TGTCCAAA,-,0.00),388(TTTGGCCC,+,0.00),395(CTGCCAAG,-,0.00)		105(GTTCTTTT,-,0.00)	470(CCCACACA,-,0.00)			259(GTTTTAAA,+,0.00)				111(TTCTGTCC,+,0.00),187(GGAAACAG,-,0.00)
peak213807	chrX	97114984	97115768	Intergenic	-295842	NR_125391	ENSG00000236256	DIAPH2-AS1	EPAG	DIAPH2 antisense RNA 1	ncRNA	416(TGCTGCCCTG,-,0.00),556(TTCTGGCAAG,-,0.00)	447(AGGAATTCCA,-,0.00)	260(TGATTCATAG,-,0.00),336(ATGTGACTCA,+,0.00),339(TGACTCATGA,-,0.00)							353(TATAAAAAGA,-,0.00)	100(GGATCCGGGT,+,0.00)	83(CTGGGCTAGA,-,0.00)		558(CTGGCAAGCT,-,0.00)										34(GGCACTCC,+,0.00),448(GGAATTCC,+,0.00),448(GGAATTCC,-,0.00)	259(ATGATTCA,+,0.00),260(TGATTCAT,-,0.00),338(GTGACTCA,+,0.00),339(TGACTCAT,-,0.00)	188(CTGACAAA,-,0.00),206(TGGACAAA,-,0.00)		76(AAAAGTCC,+,0.00),357(AAAAGACT,+,0.00),713(AAAAGGTT,+,0.00)	1(AGTGTGGG,+,0.00),3(TGTGGGGG,+,0.00)	250(TGACCTAA,-,0.00)				354(ATAAAAAG,+,0.00)
peak180402	chr7	51679730	51679870	Intergenic	-295285	NM_001287436	ENSG00000106078	COBL	-	cordon-bleu WH2 repeat protein	protein-coding											85(GAATTCCTGC,+,0.00)				41(CACTCTTTCC,-,0.00)							123(TCCTGGAA,-,0.00)		84(TGAATTCC,+,0.00),84(TGAATTCC,-,0.00),98(TGAATGTC,-,0.00)		26(TTTGGACT,+,0.00),64(TTTGTCAG,+,0.00)								25(CTTTGGAC,-,0.00)
peak213806	chrX	97113710	97113874	Intergenic	-294258	NR_125391	ENSG00000236256	DIAPH2-AS1	EPAG	DIAPH2 antisense RNA 1	ncRNA		129(CCAAATTCCT,-,0.00)	100(GGCTGAGTCA,+,0.00),103(TGAGTCACAA,-,0.00)		73(ATGTTCTCAG,-,0.00)					50(TTCTTTACAG,+,0.00)															102(CTGAGTCA,+,0.00),103(TGAGTCAC,-,0.00)	126(AGTCCAAA,-,0.00)
peak78655	chr17	50530854	50531458	Intergenic	-293779	NM_001082534	ENSG00000154975	CA10	CA-RPX|CARPX|HUCEP-15	carbonic anhydrase X	protein-coding				208(AAATCCTTGG,+,0.00)	261(TTGTTCCCTC,-,0.00)	325(TTACAAAGTT,-,0.00)				81(CTTTTTCAAA,+,0.00),84(TTTCAAAGGA,-,0.00),147(TTCTAAAGAA,-,0.00)	476(GAATTCAGGC,+,0.00)	133(TTTGCCCAAG,+,0.00),199(CTTTGGCAGA,-,0.00),551(TTTAGCCAAG,+,0.00)		410(CCCTGGCTAC,+,0.00),412(CTGGCTACAG,-,0.00)								57(TTCCAAGA,+,0.00)				200(TTTGGCAG,+,0.00),305(TTTGGAAG,+,0.00),587(CAGCCAAA,-,0.00)	58(TCCAAGAA,+,0.00),211(TCCTTGGA,-,0.00),426(TGCTTGGA,-,0.00)	78(ATACTTTT,-,0.00),232(ATCCTTTT,-,0.00)			478(ATTCAGGC,-,0.00)	84(TTTCAAAG,-,0.00)		268(CTCTGGAT,-,0.00),304(CTTTGGAA,-,0.00),325(TTACAAAG,+,0.00)		183(TTGTGTCT,+,0.00)
peak168815	chr6	91587262	91587958	Intergenic	-290590	NM_003188	ENSG00000135341	MAP3K7	MEKK7|TAK1|TGF1a	mitogen-activated protein kinase kinase kinase 7	protein-coding	140(CTTGCCAATC,+,0.00),204(CCTGGCACTC,+,0.00),329(ACTTGGCAAG,-,0.00),330(CTTGGCAAGC,+,0.00)	518(CAGAATTCCC,+,0.00)	571(TTTTGAGTCA,+,0.00),574(TGAGTCAAAT,-,0.00)																			114(TCTTGCCA,-,0.00),139(TCTTGCCA,-,0.00),203(CCCTGGCA,-,0.00),329(ACTTGGCA,-,0.00)	77(TCGGCAAC,-,0.00)	473(TGAATGTC,-,0.00),519(AGAATTCC,+,0.00),519(AGAATTCC,-,0.00),657(AGAATGAC,-,0.00)	574(TGAGTCAA,-,0.00)		235(TGCTTGGA,-,0.00)	387(GGACTTTC,-,0.00)		347(TGATCTAA,-,0.00)							468(ACAAATGA,-,0.00)
peak205001	chr9	89258907	89260791	Intergenic	-290447	NM_001185059	ENSG00000083223	ZCCHC6	PAPD6|TUT7	zinc finger, CCHC domain containing 6	protein-coding	38(GCCTGCCAAG,-,0.00),39(CCTGCCAAGT,+,0.00),1662(GGATGCCAGG,-,0.00),1673(CCTGGCAGGG,+,0.00)	1400(TGGCATTCCA,-,0.00)		1867(GTCTCCATGG,+,0.00)	1028(TTGTTCTTAG,-,0.00),1480(CTGTCCCTGG,-,0.00)	1611(GTAGGAGGTT,-,0.00)		917(GATACCATGG,-,0.00)		143(TTCTTTTCAG,+,0.00),288(TCCCTTTAAA,+,0.00),289(CCCTTTAAAA,+,0.00),292(TTTAAAAACA,-,0.00),442(TCTCTTTAAA,+,0.00),864(ATTCAAAGAA,-,0.00),944(CTCTTTCAAA,+,0.00),958(TTTTTTTTAA,+,0.00),959(TTTTTTTAAG,+,0.00),1079(CTTCAAAAAA,-,0.00),1080(TTCAAAAAAA,-,0.00),1813(TTTTTTTCAA,+,0.00)				1288(CCCTGGCCTT,+,0.00)	16(AATTCTTTCC,-,0.00),171(CATTCAATGC,-,0.00)							41(TGCCAAGT,+,0.00),594(TTCCAGGT,+,0.00),1397(CCTTGGCA,-,0.00),1405(TTCCAAGT,+,0.00),1665(TGCCAGGC,+,0.00),1672(CCCTGGCA,-,0.00)	114(GTTCCCTT,+,0.00),1535(CCGGGAAC,-,0.00),1733(GTTCCTTT,+,0.00)	532(GGAATCCT,-,0.00),1401(GGCATTCC,+,0.00),1473(TGAATGAC,-,0.00)		40(CTGCCAAG,-,0.00),1201(TTTGGCCT,+,0.00)		17(ATTCTTTC,-,0.00),512(AAAAGTTC,+,0.00),579(AAAAGTAC,+,0.00),1360(AAAAGTCC,+,0.00)	1103(GGTGTGGG,+,0.00),1105(TGTGGGGG,+,0.00)		774(ACCAGAAT,+,0.00),1414(ACCGGAAC,+,0.00)	252(TATAAAAG,-,0.00),290(CCTTTAAA,+,0.00),291(CTTTAAAA,+,0.00),446(TTTAAAGG,-,0.00),946(CTTTCAAA,+,0.00),947(TTTCAAAG,-,0.00)				1542(CTGTGTCC,+,0.00)	1449(ACAAAAGA,-,0.00)
peak102046	chr2	133733270	133733542	intron (NM_207363, intron 7 of 19)	-290361	NR_110294	ENSG00000226953	LOC101928161	-	uncharacterized LOC101928161	ncRNA		23(AAGAATGCCA,+,0.00)				14(ACAGAAAGTA,-,0.00)	187(TGAGCTCATG,+,0.00)			158(TTCTAAAGGA,-,0.00)				262(GTGGCTAGAG,-,0.00)		220(AGGAACTGAC,+,0.00)			144(CCCTTTATCC,+,0.00)					24(AGAATGCC,-,0.00),42(GGAATTTC,-,0.00),165(GGAATTCA,+,0.00),165(GGAATTCA,-,0.00)						187(TGAGCTCA,+,0.00),187(TGAGCTCA,-,0.00)
peak112692	chr20	19578622	19579220	intron (NM_020689, intron 6 of 16)	-288244	NM_001242581	ENSG00000132669	RIN2	MACS|RASSF4	Ras and Rab interactor 2	protein-coding										147(TTTTTTTAAT,+,0.00),182(TCCTTTTTAT,+,0.00)		421(ACTGGCAAAG,+,0.00)	377(ATCTAGGGCA,-,0.00)	420(CACTGGCAAA,+,0.00),589(CACTGGCCTC,+,0.00)														122(GAAAGTTT,+,0.00),165(ATACTTTT,-,0.00),181(ATCCTTTT,-,0.00),352(AACCTTTC,-,0.00),575(GAAAGAAT,+,0.00)			315(GCCTGAAT,+,0.00)			184(CTTTTTAT,-,0.00)		108(GGACACAA,-,0.00)
peak141446	chr4	62075880	62076576	Intergenic	-286611	NM_015236	ENSG00000150471	ADGRL3	CIRL3|CL3|LEC3|LPHN3	adhesion G protein-coupled receptor L3	protein-coding	482(TTCTGGCAAG,-,0.00)	311(ATGCATTCCA,-,0.00)	100(GTATGACTCA,+,0.00),103(TGACTCAAGG,-,0.00),586(CCTTGACTCA,+,0.00),589(TGACTCAGAA,-,0.00)		546(GTGTTCTTGA,-,0.00)					529(GTTTTTTCAA,+,0.00),530(TTTTTTCAAA,+,0.00)					486(GGCAAGAATG,+,0.00)				429(GAATAAAAGG,-,0.00)			120(AGCCAAGT,+,0.00),485(TGGCAAGA,+,0.00)	196(GTTACTAT,+,0.00)	312(TGCATTCC,+,0.00)	102(ATGACTCA,+,0.00),588(TTGACTCA,+,0.00),589(TGACTCAG,-,0.00)	414(CTTCCAAA,-,0.00),621(TGGACAAA,-,0.00)		421(AGACTTTT,-,0.00)		608(TGACTTCA,+,0.00)	79(ACCAGAAT,+,0.00),202(ATTCAGGA,-,0.00),297(ACCTGAAT,+,0.00)	92(GTTTTAAA,+,0.00),93(TTTTAAAG,-,0.00)		415(TTCCAAAG,+,0.00)		378(TTGTTTCC,+,0.00)
peak112693	chr20	19583370	19584471	intron (NM_020689, intron 6 of 16)	-283245	NM_001242581	ENSG00000132669	RIN2	MACS|RASSF4	Ras and Rab interactor 2	protein-coding	861(CTTGGCAGTT,+,0.00)	476(AGGAATTCCC,+,0.00),476(AGGAATTCCC,-,0.00)	96(TAATGAGTCA,+,0.00),99(TGAGTCAGCA,-,0.00),467(ACCTGACTCA,+,0.00),470(TGACTCAGGA,-,0.00)			626(AACTTTGTGT,+,0.00),879(GCAGGAAGTC,-,0.00)				654(TTCCAAAGAA,-,0.00),872(TTTGAAAGCA,-,0.00),1045(ATTCAAAGAA,-,0.00)	11(AAATCCCTGC,+,0.00),474(TCAGGAATTC,-,0.00),610(GAATTTTGGC,+,0.00)	441(TCTGGCCCTG,+,0.00),442(CTGGCCCTGA,-,0.00)		27(CTCTGTCCAG,+,0.00),29(CTGTCCAGAG,-,0.00),453(TTGACCAGAG,-,0.00),519(CTGGGCAGTC,-,0.00),529(CTGGCCACAC,-,0.00),552(CGCTGAACAG,+,0.00)								249(GCCTGGCA,-,0.00),489(TCCTGGCT,-,0.00),518(TCTGGGCA,-,0.00),860(ACTTGGCA,-,0.00)	1014(GTTGCTGG,+,0.00)	477(GGAATTCC,+,0.00),477(GGAATTCC,-,0.00),677(GGAATGGG,-,0.00),781(GGAATGAC,-,0.00)	98(ATGAGTCA,+,0.00),99(TGAGTCAG,-,0.00),469(CTGACTCA,+,0.00),470(TGACTCAG,-,0.00)	45(TGTCCAAA,-,0.00),452(TTTGACCA,+,0.00),799(TGACCAAA,-,0.00),861(CTTGGCAG,+,0.00)		885(AGTCTTTT,-,0.00),956(GTTCTTTT,-,0.00)	115(TGTGTGGG,+,0.00),191(TGAGGGGG,+,0.00),504(TGTGGGGG,+,0.00)		778(TCCGGAAT,+,0.00)	872(TTTGAAAG,-,0.00)		31(GTCCAGAG,+,0.00),654(TTCCAAAG,+,0.00)	1017(GCTGGCCT,-,0.00)	630(TTGTGTAC,+,0.00),796(TTGTGACC,+,0.00)
peak183391	chr7	89466479	89467371	Intergenic	-281789	NR_003551	ENSG00000235436	DPY19L2P4	-	DPY19L2 pseudogene 4	pseudo	171(TGCTTCCAGG,-,0.00),564(CTTGGCATCA,+,0.00),603(CTTGCCAGAC,+,0.00),641(TCTGGCAACA,+,0.00)	820(TGACATTCCT,-,0.00)	531(CAATGACTCA,+,0.00),534(TGACTCATAC,-,0.00),577(CACTGAATCA,+,0.00)	189(CCAAGAAGAC,-,0.00)	715(TCTGGAACAT,+,0.00)					272(TTTTTTTATA,+,0.00),623(TTCTTTGAAG,+,0.00)	460(GAATCCTGGT,+,0.00)	340(TCTGGAAAAG,+,0.00)		509(AGCTGTCCAG,+,0.00),511(CTGTCCAGCC,-,0.00)	78(TGAATGAGTG,+,0.00)				320(GAATAAAAGG,-,0.00)			54(TCTTGGAA,-,0.00),563(GCTTGGCA,-,0.00)	642(CTGGCAAC,-,0.00)	216(TACATTCC,+,0.00),821(GACATTCC,+,0.00)	533(ATGACTCA,+,0.00),534(TGACTCAT,-,0.00)		188(TCCAAGAA,+,0.00)	154(AAAAGTTT,+,0.00),385(AGCCTTTC,-,0.00)			639(ATTCTGGC,-,0.00)	490(TTTCAAAG,-,0.00)			510(GCTGTCCA,-,0.00),512(TGTCCAGC,+,0.00)
peak173849	chr6	157380827	157381455	intron (NM_020732, intron 5 of 19)	-280276	NR_039676	ENSG00000271899	MIR4466	mir-4466	microRNA 4466	ncRNA	312(TCCTGGCAGG,-,0.00),313(CCTGGCAGGG,+,0.00)				308(TTGTTCCTGG,-,0.00)					257(TCCTTTCCAA,+,0.00),393(TTGGAAAAGA,-,0.00)			350(TGACTTAATT,+,0.00)	42(GCCTGGCCTG,+,0.00),44(CTGGCCTGGG,-,0.00),281(GTGGGCAGCG,-,0.00),368(CTGGACACCG,-,0.00)								261(TTCCAAGT,+,0.00),312(TCCTGGCA,-,0.00)	213(GTTGCTTA,+,0.00),310(GTTCCTGG,+,0.00),417(ACAGGAAC,-,0.00)				141(TTCTAGGA,-,0.00)	256(GTCCTTTC,-,0.00),387(GAACTTTT,-,0.00),397(AAAAGAAT,+,0.00)			85(TCCTGAAT,+,0.00)				282(TGGGCAGC,+,0.00)	252(TTCTGTCC,+,0.00)
peak176728	chr7	14310889	14311745	intron (NM_004080, intron 22 of 24)	-280267	NM_001163148	ENSG00000006468	ETV1	ER81	ets variant 1	protein-coding	546(TGGTGCCAAG,-,0.00)									77(TTCCTTAAAA,+,0.00),78(TCCTTAAAAA,+,0.00),355(TTTAAAAGGA,-,0.00),356(TTAAAAGGAA,-,0.00),611(TTCTTTAGAA,+,0.00)												549(TGCCAAGG,+,0.00)	292(AAAGCAAC,-,0.00)					530(ATCCTTTT,-,0.00),696(GAAAGATC,+,0.00)				355(TTTAAAAG,-,0.00),778(TTTAAAAC,-,0.00)				753(TTGTCTCC,+,0.00)
peak153565	chr5	66809694	66810213	Intergenic	-279088	NR_130779	ENSG00000249364	LOC101928858	-	uncharacterized LOC101928858	ncRNA	124(TGCTGCCCTG,-,0.00)											323(CTTTTCCAGA,-,0.00)										215(TCTTGGAA,-,0.00)				269(TTTGGACA,+,0.00)	214(TTCTTGGA,-,0.00)	219(GGAAGTAC,+,0.00),250(GATCTTTC,-,0.00)								272(GGACACAA,-,0.00)
peak115759	chr20	55509777	55510647	Intergenic	-278540	NR_110631		BMP7-AS1	-	BMP7 antisense RNA 1	ncRNA	705(CTGGCCAGCA,+,0.00)		663(GGATGATTCA,+,0.00),666(TGATTCAAAC,-,0.00),749(TGATTCATTC,-,0.00)	796(CCAGGGACTC,-,0.00)						523(CCTTTTGTAA,+,0.00),527(TTGTAAAGAG,-,0.00)				703(AGCTGGCCAG,+,0.00),705(CTGGCCAGCA,-,0.00),803(CTCTGCCCAA,+,0.00),839(CAGGCCAGAC,-,0.00)	405(CATTTATTCC,-,0.00),750(GATTCATTCA,-,0.00),754(CATTCATTCA,-,0.00)							388(AGCCAGGA,+,0.00),652(TTCCAAGT,+,0.00),715(TCCTGGAA,-,0.00)	450(ACAGGAAC,-,0.00)	432(TGAATGCC,-,0.00),465(GGAATGCT,-,0.00)	665(ATGATTCA,+,0.00),749(TGATTCAT,-,0.00)	775(TGTCCAAA,-,0.00),840(AGGCCAGA,-,0.00)	302(TCCTTGGA,-,0.00)	672(AAACTTTT,-,0.00)				114(CTCTTAAA,+,0.00)			704(GCTGGCCA,-,0.00),706(TGGCCAGC,+,0.00)
peak177369	chr7	21189006	21189616	Intergenic	-278378	NM_003112	ENSG00000105866	SP4	HF1B|SPR-1	Sp4 transcription factor	protein-coding	131(AGTTGGCCAG,-,0.00),212(CTTGGCATCA,+,0.00)	324(TGACATTCTC,-,0.00)		329(TTCTCCTTGG,+,0.00)				137(CCAGAGCAAC,+,0.00)		202(CTATAAAGGA,-,0.00)		132(GTTGGCCAGA,-,0.00)		131(AGTTGGCCAG,+,0.00),133(TTGGCCAGAG,-,0.00)		318(AGCAAATGAC,+,0.00)						211(ACTTGGCA,-,0.00)		325(GACATTCT,+,0.00)	290(ATTACTCA,+,0.00)	134(TGGCCAGA,-,0.00)		188(GAAAGATC,+,0.00)						298(CTTCGGAT,-,0.00),472(TTATAAAG,+,0.00)		61(TTGTCTCC,+,0.00)
peak87094	chr18	76462911	76463721	Intergenic	-276959	NM_171999	ENSG00000256463	SALL3	ZNF796	spalt-like transcription factor 3	protein-coding		281(TGACATTCTA,-,0.00)		631(GTGTCCTTTG,+,0.00)						344(TTTTTTGTAA,+,0.00),703(TTAAAAAGCA,-,0.00)				458(CGCACGCCAG,+,0.00),460(CACGCCAGCG,-,0.00),538(CAGGCCACAG,-,0.00),608(CTCTGGCCTG,+,0.00),610(CTGGCCTGTC,-,0.00),755(CGCTTGCCCG,+,0.00)									260(GTTACTAA,+,0.00),505(CAGGGAAC,-,0.00)	90(TGAATGCT,-,0.00),282(GACATTCT,+,0.00),641(CGCATTCA,+,0.00)		2(TCTGTCCG,+,0.00),609(TCTGGCCT,+,0.00)		269(AAAAGGCC,+,0.00)	376(AGTGTGGG,+,0.00)	98(TGACCTAA,-,0.00)	362(TCCTGAAT,+,0.00)					355(TTGTGTCT,+,0.00),629(TTGTGTCC,+,0.00),687(GGACACAA,-,0.00)
peak112696	chr20	19590449	19590718	intron (NM_020689, intron 6 of 16)	-276582	NM_001242581	ENSG00000132669	RIN2	MACS|RASSF4	Ras and Rab interactor 2	protein-coding			59(CTGTGAGTCA,+,0.00),62(TGAGTCAGGT,-,0.00),170(CACTGAGTCA,+,0.00),173(TGAGTCAATA,-,0.00)							6(TTCTCTGAAA,+,0.00)	198(ACCAGGAAAC,-,0.00)			193(CGCAGACCAG,+,0.00)				123(AGACTTTCAT,+,0.00)							61(GTGAGTCA,+,0.00),62(TGAGTCAG,-,0.00),172(CTGAGTCA,+,0.00),173(TGAGTCAA,-,0.00)			14(AAAAGGAC,+,0.00),123(AGACTTTC,-,0.00)		240(TGAGCTAA,-,0.00)							224(TCATTTGT,+,0.00)
peak54316	chr13	106752767	106753351	Intergenic	-275852	NR_034119		LINC00460	-	long intergenic non-protein coding RNA 460	ncRNA	43(CTTAGCAGCC,+,0.00),409(GGTTGCCATG,-,0.00)	25(GTAAATTCCT,-,0.00),306(GGGAATTTGC,+,0.00)		398(GATTCCTTTG,+,0.00)	98(GTGTCCCCAG,-,0.00)	362(ACCTTTGTTT,+,0.00),429(ACACAAAGTT,-,0.00)	547(AATGACCTAA,-,0.00)						549(TGACCTAATT,+,0.00)										410(GTTGCCAT,+,0.00)	373(TGAATGGC,-,0.00),396(GGGATTCC,+,0.00)		219(TTTGGAAG,+,0.00),326(AGGCCAGA,-,0.00)		323(AAAAGGCC,+,0.00)		549(TGACCTAA,-,0.00)		557(TTTTAAAG,-,0.00)
peak87095	chr18	76465098	76465277	Intergenic	-275088	NM_171999	ENSG00000256463	SALL3	ZNF796	spalt-like transcription factor 3	protein-coding									108(GGCGTGGGCG,+,0.00)		70(GCCAGAAAAC,-,0.00)	61(TCTGGCAAAG,+,0.00)		60(CTCTGGCAAA,+,0.00),96(CAGTGGCCAT,+,0.00)															108(GGCGTGGG,+,0.00)
peak71994	chr16	62344045	62344292	Intergenic	-273429	NM_001796	ENSG00000150394	CDH8	Nbla04261	cadherin 8, type 2	protein-coding								164(GTTGCTATAG,-,0.00)		7(TCTTTTTCAG,+,0.00),22(TTGAACAAGA,-,0.00),133(CTCTTTTGAA,+,0.00),134(TCTTTTGAAA,+,0.00)	53(GAATCTTGGC,+,0.00)											56(TCTTGGCT,-,0.00)	164(GTTGCTAT,+,0.00)			178(TGGCCAAA,-,0.00)		114(AAAAGGAC,+,0.00)	201(TGCATGGG,+,0.00)							74(GGAAACAG,-,0.00),235(TTGTGTCC,+,0.00)
peak96419	chr2	51531236	51532594	Intergenic	-272241	NM_001135659	ENSG00000179915	NRXN1	Hs.22998|PTHSL2|SCZD17	neurexin 1	protein-coding	408(CTGTGCCAAG,-,0.00),478(AGCTGCCATG,-,0.00)	459(GAGAATTTGG,+,0.00)	524(GTCTGAATCA,+,0.00),942(TGATTCAACC,-,0.00)	483(CCATGGAGAC,-,0.00)	641(TTGTTTCCAG,-,0.00)	960(ACACAATGTT,-,0.00)	784(TGACTTCATT,+,0.00)			542(TTTTTTCCAA,+,0.00),951(CTGAAAAAAA,-,0.00)	1025(GCTGGAATGC,-,0.00)			418(CACTGGACAG,+,0.00),1262(AGCTGGGCAG,+,0.00),1264(CTGGGCAGGG,-,0.00)								411(TGCCAAGC,+,0.00)	1248(GTTGCTTA,+,0.00)	1028(GGAATGCT,-,0.00),1063(CCCATTCC,+,0.00)		1002(TGTCCAAA,-,0.00),1334(TCGCCAAA,-,0.00)	235(TTCTTGGA,-,0.00)	433(GAAAGGCT,+,0.00),932(AAACTTTT,-,0.00)		784(TGACTTCA,+,0.00)	746(TCCTGAAT,+,0.00)	273(TTTTAAAG,-,0.00),888(CTTTTCAA,+,0.00),1138(TTTTAAAG,-,0.00)		912(CTCTGTAT,-,0.00)	1263(GCTGGGCA,-,0.00)	641(TTGTTTCC,+,0.00)	330(TCATTTGT,+,0.00)
peak54317	chr13	106756364	106757092	Intergenic	-272183	NR_034119		LINC00460	-	long intergenic non-protein coding RNA 460	ncRNA		183(AAAAATTCCA,-,0.00),190(CCAAATTCTT,-,0.00),558(AAGAATGTGA,+,0.00)	429(TTCTGACTCA,+,0.00),432(TGACTCACTT,-,0.00)	463(GTATCCTTGG,+,0.00)	656(CATGGGACAC,+,0.00),679(TTGTTCTCTG,-,0.00)					195(TTCTTTGGAA,+,0.00)		363(CTGGGACAGA,-,0.00)		649(CTCTGCCCAT,+,0.00)	225(CATTCATTCA,-,0.00)								233(CAGGCAAC,-,0.00)	35(AGAATGAC,-,0.00),290(GGGATTCA,+,0.00),505(GCCATTCC,+,0.00)	431(CTGACTCA,+,0.00),432(TGACTCAC,-,0.00)	308(AGGACAAA,-,0.00)	176(TCTAAGGA,+,0.00),466(TCCTTGGA,-,0.00)	151(AAAAGATT,+,0.00),203(AAACTTTC,-,0.00),305(AAAAGGAC,+,0.00),556(AAAAGAAT,+,0.00)			230(ATTCAGGC,-,0.00)	206(CTTTCAAA,+,0.00),207(TTTCAAAG,-,0.00),439(CTTTTAAT,+,0.00)	560(GAATGTGA,-,0.00)	197(CTTTGGAA,-,0.00),582(CTTTTTAC,-,0.00),689(CTCTGTAT,-,0.00)		132(TTCTGTCC,+,0.00),366(GGACAGAA,-,0.00)
peak64623	chr15	61791358	61792126	Intergenic	-270240	NM_134261	ENSG00000069667	RORA	NR1F1|ROR1|ROR2|ROR3|RZR-ALPHA|RZRA	RAR-related orphan receptor A	protein-coding	315(AGATGCCAAG,-,0.00),421(CTGGGCAGCC,+,0.00),446(CTTAGCAACT,+,0.00),585(CCTGGCACCC,+,0.00)	162(AGAAATTCTT,-,0.00),491(TGGAATTTCG,+,0.00),520(AAGCATTCTT,-,0.00)			535(CTGAGAACAG,+,0.00)					673(TTTTTTTAAA,+,0.00)				38(CCCTAGACAG,+,0.00),190(AGCTAGCCAG,+,0.00),192(CTAGCCAGAC,-,0.00),419(CTCTGGGCAG,+,0.00),421(CTGGGCAGCC,-,0.00)								318(TGCCAAGT,+,0.00),352(TTCCAGGA,+,0.00),420(TCTGGGCA,-,0.00),427(AGCCAAGA,+,0.00),584(TCCTGGCA,-,0.00)	447(TTAGCAAC,-,0.00),480(TAAGCAAC,-,0.00)	492(GGAATTTC,-,0.00),521(AGCATTCT,+,0.00)			428(GCCAAGAA,+,0.00)			246(TGACTTCA,+,0.00)				210(CTTTATAC,-,0.00)	422(TGGGCAGC,+,0.00)
peak54838	chr13	112278634	112279587	Intergenic	-268582	NR_046992		LINC00354	-	long intergenic non-protein coding RNA 354	ncRNA	160(CCTGGCAGGA,+,0.00),175(TGCTTCCAGG,-,0.00),224(CATGGCAGCT,+,0.00),260(CTTGGCATAA,+,0.00),327(CTTGGCAGAG,+,0.00),432(CCTGGCACTC,+,0.00)	684(TGGCATTCCT,-,0.00),923(GGGAATGTCA,+,0.00)	102(GGGTGACTCA,+,0.00),105(TGACTCATGT,-,0.00)		461(CCTGGAACAG,+,0.00),619(CCTGGGACAG,+,0.00),870(CAGGGGACAT,+,0.00)																	159(CCCTGGCA,-,0.00),162(TGGCAGGA,+,0.00),178(TTCCAGGA,+,0.00),259(ACTTGGCA,-,0.00),326(ACTTGGCA,-,0.00),431(GCCTGGCA,-,0.00),808(TGCCAAGA,+,0.00)	904(CAGGGAAC,-,0.00)	435(GGCACTCC,+,0.00),685(GGCATTCC,+,0.00),804(TGAATGCC,-,0.00),924(GGAATGTC,-,0.00)	104(GTGACTCA,+,0.00),105(TGACTCAT,-,0.00)	39(CTTCCAAA,-,0.00),316(CGGCCAAA,-,0.00),327(CTTGGCAG,+,0.00)		243(GAAAGGCT,+,0.00)	118(CCCCCGCT,-,0.00),469(AGCGTGGG,+,0.00)	65(TGATCTAA,-,0.00)	801(CCCTGAAT,+,0.00)	769(TTTCAAAG,-,0.00)		675(CTCTGGAT,-,0.00)	211(GCTGGACA,-,0.00)	214(GGACACAG,-,0.00)
peak41153	chr12	29033126	29033600	Intergenic	-268573	NM_001271783	ENSG00000064763	FAR2	HEL-S-81|MLSTD1|SDR10E2	fatty acyl-CoA reductase 2	protein-coding	187(TCCTGCCAGG,-,0.00),239(CTAGGCAAAA,+,0.00)	318(AAGAATGTTC,+,0.00)	409(GCGTGAGTCA,+,0.00),412(TGAGTCAAAC,-,0.00)		322(ATGTTCTGGG,-,0.00)					216(TCTAAAAGAA,-,0.00)												187(TCCTGCCA,-,0.00),190(TGCCAGGG,+,0.00)	174(ACAGGAAC,-,0.00),259(ATGGTAAC,-,0.00)	196(GGAATGTA,-,0.00)	411(GTGAGTCA,+,0.00),412(TGAGTCAA,-,0.00)			245(AAAAGAAC,+,0.00),316(AAAAGAAT,+,0.00)				137(CTTTTAAT,+,0.00)	320(GAATGTTC,-,0.00)			368(GGACACAC,-,0.00)
peak55978	chr14	30664956	30665755	Intergenic	-268456	NM_002742	ENSG00000184304	PRKD1	PKC-MU|PKCM|PKD|PRKCM	protein kinase D1	protein-coding	286(CCTGGAAGCC,+,0.00)	101(TGGCATTCTT,-,0.00),546(TGGAATGTCA,+,0.00),590(AGGAATGTCA,+,0.00),642(CAAAATTCCT,-,0.00)								744(TCTTATAAAA,+,0.00),746(TTATAAAAGA,-,0.00),747(TATAAAAGAG,-,0.00)	297(TCCAGGAATC,-,0.00)				598(CATTCTGTCC,-,0.00)	379(GTCATTGCCT,-,0.00)						285(ACCTGGAA,-,0.00)	226(GTTACCAT,+,0.00),402(GTTCCTAT,+,0.00)	102(GGCATTCT,+,0.00),547(GGAATGTC,-,0.00),591(GGAATGTC,-,0.00),596(GTCATTCT,+,0.00)		148(TTTGGACT,+,0.00),192(TGTCCAAA,-,0.00),780(TTTGCCCG,+,0.00)			177(CACACGCT,-,0.00)			745(CTTATAAA,+,0.00),747(TATAAAAG,-,0.00)				600(TTCTGTCC,+,0.00)
peak112685	chr20	19532867	19533502	intron (NM_020689, intron 3 of 16)	-267944	NR_024564	ENSG00000179447	LOC100130264	-	uncharacterized LOC100130264	ncRNA		53(CCACATTCCC,-,0.00)										95(TCTGCGCAAG,+,0.00)		537(CCCTGGCCTG,+,0.00)								210(TTCCAGGT,+,0.00),307(TCTTGCCA,-,0.00)	144(CCAGCAAC,-,0.00)	54(CACATTCC,+,0.00),335(ATCATTCC,+,0.00)				462(AAAAGATT,+,0.00),467(ATTCTTTT,-,0.00),561(AAAAGTCT,+,0.00)
peak102976	chr2	147078470	147079251	Intergenic	-265765	NR_026904		PABPC1P2	PABP2|PABP4|PABPCP2|PABPCP4	poly(A) binding protein, cytoplasmic 1 pseudogene 2	pseudo	126(CCTAGCAAAA,+,0.00),429(CCTGCCAATG,+,0.00)	733(TGGAATTTTC,+,0.00)					476(TGTGAGGTCA,-,0.00),478(TGAGGTCATT,+,0.00)			668(ATTCAAAGAA,-,0.00)	122(GTTTCCTAGC,+,0.00)											428(TCCTGCCA,-,0.00)		482(GTCATTCA,+,0.00)				634(GGACTTTC,-,0.00)		478(TGAGGTCA,+,0.00),478(TGAGGTCA,-,0.00)			664(GAACATTC,+,0.00)	748(ATCCAAAG,+,0.00)
peak109755	chr2	229311166	229312339	Intergenic	-265391	NM_030623	ENSG00000153820	SPHKAP	SKIP	SPHK1 interactor, AKAP domain containing	protein-coding	589(AGTTGCCCAG,-,0.00),997(CTTGGCAAAA,+,0.00)				83(GTGAGAACAC,+,0.00),1136(CAGAGGACAA,+,0.00)	872(AAAGAAAGTT,-,0.00)	272(TGACCACATT,+,0.00)		453(CACCCACGGA,-,0.00)	523(TCTGAAAGGA,-,0.00),843(CTCTTTTTAA,+,0.00),844(TCTTTTTAAA,+,0.00),845(CTTTTTAAAA,+,0.00),868(TCTCAAAGAA,-,0.00)	554(GCCAAAATTC,-,0.00)			113(CAAGCCAGTG,-,0.00),408(CAGTGGCCAG,+,0.00),410(GTGGCCAGAC,-,0.00),611(ATGTCCAGCG,-,0.00)	664(GCAATGAATG,+,0.00)							996(GCTTGGCA,-,0.00)	439(GTTCCCAT,+,0.00)	668(TGAATGCT,-,0.00)		411(TGGCCAGA,-,0.00),778(CTTCCAAA,-,0.00)	936(TCCTTAGA,-,0.00)	297(AACCTTTC,-,0.00),875(GAAAGTTT,+,0.00),966(GAAAGAAT,+,0.00),1024(GTACTTCC,-,0.00)	455(CCCACGGA,-,0.00)					1082(ATAAAAAG,+,0.00)	592(TGCCCAGC,+,0.00),612(TGTCCAGC,+,0.00)	881(TTGTGTGC,+,0.00)
peak95934	chr2	46259270	46259844	intron (NM_005400, intron 10 of 14)	-264984	NM_001430	ENSG00000116016	EPAS1	ECYT4|HIF2A|HLF|MOP2|PASD2|bHLHe73	endothelial PAS domain protein 1	protein-coding	253(CCTGGCACCC,+,0.00),313(TGCTGGCAGG,-,0.00),502(CCAGGCAACA,+,0.00)		529(GGAGTCAGGC,-,0.00)		190(CTGTTCCTGA,-,0.00),386(TTGTCCCCAG,-,0.00)	33(TTACAAAGTC,-,0.00)				29(TGCTTTACAA,+,0.00),291(TCTCTTAAAA,+,0.00)		109(CTTTGACAGA,-,0.00)		536(GGCTGGCTAG,+,0.00),538(CTGGCTAGAG,-,0.00)								252(CCCTGGCA,-,0.00),316(TGGCAGGA,+,0.00),456(TTCCAGGA,+,0.00)	192(GTTCCTGA,+,0.00),503(CAGGCAAC,-,0.00)	244(GGAATGAG,-,0.00)		44(TTTGTCCA,+,0.00),365(CTTCCAAA,-,0.00)	524(TGCTTGGA,-,0.00)	160(GATCTTTC,-,0.00),451(AAAAGTTC,+,0.00)				20(CTTTTAAA,+,0.00),292(CTCTTAAA,+,0.00)		33(TTACAAAG,+,0.00)			41(TCCTTTGT,+,0.00)
peak36327	chr11	110862182	110863240	Intergenic	-263996	NM_198498	ENSG00000150750	C11orf53	-	chromosome 11 open reading frame 53	protein-coding	248(AGTTGGCAGG,-,0.00),441(TGTTGCTAAG,-,0.00),641(GTGTGCCAGG,-,0.00),910(GCTTGCTAAG,-,0.00)	400(AGGAATTCCT,+,0.00),400(AGGAATTCCT,-,0.00),695(TGGAATGCAC,+,0.00)			641(GTGTGCCAGG,-,0.00)	127(AACTTCCTGT,+,0.00),552(GAACAAAGTC,-,0.00)	388(AATGAAATCA,-,0.00)			141(ATTTAAAGGA,-,0.00),142(TTTAAAGGAG,-,0.00),516(CCCTTTTCAA,+,0.00),517(CCTTTTCAAA,+,0.00),576(TCCCTTTCAA,+,0.00),577(CCCTTTCAAA,+,0.00)	61(GATTTCCTGC,+,0.00)	80(TCTGGCCCTG,+,0.00),81(CTGGCCCTGA,-,0.00)		373(CTCTGGCCTG,+,0.00)								635(TTCCAAGT,+,0.00),644(TGCCAGGT,+,0.00),764(TGCCAGGC,+,0.00),1051(TCCTGGCA,-,0.00)	442(GTTGCTAA,+,0.00)	401(GGAATTCC,+,0.00),401(GGAATTCC,-,0.00),696(GGAATGCA,-,0.00)		314(TGGCCAAG,-,0.00),374(TCTGGCCT,+,0.00)		857(AAAAGTTC,+,0.00),890(GTTCTTCT,-,0.00)		871(TTACATCA,+,0.00),1011(TTACATCA,+,0.00)		142(TTTAAAGG,-,0.00),518(CTTTTCAA,+,0.00),579(CTTTCAAA,+,0.00),580(TTTCAAAG,-,0.00),854(ATTAAAAG,-,0.00)				276(GGTCACAA,-,0.00),480(TTGTCTCC,+,0.00),805(CTGTTTCC,+,0.00)
peak11994	chr1	164265090	164266243	Intergenic	-262931	NM_001204963	ENSG00000185630	PBX1	-	pre-B-cell leukemia homeobox 1	protein-coding	703(TTTTGGCCAG,-,0.00),800(GGCTGCCAAG,-,0.00)	269(TGGAATTTTT,+,0.00),1104(AAGAATGCAT,+,0.00)				814(AACCTCCTGT,+,0.00)			671(CTCCCACTCA,-,0.00)	482(TTCTTTACAG,+,0.00),830(TCCTTTTCAC,+,0.00)	370(ACTGGGATCC,-,0.00)		785(GGACCTACTT,+,0.00)	705(TTGGCCAGGC,-,0.00)								266(ACTTGGAA,-,0.00),540(TCCTGGCT,-,0.00),791(ACTTGGCT,-,0.00),803(TGCCAAGC,+,0.00),1137(TGCCCAGA,+,0.00)	208(GTTCCCAT,+,0.00),980(GTTACTAT,+,0.00)			556(AGGACAAA,-,0.00),704(TTTGGCCA,+,0.00),802(CTGCCAAG,-,0.00)		81(AAAAGTTT,+,0.00),376(ATCCTTTT,-,0.00),553(GAAAGGAC,+,0.00),621(GTTCTTCT,-,0.00)	673(CCCACTCA,-,0.00)	629(TTACATCA,+,0.00)		78(TTGAAAAG,-,0.00)		91(CTCTGTAT,-,0.00),400(CTTTGTAT,-,0.00)	298(GCAGGCCA,-,0.00)
peak104152	chr2	161733437	161733693	Intergenic	-259901	NM_133484	ENSG00000136560	TANK	I-TRAF|ITRAF|TRAF2	TRAF family member-associated NFKB activator	protein-coding	21(TTCTGCTAAG,-,0.00)					17(AAGTTTCTGC,+,0.00)	89(GGAGGTCATT,+,0.00)			164(CTGAAAAGAA,-,0.00)												143(TCTTGGCT,-,0.00)					142(TTCTTGGC,-,0.00)	244(AAAAGTAT,+,0.00)						241(ATAAAAAG,+,0.00)
peak54321	chr13	106769238	106770037	Intergenic	-259274	NR_034119		LINC00460	-	long intergenic non-protein coding RNA 460	ncRNA			421(TTACTCATTC,-,0.00)			451(GTAGAAGGTT,-,0.00)				313(TAGTAAAGAA,-,0.00),428(TTCTTAGAAA,+,0.00),552(TCCTTTATAA,+,0.00),668(TTCTATTTAA,+,0.00),699(TCTGAAAGGA,-,0.00),730(GCTTTTCAAA,+,0.00),770(TTTTTTGTAA,+,0.00)				175(CAGTCCAGTG,-,0.00),354(GACTAGCCAG,+,0.00),356(CTAGCCAGCT,-,0.00)					599(CCTTTTATTC,+,0.00)				489(GTTGCTTA,+,0.00)			120(TTTGGACA,+,0.00)	428(TTCTTAGA,-,0.00),570(TCTAAGGA,+,0.00)	219(GAAAGGCT,+,0.00)				731(CTTTTCAA,+,0.00)		129(CTCTGGAT,-,0.00),417(CTTTTTAC,-,0.00),554(CTTTATAA,-,0.00),719(CTTTAGAT,-,0.00)
peak54322	chr13	106770448	106770626	Intergenic	-258374	NR_034119		LINC00460	-	long intergenic non-protein coding RNA 460	ncRNA		133(CAACATTCCT,-,0.00)	119(TGATGAATCA,+,0.00)							6(TTTTAAAAAG,-,0.00),7(TTTAAAAAGA,-,0.00)													129(CCAGCAAC,-,0.00)	134(AACATTCC,+,0.00)	121(ATGAATCA,+,0.00),122(TGAATCAC,-,0.00)			82(AGACTTTT,-,0.00)				85(CTTTTAAA,+,0.00),86(TTTTAAAG,-,0.00)
peak198991	chr8	131713782	131714300	Intergenic	-258135	NM_018482	ENSG00000153317	ASAP1	AMAP1|CENTB4|DDEF1|PAG2|PAP|ZG14P	ArfGAP with SH3 domain, ankyrin repeat and PH domain 1	protein-coding	189(CTTTGGCAAG,-,0.00),358(CCAGCCAACA,+,0.00)	198(GGGAATGTTC,+,0.00)				285(GAACAAGGTA,-,0.00)				66(TTTTAAAACA,-,0.00)		168(TCTGGGCTAG,+,0.00),422(TCTGATCAAG,+,0.00),465(CCTGGCCCAG,+,0.00),466(CTGGCCCAGA,-,0.00)		296(GGCTAGCCTG,+,0.00)									281(ATGGGAAC,-,0.00)	199(GGAATGTT,-,0.00)		190(TTTGGCAA,+,0.00)		128(AAAAGTCT,+,0.00)				67(TTTAAAAC,-,0.00)	200(GAATGTTC,-,0.00)		443(TGCCCAGC,+,0.00)
peak54323	chr13	106771188	106771849	Intergenic	-257393	NR_034119		LINC00460	-	long intergenic non-protein coding RNA 460	ncRNA	54(GTTGGCAAAA,+,0.00),558(CTTGGTAACA,+,0.00)	86(CAACATTCTC,-,0.00),445(AGGAATGTCC,+,0.00)				239(GCAGGAAGTT,-,0.00)	300(AATGACGTCC,-,0.00)		387(CACCCACACA,-,0.00)	91(TTCTCTTTAA,+,0.00),461(TTTTAAAGAA,-,0.00),462(TTTAAAGAAA,-,0.00)			422(TGAACTACTT,+,0.00)	254(CTGGGCTGCG,-,0.00)								232(TGCCAAGG,+,0.00)	559(TTGGTAAC,-,0.00),594(TCAGCAAC,-,0.00)	185(AGCATTCC,+,0.00),446(GGAATGTC,-,0.00)		316(TTTTGCCG,+,0.00)		218(AAAAGTTT,+,0.00),306(GTCCTTTC,-,0.00),504(ATCCTTTC,-,0.00)	369(CCCACGCA,-,0.00),389(CCCACACA,-,0.00)			215(ATTAAAAG,-,0.00),293(GTTTTAAA,+,0.00),460(GTTTTAAA,+,0.00),461(TTTTAAAG,-,0.00)				524(TTGTGTCT,+,0.00)
peak112683	chr20	19520674	19521479	intron (NM_020689, intron 3 of 16)	-255836	NR_024564	ENSG00000179447	LOC100130264	-	uncharacterized LOC100130264	ncRNA	445(CTTGGAAACG,+,0.00)	12(AGGAATTCTG,-,0.00)			355(GCTGGAACAG,+,0.00)	69(GCAGAAAGTC,-,0.00)					14(GAATTCTGGT,+,0.00)	36(CTTGGCGGGA,-,0.00)		497(CAGAGGCCAG,+,0.00)								640(TCCTGGCA,-,0.00)	302(CAAGGAAC,-,0.00)	13(GGAATTCT,+,0.00),13(GGAATTCT,-,0.00),270(AGCATTCA,+,0.00),644(GGCATTCT,+,0.00)		36(CTTGGCGG,+,0.00)		463(GTTCTTTT,-,0.00)	512(CCCACTCC,-,0.00)		16(ATTCTGGT,-,0.00)			783(CTTTATAT,-,0.00)		259(TTGTGTTC,+,0.00)
peak93974	chr2	22188962	22189494	Intergenic	-255704	NR_038837	ENSG00000229621	LOC645949	-	uncharacterized LOC645949	ncRNA		305(AAGAATGTAT,+,0.00),369(GGGAATGTCT,+,0.00)			252(GCAGGAACAA,+,0.00),520(CAGGGAACAG,+,0.00)	225(ACCTTTGTTT,+,0.00)	193(TTACGTCATT,+,0.00),277(TGAGCTCATA,+,0.00)			201(TTTTTTTAAG,+,0.00),450(TTTCATAGAA,-,0.00)				287(GTGTCCAGCG,-,0.00)	302(AGAAAGAATG,+,0.00),334(GGAATTAATG,+,0.00)								219(TAAGCAAC,-,0.00),234(TTAGGAAC,-,0.00),520(CAGGGAAC,-,0.00)	323(CTCATTCC,+,0.00),370(GGAATGTC,-,0.00)				172(GTTCTTTT,-,0.00),303(GAAAGAAT,+,0.00),506(AACCTTTT,-,0.00)		193(TTACGTCA,+,0.00),277(TGAGCTCA,+,0.00),277(TGAGCTCA,-,0.00)					288(TGTCCAGC,+,0.00)	432(TTGTGTAC,+,0.00)
peak87098	chr18	76484666	76484919	Intergenic	-255483	NM_171999	ENSG00000256463	SALL3	ZNF796	spalt-like transcription factor 3	protein-coding		56(GAGCATTCCC,-,0.00)													142(CATTCACTCA,-,0.00)									57(AGCATTCC,+,0.00),140(GGCATTCA,+,0.00)				11(ATTCTTTT,-,0.00)
peak179513	chr7	41995288	41996153	Intergenic	-253014	NM_002192		INHBA	EDF|FRP	inhibin beta A	protein-coding	111(CTGGGCAATG,+,0.00),392(CCTGCCAGCT,+,0.00),491(CCTGCCAGCT,+,0.00)	360(CGGAATGCCT,+,0.00),548(TGGAATTTCT,+,0.00)	428(CAGTGAATCA,+,0.00),431(TGAATCACAC,-,0.00)				767(GATGACCTCA,-,0.00)		308(AGCGGGGGAG,+,0.00)					109(CTCTGGGCAA,+,0.00),280(CCCTGGCCTG,+,0.00),282(CTGGCCTGTC,-,0.00)								110(TCTGGGCA,-,0.00),194(TCTTGGCT,-,0.00),459(TCTTGCAA,-,0.00),688(TTCCAGGA,+,0.00)	256(GTTCCTTT,+,0.00),353(ACAGCAAC,-,0.00),419(CTGGGAAC,-,0.00)	361(GGAATGCC,-,0.00),549(GGAATTTC,-,0.00)	430(GTGAATCA,+,0.00),431(TGAATCAC,-,0.00)	368(CTTGGCCT,+,0.00)			308(AGCGGGGG,+,0.00),853(CCCACGTA,-,0.00)	769(TGACCTCA,+,0.00),769(TGACCTCA,-,0.00)						343(TTGTCTCC,+,0.00)
peak121983	chr22	48417745	48418316	Intergenic	-252146	NR_036172	ENSG00000266508	MIR3201	-	microRNA 3201	ncRNA	61(CTCTGCCAAG,-,0.00),307(TACTGGCAGG,-,0.00),324(CCTGCCAGCT,+,0.00)		491(TTGTGAGTCA,+,0.00),494(TGAGTCACGG,-,0.00)	536(GAGTTCTTGG,+,0.00)	479(CAGAGGACAA,+,0.00)					438(TTTAAAAAGA,-,0.00),439(TTAAAAAGAA,-,0.00)	176(TCCCGGATTC,-,0.00)	227(TCTGGGGAAG,+,0.00),473(CATGCCCAGA,-,0.00)					62(TCTGCCAAGA,-,0.00)					64(TGCCAAGA,+,0.00),310(TGGCAGGA,+,0.00),475(TGCCCAGA,+,0.00)		179(CGGATTCC,+,0.00),374(GAGATTCC,+,0.00),506(ATCATTCC,+,0.00)	493(GTGAGTCA,+,0.00),494(TGAGTCAC,-,0.00)	63(CTGCCAAG,-,0.00),199(CAGCCAAA,-,0.00),482(AGGACAAA,-,0.00)	539(TTCTTGGA,-,0.00)				36(ATTCAGGA,-,0.00),177(CCCGGATT,+,0.00)			345(GTCAAAAG,+,0.00)
peak189928	chr8	2836734	2837431	intron (NM_033225, intron 54 of 69)	-251091	NR_125425	ENSG00000254319	LOC101927815	-	uncharacterized LOC101927815	ncRNA					338(CTGTTCCAGA,-,0.00)	584(GAAGAAAGTC,-,0.00)				142(TCCTTTTAGA,+,0.00),203(TCCTCTGAAA,+,0.00),599(TTCTTTTGAA,+,0.00)		370(TCTGGCTCAG,+,0.00),371(CTGGCTCAGA,-,0.00)											524(GTTCCCTT,+,0.00)	223(TGAATGCC,-,0.00)		649(CGGGCAAA,-,0.00)		284(GAAAGAAC,+,0.00),587(GAAAGTCT,+,0.00),598(GTTCTTTT,-,0.00)		297(TTACCTCA,+,0.00)	220(GCCTGAAT,+,0.00)
peak41155	chr12	29050657	29051484	Intergenic	-250866	NM_001271783	ENSG00000064763	FAR2	HEL-S-81|MLSTD1|SDR10E2	fatty acyl-CoA reductase 2	protein-coding	573(ATGTGCCAGG,-,0.00),708(CTTGGCAGCT,+,0.00),765(CTTGGCAACC,+,0.00)									335(TCTAAAAGAG,-,0.00),390(TAGAAAAGAA,-,0.00)	627(GCATCCCAGC,+,0.00)				328(CATTCATTCT,-,0.00)							576(TGCCAGGC,+,0.00),707(CCTTGGCA,-,0.00),764(ACTTGGCA,-,0.00)	152(TTGGGAAC,-,0.00),766(TTGGCAAC,-,0.00)	68(TGAATGGC,-,0.00),294(AGCATTCA,+,0.00),326(GGCATTCA,+,0.00)		266(TCTGGCAG,+,0.00),658(GGGCCAAG,-,0.00),708(CTTGGCAG,+,0.00)		356(AAAAGTTT,+,0.00)
peak120159	chr22	28566942	28567793	intron (NM_001145418, intron 5 of 22)	-250767	NR_036169	ENSG00000264073	MIR3199-1	mir-3199-1	microRNA 3199-1	ncRNA	390(CCTGCCAGAA,+,0.00)			54(CCAAGGAAAA,-,0.00)	515(GTGTTCTATG,-,0.00)	355(TCATGAAGTT,-,0.00),632(AACTTTTTTA,+,0.00)				233(TATAAAAGGG,-,0.00),268(TTCTTTTTAT,+,0.00),634(CTTTTTTAAA,+,0.00),665(TTGCAAAAAA,-,0.00)	250(GCTGGGATTT,-,0.00)	49(TTTGGCCAAG,+,0.00)		50(TTGGCCAAGG,-,0.00),327(ATGGCTAGAG,-,0.00),450(CTGGCTAGGG,-,0.00)					397(GAACAAAGGG,-,0.00)			389(TCCTGCCA,-,0.00),448(TCCTGGCT,-,0.00)	703(GTTGCTTT,+,0.00)			49(TTTGGCCA,+,0.00),51(TGGCCAAG,-,0.00),391(CTGCCAGA,-,0.00)		23(ATTCTTTT,-,0.00),631(AAACTTTT,-,0.00),735(AAAAGACT,+,0.00)				233(TATAAAAG,-,0.00)		270(CTTTTTAT,-,0.00)
peak206565	chr9	110501300	110503168	Intergenic	-250233	NM_004235	ENSG00000136826	KLF4	EZF|GKLF	Kruppel-like factor 4 (gut)	protein-coding	849(GGGTGCCCAG,-,0.00),924(CCTGGCAGCT,+,0.00),1008(CTTTGCCATG,-,0.00)		6(GCCTGAGTCA,+,0.00),9(TGAGTCAAAG,-,0.00),930(AGCTGACTCA,+,0.00),933(TGACTCAGGG,-,0.00)		1319(TTGTTCCCAG,-,0.00),1711(CTGTTCCTGG,-,0.00)	1138(TAAGGAAGTA,-,0.00)	54(AGTGAGATCA,-,0.00)	1598(CCATTGCAAC,+,0.00)		442(TTTTTTTTAA,+,0.00),443(TTTTTTTAAT,+,0.00),452(TCCTATAAAA,+,0.00),455(TATAAAAAAA,-,0.00),775(TTGCAAAGGA,-,0.00),1038(ATTAAAAAAA,-,0.00),1039(TTAAAAAAAA,-,0.00),1836(TTTTTTTTAA,+,0.00),1837(TTTTTTTAAG,+,0.00)	1785(TCCTGGATTC,-,0.00)	615(CTTGTCCAGA,-,0.00)		616(TTGTCCAGAG,-,0.00),663(TTGGCCGGGG,-,0.00),825(CCCTGGCTTG,+,0.00),1285(ATGGCCAGCA,-,0.00),1438(GGCAGGCCAC,+,0.00),1615(TAGGCCAGGG,-,0.00)	1689(GGAGTGAATG,+,0.00)							923(TCCTGGCA,-,0.00),1715(TCCTGGCT,-,0.00)	866(GTTGCTGG,+,0.00),1321(GTTCCCAG,+,0.00),1713(GTTCCTGG,+,0.00)	1118(TGAATGCC,-,0.00)	8(CTGAGTCA,+,0.00),9(TGAGTCAA,-,0.00),932(CTGACTCA,+,0.00),933(TGACTCAG,-,0.00)	662(CTTGGCCG,+,0.00),796(TTTCGCCG,+,0.00)		150(AAAAGGTT,+,0.00),351(AAAAGATT,+,0.00),371(GAACTTTC,-,0.00),1219(AAAAGTCT,+,0.00),1222(AGTCTTTC,-,0.00),1259(AAAAGTCT,+,0.00),1704(AAAAGGAC,+,0.00),1817(AATCTTTT,-,0.00)		56(TGAGATCA,+,0.00)				618(GTCCAGAG,+,0.00),904(ATTTGTAC,-,0.00),1216(GTCAAAAG,+,0.00),1858(CTTTGTAG,-,0.00)	758(GCTGACCA,-,0.00),964(AGGCCAGC,+,0.00),1286(TGGCCAGC,+,0.00),1439(GCAGGCCA,-,0.00)	1244(TTGTTTCC,+,0.00)	396(ACAAATGA,-,0.00)
peak36331	chr11	110877064	110877203	Intergenic	-249574	NM_198498	ENSG00000150750	C11orf53	-	chromosome 11 open reading frame 53	protein-coding	18(TGCTGCCTGG,-,0.00),23(CCTGGCAACC,+,0.00)									96(TTCTCTTAAA,+,0.00)				42(CCCTAGCCAG,+,0.00)								22(GCCTGGCA,-,0.00)	24(CTGGCAAC,-,0.00)						115(CCCACTCT,-,0.00)			98(CTCTTAAA,+,0.00)
peak51491	chr13	58492054	58492699	Intergenic	-247585	NR_120416	ENSG00000277448	LOC101926897	-	uncharacterized LOC101926897	ncRNA	371(GACTGCCAGG,-,0.00)					181(AACTTTCTTT,+,0.00)				185(TTCTTTTTTA,+,0.00)	353(ACTTGGATTC,-,0.00),375(GCCAGGATTT,-,0.00),385(GTATCCTGGC,+,0.00)				13(TGAATGAGTG,+,0.00)							312(TCTTGGAA,-,0.00),374(TGCCAGGA,+,0.00),388(TCCTGGCT,-,0.00),504(TTCCAAGA,+,0.00)	232(CTAGTAAC,-,0.00)			286(TGGCCAAA,-,0.00)	505(TCCAAGAA,+,0.00)	4(AGACTTTT,-,0.00),180(GAACTTTC,-,0.00)						279(CTTTATAT,-,0.00),344(GTATAAAG,+,0.00),381(ATTTGTAT,-,0.00)		383(TTGTATCC,+,0.00)
peak124339	chr3	26417167	26418192	Intergenic	-246621	NM_052953	ENSG00000179796	LRRC3B	LRP15	leucine rich repeat containing 3B	protein-coding	161(GTATGCCAAG,-,0.00),721(TCTTGGCAGG,-,0.00),722(CTTGGCAGGT,+,0.00)		1001(TGATTCACTA,-,0.00)	430(GTATCCATGG,+,0.00)	246(CTGTTCTAGG,-,0.00),370(TTGTCCCAAG,-,0.00),751(GTGTTCTTGC,-,0.00)		532(TGAGTTCATT,+,0.00)			382(TCCTTTTAAA,+,0.00),387(TTAAATAGAA,-,0.00),477(TTCTGTTAAA,+,0.00),686(CCCTTTCTAA,+,0.00),944(GCCTTTTTAA,+,0.00),945(CCTTTTTAAA,+,0.00)	796(AAATCCCAGC,+,0.00)		505(TGACTTAATT,+,0.00)		339(TGAGTGAATG,+,0.00),343(TGAATGAATA,+,0.00)							164(TGCCAAGT,+,0.00),599(ACCTGGCA,-,0.00),721(TCTTGGCA,-,0.00),724(TGGCAGGT,+,0.00)			1001(TGATTCAC,-,0.00)	306(TTTGGAAG,+,0.00),722(CTTGGCAG,+,0.00)		381(GTCCTTTT,-,0.00),943(GGCCTTTT,-,0.00)	707(CCCCCACA,-,0.00)			384(CTTTTAAA,+,0.00)		426(CTTTGTAT,-,0.00)		428(TTGTATCC,+,0.00),749(TTGTGTTC,+,0.00)
peak109077	chr2	221016963	221017542	Intergenic	-245966	NR_036228	ENSG00000266518	MIR4268	-	microRNA 4268	ncRNA	115(CCTGCCAAAC,+,0.00)			223(GTTGCCTTGG,+,0.00)		56(AACTTCTTTC,+,0.00),129(TACATTGTGA,+,0.00),495(ACCTTTGTGT,+,0.00)						7(TCTGGGTCAG,+,0.00),8(CTGGGTCAGA,-,0.00),228(CTTGGCCACA,-,0.00),530(CTTTGCCAGT,-,0.00)		227(CCTTGGCCAC,+,0.00),474(CCCTGGCCTC,+,0.00),476(CTGGCCTCAG,-,0.00)								114(TCCTGCCA,-,0.00)	223(GTTGCCTT,+,0.00),356(GTTCCCAT,+,0.00)			116(CTGCCAAA,-,0.00),228(CTTGGCCA,+,0.00)		137(GATCTTTT,-,0.00)	239(TACGTGGG,+,0.00)	38(TTAGATCA,+,0.00)						144(TTGTTTCC,+,0.00),265(TTGTCTCC,+,0.00),273(TGGTGTCC,+,0.00)
peak171002	chr6	122474674	122475257	Intergenic	-245731	NM_001135564	ENSG00000025156	HSF2	HSF 2|HSTF 2	heat shock transcription factor 2	protein-coding	461(CTTGCCAAAT,+,0.00)	491(AGGAATTCCG,+,0.00),491(AGGAATTCCG,-,0.00)		266(CCAAGGAGAC,-,0.00)			98(CATGATGTCA,-,0.00)			61(TTCTTTGAAT,+,0.00),284(TCCTTTTCAC,+,0.00),288(TTTCACAAGA,-,0.00),540(TCTTTTTCAT,+,0.00)	489(TCAGGAATTC,-,0.00)											460(TCTTGCCA,-,0.00)		492(GGAATTCC,+,0.00),492(GGAATTCC,-,0.00)		462(TTGCCAAA,-,0.00)	42(TTCTAGGA,-,0.00),265(TCCAAGGA,+,0.00)	55(AAAAGTTT,+,0.00),111(GGCCTTCT,-,0.00)	16(CCCACACC,-,0.00)	100(TGATGTCA,-,0.00)						194(GGAAACAG,-,0.00),270(GGAGACAA,-,0.00)	149(ACAAAGGA,-,0.00)
peak63643	chr15	47765288	47766522	intron (NM_001198999, intron 3 of 19)	-244781	NM_153617	ENSG00000137872	SEMA6D	-	sema domain, transmembrane domain (TM), and cytoplasmic domain, (semaphorin) 6D	protein-coding	845(TGTTGGCAAG,-,0.00)		382(CCCTGACTCA,+,0.00),385(TGACTCACAT,-,0.00)	1042(CCAAGAATTC,-,0.00)	44(CTGGGGACAT,+,0.00)	444(TCAGGAAGTC,-,0.00)				545(CTTAAAAAGA,-,0.00),546(TTAAAAAGAA,-,0.00),1216(TCCTTTCAAT,+,0.00)	1046(GAATTCTAGC,+,0.00)	289(CTGGGCCAGG,-,0.00),724(TTTGACCCAG,+,0.00),934(TCTGGCAATG,+,0.00),1198(CTTAGCCAGA,-,0.00)		888(AGCTGGCCAG,+,0.00),890(CTGGCCAGGG,-,0.00),920(CTGTCCACAG,-,0.00),1199(TTAGCCAGAG,-,0.00)								309(AGCCAAGA,+,0.00)	302(GTTCCTGA,+,0.00),1059(GTTCCTGT,+,0.00)		384(CTGACTCA,+,0.00),385(TGACTCAC,-,0.00)	27(TTTGGACA,+,0.00),182(AGTCCAAA,-,0.00),245(AGGCCAAA,-,0.00),332(TTTGGAAG,+,0.00),1039(AGGCCAAG,-,0.00),1084(TTTGGACT,+,0.00)	1041(GCCAAGAA,+,0.00)	644(AAAAGGTT,+,0.00),869(GAAAGGCT,+,0.00),1036(AGAAGGCC,+,0.00)			810(ATTCTGGC,-,0.00)	756(CTCTTAAA,+,0.00)		26(CTTTGGAC,-,0.00),331(CTTTGGAA,-,0.00),795(CTTTGTAA,-,0.00)	29(TGGACAGC,+,0.00),889(GCTGGCCA,-,0.00),919(GCTGTCCA,-,0.00)
peak36332	chr11	110881233	110882635	Intergenic	-244773	NM_198498	ENSG00000150750	C11orf53	-	chromosome 11 open reading frame 53	protein-coding	619(CCTGCCAAAC,+,0.00)		686(CAATGACTCA,+,0.00),689(TGACTCAGAG,-,0.00)	394(GTTTCTCTGG,+,0.00)		477(ACCTTTGTAC,+,0.00),765(TAAGAAAGTT,-,0.00)	857(AATGAACTCA,-,0.00),1340(TGAGTTTATT,+,0.00)	394(GTTTCTCTGG,-,0.00)		783(TTTCAAGGAA,-,0.00),965(TTCTTTTCAT,+,0.00)		60(ACTGCCCAAG,+,0.00)												589(AGAATGGC,-,0.00)	688(ATGACTCA,+,0.00),689(TGACTCAG,-,0.00)	620(CTGCCAAA,-,0.00),903(TTTGGCCA,+,0.00)	1394(TTCTAGGA,-,0.00)	768(GAAAGTTC,+,0.00),1260(AAAAGGTT,+,0.00),1326(AGAAGTCC,+,0.00),1388(GAAAGGTT,+,0.00)	2(AGTGTGGG,+,0.00)	726(TTAGCTCA,+,0.00)	841(ATTCAGGA,-,0.00),1358(TCCTGAAT,+,0.00)			42(ATCCAAAG,+,0.00),479(CTTTGTAC,-,0.00),1046(CTTTGGAA,-,0.00),1333(CTTTGTAT,-,0.00)			1331(TCCTTTGT,+,0.00)
peak182616	chr7	78395379	78395506	intron (NM_001301128, intron 2 of 20)	-242862	NR_046689	ENSG00000226978	MAGI2-AS2	-	MAGI2 antisense RNA 2	ncRNA														100(TTGGCCGGGG,-,0.00)												99(TTTGGCCG,+,0.00)
peak177373	chr7	21224372	21225659	Intergenic	-242674	NM_003112	ENSG00000105866	SP4	HF1B|SPR-1	Sp4 transcription factor	protein-coding	386(CATGGCAACA,+,0.00)	395(AAGAATGCAG,+,0.00),1180(AGAAATTCTT,-,0.00)	405(GCCTGAATCA,+,0.00),1241(CTTTGACTCA,+,0.00),1244(TGACTCATCT,-,0.00)		419(ATGTTCCAAG,-,0.00)	126(ACCTTTCTGT,+,0.00)				22(TTTTTTTAAA,+,0.00),87(TTTTTTTTAA,+,0.00),164(TGTTTTTAAA,+,0.00),308(TGCTTTTAAA,+,0.00),309(GCTTTTAAAA,+,0.00),311(TTTTAAAAAG,-,0.00),312(TTTAAAAAGC,-,0.00),486(TTTCAAAAGG,-,0.00),487(TTCAAAAGGA,-,0.00),544(TTTGAAAGCA,-,0.00),675(CTCTTTGTAA,+,0.00)												173(ACTTGGAA,-,0.00),422(TTCCAAGA,+,0.00)	45(GTTGCCTG,+,0.00),387(ATGGCAAC,-,0.00),776(ACAGCAAC,-,0.00),925(TTAGCAAC,-,0.00)	177(GGAATGAG,-,0.00)	408(TGAATCAC,-,0.00),1243(TTGACTCA,+,0.00),1244(TGACTCAT,-,0.00)	458(CGGCCTAA,-,0.00)	423(TCCAAGAA,+,0.00),850(TCCAACAA,+,0.00),1253(TTCTTGAA,-,0.00)	81(GATCTTTT,-,0.00),125(AACCTTTC,-,0.00),490(AAAAGGAT,+,0.00),595(ATCCTTTT,-,0.00),961(ATTCTTTT,-,0.00),1184(ATTCTTTT,-,0.00)			405(GCCTGAAT,+,0.00)	310(CTTTTAAA,+,0.00),544(TTTGAAAG,-,0.00)		677(CTTTGTAA,-,0.00)		143(GGACAGAA,-,0.00)
peak173761	chr6	156017790	156018292	Intergenic	-241004	NM_015718	ENSG00000074771	NOX3	GP91-3|MOX-2	NADPH oxidase 3	protein-coding		6(TAGAATTCGG,+,0.00)				370(AAAGGAAGTT,-,0.00)	106(AATGAGCTCA,-,0.00),108(TGAGCTCATC,+,0.00)				8(GAATTCGGGA,+,0.00)													79(GGAATTCA,+,0.00),79(GGAATTCA,-,0.00)			224(TTCAAGAA,+,0.00)	215(GACCTTTC,-,0.00),489(ATACTTTT,-,0.00)		108(TGAGCTCA,+,0.00),108(TGAGCTCA,-,0.00)					192(TGGACAGC,+,0.00)		201(ACAAAAGA,-,0.00)
peak180327	chr7	51101354	51102654	intron (NM_001287436, intron 9 of 13)	-240845	NM_001001555	ENSG00000106070	GRB10	GRB-IR|Grb-10|IRBP|MEG1|RSS	growth factor receptor bound protein 10	protein-coding	456(CTTGGCACTC,+,0.00),703(GGCTGCCAAG,-,0.00),715(CCTGGCATCT,+,0.00)	117(CTGCATTCTT,-,0.00),943(AAACATTCCT,-,0.00)			780(GTGTTCTGAG,-,0.00)					62(TTTAAAAGGA,-,0.00),105(CTGCAAAGGA,-,0.00),955(CTCTTTGCAA,+,0.00)	91(ACAAGAATTC,-,0.00)	587(CTTGCCCTGA,-,0.00),1101(CCTGCCCAGA,-,0.00)		426(CTGTCCAGCT,-,0.00),445(CACTGGCCTC,+,0.00),657(GTCTGGCCAC,+,0.00),659(CTGGCCACCA,-,0.00),669(CGCAGCCCAG,+,0.00)	96(AATTCTTTCC,-,0.00)							455(ACTTGGCA,-,0.00),706(TGCCAAGC,+,0.00),714(TCCTGGCA,-,0.00),1103(TGCCCAGA,+,0.00)	927(GTTACTAA,+,0.00),1007(GTTCCCTG,+,0.00)	944(AACATTCC,+,0.00)		76(TTTGTCCT,+,0.00),658(TCTGGCCA,+,0.00),705(CTGCCAAG,-,0.00)		65(AAAAGGAT,+,0.00),97(ATTCTTTC,-,0.00)	547(CCCCCACA,-,0.00),549(CCCACACT,-,0.00),559(AGTGTGGG,+,0.00)			62(TTTAAAAG,-,0.00)			427(TGTCCAGC,+,0.00)
peak40638	chr12	23087977	23088579	Intergenic	-240292	NR_120471	ENSG00000256321	LOC101928441	-	uncharacterized LOC101928441	ncRNA	166(ATCTGCCAGG,-,0.00)	410(AAGAATGCAG,+,0.00)	144(ATTTGAGTCA,+,0.00),147(TGAGTCACTG,-,0.00)	230(CCAGGGACAC,-,0.00)	230(CCAGGGACAC,+,0.00)				297(CACCCACTCT,-,0.00)		97(GCCGGGATGC,-,0.00),204(GCGGGGATTC,-,0.00)	249(CTGGGCCAGC,-,0.00)		250(TGGGCCAGCG,-,0.00)								169(TGCCAGGC,+,0.00)		207(GGGATTCC,+,0.00)	147(TGAGTCAC,-,0.00)	93(ATTGGCCG,+,0.00),365(AGGACAAA,-,0.00)	240(TTCTTGGG,-,0.00)	117(ATTCTTTC,-,0.00),408(AAAAGAAT,+,0.00)	299(CCCACTCT,-,0.00)						251(GGGCCAGC,+,0.00)
peak93740	chr2	19307653	19308161	Intergenic	-240283	NR_039914	ENSG00000266738	MIR4757	-	microRNA 4757	ncRNA	40(CCTGGCACAG,+,0.00)						109(AATGACATAA,-,0.00)			270(CTTAAAAGGA,-,0.00),271(TTAAAAGGAA,-,0.00)		41(CTGGCACAGA,-,0.00)			120(TGAATGAGTG,+,0.00)							39(ACCTGGCA,-,0.00)	324(AAAGCAAC,-,0.00)	107(TGAATGAC,-,0.00)		239(GGGCCAAA,-,0.00)	290(TTCTTAGA,-,0.00),362(TCCAAGTA,+,0.00)		124(TGAGTGGG,+,0.00)			464(CTTATAAA,+,0.00)				149(GGAGACAA,-,0.00)
peak109226	chr2	222923371	222923904	Intergenic	-239229	NM_153038	ENSG00000163081	CCDC140	-	coiled-coil domain containing 140	protein-coding	381(CTTGGCACTC,+,0.00)	409(AAACATTCCA,-,0.00)				441(AAAGAAAGTA,-,0.00)				191(TTTGAAAAGC,-,0.00),402(TTCTTTGAAA,+,0.00),437(GTGAAAAGAA,-,0.00)				224(CTAGCCAGTG,-,0.00)								380(ACTTGGCA,-,0.00),414(TTCCAAGA,+,0.00)		410(AACATTCC,+,0.00)		59(CAGCCAAA,-,0.00)			44(AGAGTGGG,+,0.00)		370(TCCAGAAT,+,0.00)	192(TTGAAAAG,-,0.00),404(CTTTGAAA,+,0.00)				121(TTGTCTCC,+,0.00),209(TTGTGTCT,+,0.00)
peak93741	chr2	19309144	19309763	Intergenic	-238737	NR_039914	ENSG00000266738	MIR4757	-	microRNA 4757	ncRNA		245(AAGAATTTTC,+,0.00)		37(CCAAAGAGAC,-,0.00)		497(ACAGGAAGTA,-,0.00)	408(TGACTTCATG,+,0.00)					333(TCACGCCAAG,+,0.00),596(TTTGGACAAG,+,0.00)		472(GTCTGGACAG,+,0.00)	61(CTTTCATTGC,-,0.00)								23(CTAGCAAC,-,0.00)	31(TGAATGCC,-,0.00)		284(TTTGGCCC,+,0.00),309(TTTGGCCA,+,0.00),596(TTTGGACA,+,0.00)	50(TTCTTAGA,-,0.00)	58(GTCCTTTC,-,0.00)		408(TGACTTCA,+,0.00)				504(GTAAAAAG,+,0.00)
peak112681	chr20	19503041	19503423	intron (NM_020689, intron 3 of 16)	-237992	NR_024564	ENSG00000179447	LOC100130264	-	uncharacterized LOC100130264	ncRNA	224(CTTGCCAACC,+,0.00),347(TGCTGCCATG,-,0.00)					69(AGCTTCCTGC,+,0.00),237(TCACAAAGTA,-,0.00)						257(CAGGGCCAGA,-,0.00)																	189(CCCCCGCA,-,0.00)	105(TGACCTCA,+,0.00),105(TGACCTCA,-,0.00)				78(CTTTGGAA,-,0.00)
peak1521	chr1	14687360	14687963	Intergenic	-237552	NM_015209	ENSG00000189337	KAZN	KAZ	kazrin, periplakin interacting protein	protein-coding	307(CTTTGCCAAG,-,0.00),346(CCTGGCAGCT,+,0.00)	141(AGGAATGTTT,+,0.00)										280(TCTGGAAAAG,+,0.00)		294(CTGGCTACAG,-,0.00),327(CTCTGCCCAG,+,0.00),477(CAAGCCAGTG,-,0.00)								310(TGCCAAGC,+,0.00),330(TGCCCAGT,+,0.00),345(TCCTGGCA,-,0.00),551(ACTTGGCT,-,0.00)		142(GGAATGTT,-,0.00)					197(CCCACGGA,-,0.00),416(CCCACACC,-,0.00)
peak71167	chr16	51558755	51559579	Intergenic	-237263	NR_110916	ENSG00000260057	LINC01571	-	long intergenic non-protein coding RNA 1571	ncRNA	46(TCTGGCAACA,+,0.00),400(ATTTGGCAAG,-,0.00)	556(GAGAATTTGC,+,0.00)	355(GCATGACTCA,+,0.00),358(TGACTCATGT,-,0.00)		172(CTAAGAACAA,+,0.00)	434(TACTTTCTTT,+,0.00)				189(TTCTTTGAAA,+,0.00),192(TTTGAAAGAA,-,0.00),457(TTTTACAGAA,-,0.00),784(TTGAAAAACA,-,0.00)	703(GAATCCTGGA,+,0.00)					747(TTCATTTCCT,-,0.00)						706(TCCTGGAA,-,0.00)	47(CTGGCAAC,-,0.00)	74(GGAATCCT,-,0.00),301(GGAATGGT,-,0.00),563(TGCATTCC,+,0.00),681(GGCACTCC,+,0.00),702(GGAATCCT,-,0.00)	357(ATGACTCA,+,0.00),358(TGACTCAT,-,0.00)	401(TTTGGCAA,+,0.00)	686(TCCAAGGA,+,0.00)	195(GAAAGAAC,+,0.00),226(GGCCTTTT,-,0.00),464(GAAAGACT,+,0.00),595(ATTCTTTC,-,0.00)				191(CTTTGAAA,+,0.00),192(TTTGAAAG,-,0.00)				422(GGACACAG,-,0.00)	411(ACTAAGGA,-,0.00)
peak127490	chr3	66813326	66814320	Intergenic	-234904	NM_032505	ENSG00000163376	KBTBD8	TA-KRP|TAKRP	kelch repeat and BTB (POZ) domain containing 8	protein-coding	114(TGCTCCCAAG,-,0.00),556(CTTGCCAGTC,+,0.00)	219(TGGAATTTGG,+,0.00),410(TAGAATGTGT,+,0.00)	579(GGTTGAGTCA,+,0.00),582(TGAGTCAGTC,-,0.00)			740(AACCTCCTTC,+,0.00)				275(CTTCAAAAAA,-,0.00),303(TACTTTTAAA,+,0.00),425(CTTAAAAAAA,-,0.00),426(TTAAAAAAAA,-,0.00),732(CCCTTTTCAA,+,0.00),760(CTTTTTAAAA,+,0.00)	787(TCTGGGATAC,-,0.00)			225(TTGGCCTGGG,-,0.00),484(CTCTGGCTAC,+,0.00),554(AGCTTGCCAG,+,0.00)								714(TTCCAAGT,+,0.00)			582(TGAGTCAG,-,0.00)	224(TTTGGCCT,+,0.00)	715(TCCAAGTA,+,0.00)	302(GTACTTTT,-,0.00),329(AATCTTTT,-,0.00),432(AAAAGTCT,+,0.00),757(GTACTTTT,-,0.00)			574(ATTCCGGT,-,0.00)	305(CTTTTAAA,+,0.00),734(CTTTTCAA,+,0.00)				526(TTGTGACC,+,0.00),954(CTGTGTCC,+,0.00)
peak27302	chr10	122844763	122845422	Intergenic	-234401	NR_033850	ENSG00000227165	WDR11-AS1	-	WDR11 antisense RNA 1	ncRNA	378(GGCTGCCAGG,-,0.00)		294(GGACTCAGGC,-,0.00)	565(GTGGCCTTGG,+,0.00)						128(TTGTAGAGGA,-,0.00)												105(TGCCAGGA,+,0.00),381(TGCCAGGT,+,0.00),539(TCCTGGCT,-,0.00)	315(GTTCCTGG,+,0.00),579(GTTCCTAA,+,0.00)	116(AGCATTCC,+,0.00)				276(GGCCTTCT,-,0.00)			82(ATTCTGGA,-,0.00),199(GCCAGAAT,+,0.00)					450(CTGTGTCC,+,0.00)
peak101748	chr2	130447162	130447792	Intergenic	-233273	NR_110285	ENSG00000237574	LOC101927924	-	uncharacterized LOC101927924	ncRNA	30(CTGGCCAAAA,+,0.00)		351(TGATTCAGAG,-,0.00)			425(AACTTTGTGA,+,0.00),553(TCAGAAAGTT,-,0.00)	243(AATGTGGTCA,-,0.00)			100(TTTAAGAAAA,-,0.00),189(TTAAAAAAAA,-,0.00),273(TCTCAAAGAA,-,0.00),486(TTTAAAAGGA,-,0.00),487(TTAAAAGGAA,-,0.00)		361(CTTGTCCAGT,-,0.00)		28(AACTGGCCAA,+,0.00),362(TTGTCCAGTG,-,0.00)										404(GCCATTCA,+,0.00)		31(TGGCCAAA,-,0.00),219(TTTGGCAG,+,0.00)		315(AAAAGACT,+,0.00),377(AACCTTTT,-,0.00),556(GAAAGTTC,+,0.00),607(AGAAGGCC,+,0.00),619(GGCCTTCT,-,0.00)				486(TTTAAAAG,-,0.00)				343(TTGTGACC,+,0.00)
peak105601	chr2	176279346	176280114	Intergenic	-233240	NM_001190329		ATP5G3	P3	ATP synthase, H+ transporting, mitochondrial Fo complex subunit C3 (subunit 9)	protein-coding			94(TAGTGAGTCA,+,0.00),97(TGAGTCACCA,-,0.00),574(AAATGACTCA,+,0.00),577(TGACTCACAT,-,0.00),619(TAATGAATCA,+,0.00)	749(GTTTCCTTGG,+,0.00)	1(CCTAGAACAA,+,0.00)	54(AACATTGTTC,+,0.00)				44(TGCTTTAAAA,+,0.00),46(CTTTAAAAAA,-,0.00),47(TTTAAAAAAC,-,0.00),307(TGTTTTAAAA,+,0.00),367(TCCTTTAGAA,+,0.00)	345(GAATCCAAGT,+,0.00),374(GAATCCAGGC,+,0.00),419(TCAGGGATTC,-,0.00)	754(CTTGGCCTGT,-,0.00)			676(CATTTATTCA,-,0.00)								11(AAAGCAAC,-,0.00)	216(GACATTCA,+,0.00),422(GGGATTCA,+,0.00)	96(GTGAGTCA,+,0.00),97(TGAGTCAC,-,0.00),576(ATGACTCA,+,0.00),577(TGACTCAC,-,0.00),621(ATGAATCA,+,0.00),622(TGAATCAC,-,0.00)	25(TGGACAAA,-,0.00),451(TCTGTCCG,+,0.00),754(CTTGGCCT,+,0.00)		60(GTTCTTTT,-,0.00)				46(CTTTAAAA,+,0.00),308(GTTTTAAA,+,0.00),310(TTTAAAAG,-,0.00)	710(GCACATTC,+,0.00)	511(CTTTTTAT,-,0.00),558(CTTTGGAT,-,0.00)
peak790	chr1	7598096	7598394	intron (NM_015215, intron 6 of 22)	-233084	NM_004781	ENSG00000049245	VAMP3	CEB	vesicle associated membrane protein 3	protein-coding			230(TGATGAGTCA,+,0.00),233(TGAGTCAGTG,-,0.00)				181(CATGATGTCA,-,0.00),183(TGATGTCATT,+,0.00)							255(AGCAGGCCAG,+,0.00)											232(ATGAGTCA,+,0.00),233(TGAGTCAG,-,0.00)	159(CGGCCAAT,-,0.00)				183(TGATGTCA,-,0.00)					256(GCAGGCCA,-,0.00)
peak164334	chr6	19413540	19413826	Intergenic	-232972	NR_110860		LOC101928519	-	uncharacterized LOC101928519	ncRNA	238(TAGTGCCAGG,-,0.00)	73(AGAAATTCCG,-,0.00)				265(TACTTCCTTA,+,0.00)				138(TTTTAAAGAG,-,0.00),139(TTTAAAGAGA,-,0.00)												241(TGCCAGGA,+,0.00)		74(GAAATTCC,+,0.00)				220(AAAAGATT,+,0.00)	170(TGTGGGGG,+,0.00)			137(GTTTTAAA,+,0.00),138(TTTTAAAG,-,0.00),180(CTTGTAAA,+,0.00)	125(GCACATTC,+,0.00)
peak168855	chr6	91998340	91999115	Intergenic	-232651	NR_039786	ENSG00000263734	MIR4643	-	microRNA 4643	ncRNA	367(CACTGCCAAG,-,0.00)	503(GAGAATTCTT,-,0.00)	295(CTGTGACTCA,+,0.00),298(TGACTCACTG,-,0.00)							472(TCTTTTTTAG,+,0.00),657(TTGAAAAAAA,-,0.00)	608(GAATCCTAGC,+,0.00)						719(TCATGGAAGA,+,0.00)					370(TGCCAAGG,+,0.00),711(TCTTGCAA,-,0.00)			297(GTGACTCA,+,0.00),298(TGACTCAC,-,0.00)	305(CTGCCAAA,-,0.00),369(CTGCCAAG,-,0.00)		35(AAAAGTCC,+,0.00),124(AAAAGGTC,+,0.00),513(AAAAGATT,+,0.00)						52(GTACAAAT,+,0.00),129(GTCTAAAG,+,0.00)	448(TGCCCAGC,+,0.00)
peak139303	chr4	24123278	24123972	Intergenic	-231925	NM_013261	ENSG00000109819	PPARGC1A	LEM6|PGC-1(alpha)|PGC-1v|PGC1|PGC1A|PPARGC1	peroxisome proliferator-activated receptor gamma, coactivator 1 alpha	protein-coding			332(TGCTGACTCA,+,0.00),335(TGACTCAAAG,-,0.00)		265(TTGTTCCTGA,-,0.00),601(TTGTTCTGGG,-,0.00)		642(AATAATGTCA,-,0.00)				562(GCCAGGAAGC,-,0.00)	553(TCAGGCCAAG,+,0.00),605(TCTGGGCCAG,+,0.00),606(CTGGGCCAGG,-,0.00)		492(TTGGCTGGCG,-,0.00),494(GGCTGGCGAG,+,0.00),496(CTGGCGAGCT,-,0.00)					261(CCCTTTGTTC,+,0.00),597(CCCTTTGTTC,+,0.00)			490(ACTTGGCT,-,0.00),561(AGCCAGGA,+,0.00)	258(GTTCCCTT,+,0.00),267(GTTCCTGA,+,0.00)	196(GGCATACC,+,0.00)	334(CTGACTCA,+,0.00)	210(CTGCCAGA,-,0.00),555(AGGCCAAG,-,0.00)		577(GAAAGAAC,+,0.00)	44(TACGTGGG,+,0.00)	548(TGACTTCA,+,0.00)					419(TGGACAGC,+,0.00),497(TGGCGAGC,+,0.00)
peak92253	chr2	1978130	1979097	intron (NM_015025, intron 8 of 24)	-230294	NM_012293	ENSG00000130508	PXDN	COPOA|D2S448|D2S448E|MG50|PRG2|PXN|VPO	peroxidasin	protein-coding	271(CTGGGCAATG,+,0.00),305(CGCTGCCAAG,-,0.00),394(CTTGGTAGCC,+,0.00)				410(CCCAGAACAA,+,0.00),849(CCCAGAACAC,+,0.00)					715(TCCTTTTTAA,+,0.00),716(CCTTTTTAAA,+,0.00),717(CTTTTTAAAA,+,0.00),838(TTTCAAAGAG,-,0.00)	262(GGATCCCTGC,+,0.00)			214(GTCTGGCCTG,+,0.00),305(CGCTGCCAAG,+,0.00)								308(TGCCAAGA,+,0.00),358(TCCTGGAA,-,0.00),400(AGCCAAGA,+,0.00)	390(GTTCCTTG,+,0.00)			215(TCTGGCCT,+,0.00),307(CTGCCAAG,-,0.00),888(CTGCCAGA,-,0.00),901(CTGCCAGA,-,0.00)	327(TCTAAGGA,+,0.00)	10(GAAAGACC,+,0.00)	279(TGTGTGGG,+,0.00)	37(TGATGTAA,-,0.00)	144(ATTCAGGT,-,0.00)	63(CTTATAAA,+,0.00),699(GTTTTAAA,+,0.00),837(CTTTCAAA,+,0.00),838(TTTCAAAG,-,0.00)			270(GCTGGGCA,-,0.00)	289(GGAAACAG,-,0.00)	606(TCTTTTGT,+,0.00)
peak163348	chr6	6851180	6851715	Intergenic	-228388	NR_026970	ENSG00000216863	LY86-AS1	LY86-AS|LY86AS	LY86 antisense RNA 1	ncRNA	244(CCTGGTAACT,+,0.00),351(TCCTGCCATG,-,0.00)		283(GTGTGAGTCA,+,0.00),286(TGAGTCAGCT,-,0.00)	170(CCATGAAAAC,-,0.00)		277(TACTTTGTGT,+,0.00)				125(TCCTTAGAAA,+,0.00)		252(CTGTCCCAGA,-,0.00)		213(GGCTGTCCAG,+,0.00),215(CTGTCCAGCT,-,0.00)								231(TCTTGGCT,-,0.00),351(TCCTGCCA,-,0.00),467(AGCCAGGA,+,0.00)	64(CTAGGAAC,-,0.00),245(CTGGTAAC,-,0.00),495(TTGGCAAC,-,0.00)	120(AGGATTCC,+,0.00)	285(GTGAGTCA,+,0.00),286(TGAGTCAG,-,0.00)	210(TTTGGCTG,+,0.00)	125(TCCTTAGA,-,0.00)			431(TGAGCTAA,-,0.00)					214(GCTGTCCA,-,0.00),216(TGTCCAGC,+,0.00)	4(GTGTGTCC,+,0.00)
peak109195	chr2	222666833	222667308	Intergenic	-228148	NM_001304536	ENSG00000116106	EPHA4	HEK8|SEK|TYRO1	EPH receptor A4	protein-coding	228(CTGGGCAACA,+,0.00)				132(CTCAGAACAA,+,0.00)							280(CTTGGAGAGA,-,0.00)	453(AACTAGGCCA,-,0.00)	311(CTCCAGCCAG,+,0.00)									354(AAAGCAAC,-,0.00)					257(GTCCTTCT,-,0.00)			169(ATTCAGGG,-,0.00)				227(GCTGGGCA,-,0.00)
peak136730	chr3	191728729	191729466	Intergenic	-227322	NR_046596	ENSG00000231383	FGF12-AS1	-	FGF12 antisense RNA 1	ncRNA	428(TTCTGCCAAG,-,0.00)	554(GAGAATGTTG,+,0.00)	368(CTATGAGTCA,+,0.00),371(TGAGTCATCT,-,0.00)			420(ACACAAAGTT,-,0.00)	557(AATGTTGTCA,-,0.00)			84(TTTAATAAAA,-,0.00),216(TCTAAAAAAA,-,0.00),235(TTGAATAGAA,-,0.00),315(TCTTTTCCAA,+,0.00)			480(TGACCTACAA,+,0.00)									431(TGCCAAGT,+,0.00)	475(GTTGCTGA,+,0.00)		370(ATGAGTCA,+,0.00),371(TGAGTCAT,-,0.00)	40(TTTGTCCA,+,0.00),430(CTGCCAAG,-,0.00)		200(GTTCTTTT,-,0.00),222(AAAAGTTT,+,0.00),641(AAACTTTT,-,0.00)				147(GTTTTAAA,+,0.00)				390(TTGTCTCC,+,0.00),418(GAACACAA,-,0.00)	567(ACAAATGA,-,0.00)
peak135200	chr3	173865492	173866169	intron (NM_014932, intron 4 of 6)	-227244	NR_046664	ENSG00000228213	NLGN1-AS1	-	NLGN1 antisense RNA 1	ncRNA		294(CAACATTCTG,-,0.00),335(AAGAATGTGT,+,0.00)			254(TTGTTCTTAG,-,0.00)					137(TTGGAAAGAC,-,0.00),494(TTTAAAAGAA,-,0.00),510(TCCTTAGAAA,+,0.00)			596(TGTCCTAGAT,+,0.00)											345(GTCATTCA,+,0.00)		7(TCTGGCCG,+,0.00)	510(TCCTTAGA,-,0.00)	140(GAAAGACC,+,0.00),317(AGAAGAAC,+,0.00),333(AAAAGAAT,+,0.00)	89(GGTGTGGG,+,0.00)		298(ATTCTGGT,-,0.00)	27(TTTAAAAC,-,0.00),494(TTTAAAAG,-,0.00)				586(GGACACAA,-,0.00)	331(ACAAAAGA,-,0.00)
peak101685	chr2	129395918	129396983	Intergenic	-225724	NR_110278		LOC101927881	-	uncharacterized LOC101927881	ncRNA	674(CCTGGCAGCT,+,0.00)	698(TGGAATGTGG,+,0.00)		347(GAATTCATGG,+,0.00)		401(CCACAAAGTT,-,0.00),744(GCAGGATGTT,-,0.00)			178(AACGTGGGTG,+,0.00)	433(GCCTTTAAAA,+,0.00)			721(AACTAGGACA,-,0.00)	132(CGCCAGCCAT,+,0.00)			147(TCTTGAAAGA,+,0.00)					463(TTCCAGGT,+,0.00),673(GCCTGGCA,-,0.00)	716(CTGGGAAC,-,0.00),972(CTGGGAAC,-,0.00)	487(TGAATGAC,-,0.00),699(GGAATGTG,-,0.00),984(GCCATTCT,+,0.00)		289(TTTGGACT,+,0.00),561(TTGGGCCA,+,0.00),756(TTTGTCCT,+,0.00),923(AGTCCAAA,-,0.00)		292(GGACTTCT,-,0.00),1036(GAAAGAAC,+,0.00),1040(GAACTTTC,-,0.00)	524(GGTGTGGG,+,0.00)	9(TGACCTCA,+,0.00),9(TGACCTCA,-,0.00)	901(CCCGGAAC,+,0.00)	434(CCTTTAAA,+,0.00),435(CTTTAAAA,+,0.00),436(TTTAAAAC,-,0.00)				210(GGAAACAG,-,0.00),884(GGTCACAA,-,0.00),1017(GGACACCA,-,0.00)
peak122705	chr3	7802443	7802676	Intergenic	-225588	NR_046606	ENSG00000236202	GRM7-AS1	-	GRM7 antisense RNA 1	ncRNA			92(TTCTGAGTCA,+,0.00),95(TGAGTCATGC,-,0.00)			199(ATACAAAGTC,-,0.00)	74(ACTGACCTCA,-,0.00)							208(CTCTGGACAT,+,0.00)									146(CAGGGAAC,-,0.00)		94(CTGAGTCA,+,0.00),95(TGAGTCAT,-,0.00)					76(TGACCTCA,+,0.00),76(TGACCTCA,-,0.00)				199(ATACAAAG,+,0.00),208(CTCTGGAC,-,0.00)
peak215308	chrX	132774123	132774987	intron (NM_004484, intron 6 of 7)	-225350	NM_001448		GPC4	K-glypican	glypican 4	protein-coding	797(AATTGGCAAG,-,0.00)	190(CTACATTCCA,-,0.00),724(CCAAATTCCT,-,0.00)			614(CTGTTCTCAG,-,0.00)			742(CCACAGTAAC,+,0.00)		96(TCCTTTCTAA,+,0.00),702(TTCCAAAGAA,-,0.00)												116(TCTTGGAA,-,0.00),195(TTCCAGGT,+,0.00),631(TTCCAAGT,+,0.00),800(TGGCAAGA,+,0.00)	94(GTTCCTTT,+,0.00)	191(TACATTCC,+,0.00),494(GGAATGCA,-,0.00)		430(TCTGGCAG,+,0.00),721(CAGCCAAA,-,0.00)		626(GAACTTTC,-,0.00),828(GACCTTTT,-,0.00)	345(TGCGTGGA,+,0.00)	306(TGATGTCA,-,0.00),545(TGAGGTCA,+,0.00),545(TGAGGTCA,-,0.00)				702(TTCCAAAG,+,0.00)		476(GAACACAA,-,0.00)
peak44120	chr12	76129630	76130124	Intergenic	-224459	NM_007043		KRR1	HRB2|RIP-1	KRR1, small subunit (SSU) processome component, homolog (yeast)	protein-coding			231(ATGTGACTCA,+,0.00),234(TGACTCAGGT,-,0.00)		138(CTCAGAACAA,+,0.00)		248(TGACCTCATT,+,0.00)			113(TCCTCTTCAA,+,0.00),417(TCCTTTGAAC,+,0.00)	265(GCAGGAATTC,-,0.00)			181(CCCTGGCTAG,+,0.00),183(CTGGCTAGCA,-,0.00),205(GGCTGGCTAC,+,0.00)								263(TGGCAGGA,+,0.00)	60(CAAGCAAC,-,0.00)	268(GGAATTCA,+,0.00),268(GGAATTCA,-,0.00),439(GTAATTCC,+,0.00)	233(GTGACTCA,+,0.00),234(TGACTCAG,-,0.00)					248(TGACCTCA,+,0.00),248(TGACCTCA,-,0.00)				220(CTCTGGAC,-,0.00)
peak112699	chr20	19642076	19643503	intron (NM_020689, intron 7 of 16)	-224376	NM_001242581	ENSG00000132669	RIN2	MACS|RASSF4	Ras and Rab interactor 2	protein-coding	429(CTTGGCAGCT,+,0.00),1105(CCTTGGCAGG,-,0.00),1106(CTTGGCAGGC,+,0.00)		859(AGCTGAGTCA,+,0.00),862(TGAGTCAGTT,-,0.00)	458(CCAGGGATTC,-,0.00),534(GTTTCCATGG,+,0.00),657(GTATCTTTGG,+,0.00)	962(CCTGGAACAC,+,0.00)		1083(TGACTTCATT,+,0.00)	534(GTTTCCATGG,-,0.00)	53(CACCCACTCA,-,0.00)	110(TTCTTTGCAG,+,0.00),151(CTTGAAAGAA,-,0.00),582(CTTTTTTCAA,+,0.00),583(TTTTTTCAAA,+,0.00),1053(TTTAATAGAA,-,0.00)	500(GAATTCTGGA,+,0.00)		676(ATGTGGGTCA,-,0.00)	467(CGCCGGCCTG,+,0.00),699(CCCTGACCAG,+,0.00),701(CTGACCAGCT,-,0.00)	591(AATTCATTCC,-,0.00)	570(AGGAAATGAG,+,0.00),1366(TTCATTTCCT,-,0.00)	150(TCTTGAAAGA,+,0.00),492(GCTTGGAAGA,+,0.00)					383(TCCTGGCT,-,0.00),428(CCTTGGCA,-,0.00),1043(TTCCAGGA,+,0.00),1105(CCTTGGCA,-,0.00)	68(GTTCCCGT,+,0.00),831(GTTGCTTT,+,0.00),1257(GTTGCTTT,+,0.00),1397(AAAGGAAC,-,0.00)	1030(GTGATTCC,+,0.00)	861(CTGAGTCA,+,0.00),862(TGAGTCAG,-,0.00)	429(CTTGGCAG,+,0.00),993(CGGCTAAA,-,0.00),1106(CTTGGCAG,+,0.00)	491(TGCTTGGA,-,0.00)	89(AAAAGTCT,+,0.00),811(AGAAGAAC,+,0.00)	55(CCCACTCA,-,0.00),81(TGAGTGGG,+,0.00)	475(TGATGTAA,-,0.00),611(TTAGCTCA,+,0.00),1083(TGACTTCA,+,0.00)	502(ATTCTGGA,-,0.00)			661(CTTTGGAT,-,0.00),870(TTCCAAAG,+,0.00)	1114(GCTGGACA,-,0.00)
peak179940	chr7	46184873	46185343	Intergenic	-224237	NM_001013398	ENSG00000146674	IGFBP3	BP-53|IBP3	insulin like growth factor binding protein 3	protein-coding		338(AGGAATGTGA,+,0.00)	126(TGATTCAGCA,-,0.00)		301(CAAGGAACAC,+,0.00)	405(AACTTTATGA,+,0.00)					231(GCTGGGAAAC,-,0.00)	261(GCTGGCAAAG,+,0.00)										334(TGCCAGGA,+,0.00)	301(CAAGGAAC,-,0.00)	221(GAGATTCC,+,0.00),256(GGAATGCT,-,0.00),330(TGAATGCC,-,0.00),339(GGAATGTG,-,0.00)		191(CTGCCAGA,-,0.00)		185(GGCCTTCT,-,0.00)	94(GGTGTGGG,+,0.00),423(TGTGTGGG,+,0.00)				340(GAATGTGA,-,0.00)				66(ACTAAGGA,-,0.00)
peak67535	chr15	93855879	93856823	Intergenic	-223908	NM_020211	ENSG00000182175	RGMA	RGM	repulsive guidance molecule family member a	protein-coding	782(GCTTGGCAGG,-,0.00),783(CTTGGCAGGG,+,0.00)	134(GAACATTCTG,-,0.00)		809(CCTAGGAAAC,-,0.00),852(CCAGGGAGAC,-,0.00)	662(GCTGGAACAA,+,0.00)					257(TCCTTTCCAA,+,0.00),382(TACTTTTAAA,+,0.00),641(TCCTTTGAGA,+,0.00)	311(GCAAGGATAC,-,0.00),390(AAATCCCGGT,+,0.00),787(GCAGGGATAC,-,0.00)			211(TACTGGCCAG,+,0.00),213(CTGGCCAGAA,-,0.00)					534(CCCTTTATTG,+,0.00),666(GAACAAAGGG,-,0.00)			118(TCCTGCCA,-,0.00),322(AGCCAAGT,+,0.00),782(GCTTGGCA,-,0.00)				214(TGGCCAGA,-,0.00),783(CTTGGCAG,+,0.00)		171(AGCCTTTC,-,0.00),367(AACCTTTC,-,0.00)	801(AGAGTGGG,+,0.00)	876(TTAGGTCA,+,0.00)	138(ATTCTGGT,-,0.00)	384(CTTTTAAA,+,0.00)	134(GAACATTC,+,0.00)			315(GGATACAA,-,0.00)
peak135530	chr3	177913549	177914223	Intergenic	-223103	NR_046786	ENSG00000223941	LINC01014	KCNMB2-IT1	long intergenic non-protein coding RNA 1014	ncRNA		317(CCAAATTCTG,-,0.00),557(TAGAATGTGC,+,0.00)	233(GTATGATTCA,+,0.00),337(TAATGACTCA,+,0.00),340(TGACTCATTT,-,0.00),442(TCCTGAGTCA,+,0.00),445(TGAGTCATTA,-,0.00)							46(TCCTTTGAAA,+,0.00),105(CTTAAAAAAA,-,0.00),169(TTACAAAGAA,-,0.00),583(TTTAAAAAAA,-,0.00),584(TTAAAAAAAA,-,0.00)									376(CTCTTTATTC,+,0.00)			598(ACTTGGAA,-,0.00)	85(GTTCCTGA,+,0.00)	61(AGCATTCA,+,0.00)	235(ATGATTCA,+,0.00),339(ATGACTCA,+,0.00),340(TGACTCAT,-,0.00),444(CTGAGTCA,+,0.00),445(TGAGTCAT,-,0.00)	314(TGTCCAAA,-,0.00),568(AGGCCAAA,-,0.00)		162(AAAAGAAT,+,0.00)				48(CTTTGAAA,+,0.00)	559(GAATGTGC,-,0.00)	169(TTACAAAG,+,0.00)		302(TTGTGTCT,+,0.00),541(GGAAACAG,-,0.00),614(TTGTGTTC,+,0.00)
peak130585	chr3	115855647	115856107	intron (NM_002338, intron 1 of 6)	-222994	NR_109998	ENSG00000240922	LSAMP-AS1	-	uncharacterized LOC101926903	ncRNA	3(TGGTACCAAG,-,0.00),193(TTTTGGCAAG,-,0.00)			91(GTTTCCTAGG,+,0.00)	272(GTGTTCCTGG,-,0.00)		66(TGAGTTTATT,+,0.00),75(TTAGCTCATT,+,0.00),429(TGATCTCATT,+,0.00)			353(TTCTTTTTAT,+,0.00)	172(GCCAGAAATC,-,0.00)			242(CTGGCTTCCG,-,0.00)	36(CACTCATTCA,-,0.00),40(CATTCAATCA,-,0.00)								274(GTTCCTGG,+,0.00)	293(AGCATTCC,+,0.00)		170(AGGCCAGA,-,0.00),194(TTTGGCAA,+,0.00)		324(GGCCTTCT,-,0.00)		75(TTAGCTCA,+,0.00),429(TGATCTCA,-,0.00)				355(CTTTTTAT,-,0.00)
peak133603	chr3	152329531	152330189	Intergenic	-222622	NM_002563		P2RY1	P2Y1	purinergic receptor P2Y, G-protein coupled, 1	protein-coding					410(CCTGGAACAG,+,0.00)					338(TTCTTTGAGA,+,0.00)		214(CTTGTCCAGC,-,0.00),233(TCTGTGCCAG,+,0.00)		189(AGCAGGCCAG,+,0.00),191(CAGGCCAGGG,-,0.00)	516(GGAGAGAATG,+,0.00)							409(TCCTGGAA,-,0.00)		132(GGCATTCT,+,0.00),520(AGAATGAC,-,0.00)		294(CTGCCAAA,-,0.00),318(CTTCCAAA,-,0.00),368(AGTCCAAA,-,0.00)									190(GCAGGCCA,-,0.00),216(TGTCCAGC,+,0.00)
peak182523	chr7	77754907	77755662	intron (NM_001301128, intron 18 of 20)	-221275	NR_003680	ENSG00000231322	RPL13AP17	RPL13A_6_816	ribosomal protein L13a pseudogene 17	pseudo	505(CTTGGCAAAC,+,0.00)	411(CAAAATTCCA,-,0.00),725(TGGAATGTAC,+,0.00)					539(AGTGACATCA,-,0.00),541(TGACATCATC,+,0.00)			79(TTCTATAAAA,+,0.00),82(TATAAAAAGA,-,0.00)			448(TACTTGGTCA,-,0.00)	14(CGCTTGACAG,+,0.00),303(CTGTGGCTAG,+,0.00),429(AGCAGGCCAG,+,0.00),431(CAGGCCAGAG,-,0.00)	568(CATTCACTGC,-,0.00)							504(ACTTGGCA,-,0.00)	4(ACAGCAAC,-,0.00)	113(CCCATTCC,+,0.00),517(GGAATGAT,-,0.00),726(GGAATGTA,-,0.00)		432(AGGCCAGA,-,0.00)	182(TCCACGAA,+,0.00)			541(TGACATCA,+,0.00)				83(ATAAAAAG,+,0.00),155(ATACAAAT,+,0.00),416(TTCCAAAG,+,0.00),632(GTACAAAT,+,0.00)	430(GCAGGCCA,-,0.00)
peak101686	chr2	129401564	129402340	Intergenic	-220222	NR_110278		LOC101927881	-	uncharacterized LOC101927881	ncRNA	279(GGTTGCCATG,-,0.00),509(CTTGGCACCA,+,0.00)					673(AACTTTCTTT,+,0.00)	426(GGACCTCATT,+,0.00)	280(GTTGCCATGG,-,0.00)		45(TGCTTTCAAA,+,0.00),172(TTCCTTTTAA,+,0.00),173(TCCTTTTAAA,+,0.00),176(TTTTAAAGGG,-,0.00),177(TTTAAAGGGC,-,0.00),311(TGCTTTCAAA,+,0.00),314(TTTCAAAGGA,-,0.00)		331(GCTGCCCAAG,+,0.00)		220(CTGGCCTCTG,-,0.00),330(GGCTGCCCAA,+,0.00)								508(TCTTGGCA,-,0.00)	280(GTTGCCAT,+,0.00)	168(GTCATTCC,+,0.00)		226(TCTGGACG,+,0.00),519(TGGCCCAA,-,0.00)	507(TTCTTGGC,-,0.00)					47(CTTTCAAA,+,0.00),175(CTTTTAAA,+,0.00),176(TTTTAAAG,-,0.00),177(TTTAAAGG,-,0.00),313(CTTTCAAA,+,0.00),314(TTTCAAAG,-,0.00)		225(CTCTGGAC,-,0.00)	331(GCTGCCCA,-,0.00)
peak108502	chr2	215056547	215057005	intron (NM_024532, intron 15 of 15)	-219685	NM_001080500	ENSG00000174453	VWC2L	-	von Willebrand factor C domain containing protein 2-like	protein-coding		90(GCAAATTCCT,-,0.00),348(AAGCATTCTA,-,0.00)	137(GAATGAATCA,+,0.00)			201(TAAGGAAGTA,-,0.00)				120(TCTTATTCAA,+,0.00)			177(GACTAGGACA,-,0.00)		136(TGAATGAATC,+,0.00)								41(AAGGGAAC,-,0.00)	349(AGCATTCT,+,0.00)	139(ATGAATCA,+,0.00),140(TGAATCAT,-,0.00)	181(AGGACAAA,-,0.00)	337(TTCAAGAA,+,0.00)	186(AAAAGAAT,+,0.00)									184(ACAAAAGA,-,0.00)
peak164332	chr6	19399480	19400224	Intergenic	-219141	NR_110860		LOC101928519	-	uncharacterized LOC101928519	ncRNA	256(TTTTTCCAAG,-,0.00),316(CTTGGCAGCC,+,0.00),374(CCTGCCAACT,+,0.00)					141(AAAGAAAGTA,-,0.00),207(GACTTTGTTC,+,0.00)				3(TTTAACAGGC,-,0.00),24(TTTGAAAGGA,-,0.00),255(TTTTTTCCAA,+,0.00),580(TTAAACAGAA,-,0.00)												259(TTCCAAGT,+,0.00),315(GCTTGGCA,-,0.00),525(TCCTGGAA,-,0.00)	273(GTTGCTGT,+,0.00)			316(CTTGGCAG,+,0.00)		27(GAAAGGAC,+,0.00),167(AAAAGTCT,+,0.00),170(AGTCTTTT,-,0.00),264(AGTCTTTT,-,0.00),652(AGAAGAAC,+,0.00),657(AACCTTTT,-,0.00),686(AAAAGTAC,+,0.00),707(ATCCTTTC,-,0.00)				24(TTTGAAAG,-,0.00)
peak22593	chr10	56779035	56779741	Intergenic	-218337	NM_001142766	ENSG00000150275	PCDH15	CDHR15|DFNB23|USH1F	protocadherin-related 15	protein-coding	472(CTTGGCACTT,+,0.00)			467(GAGTTCTTGG,+,0.00)						190(TTTTTTTCAA,+,0.00)		371(TCTGACCCAG,+,0.00)		413(CTGTGGCCAA,+,0.00)								471(TCTTGGCA,-,0.00)	394(GTTGCCAG,+,0.00)	380(GGAATCCT,-,0.00)		427(TTTGTCAG,+,0.00),685(CAGCCAAA,-,0.00)	182(TCCTTAGA,-,0.00),470(TTCTTGGC,-,0.00)					148(CTTTCAAA,+,0.00)				110(GGAGACAA,-,0.00)
peak169238	chr6	98080103	98080403	intron (NR_110757, intron 3 of 4)	-217970	NR_031679	ENSG00000221698	MIR548H3	MIR548H-3|MIRN548H3|hsa-mir-548h-3	microRNA 548h-3	ncRNA											165(ACCAAGATTC,-,0.00)																	247(GTTCTTTC,-,0.00)			171(ATTCAGGT,-,0.00)
peak175758	chr7	3951470	3952194	intron (NM_152744, intron 5 of 44)	-217485	NM_001079653	ENSG00000146555	SDK1	-	sidekick cell adhesion molecule 1	protein-coding		135(GGGCATTCTA,-,0.00)	1(TAGTGAATCA,+,0.00),4(TGAATCATGC,-,0.00),104(GGATGACTCA,+,0.00),107(TGACTCAGAG,-,0.00)		212(CTTAGAACAA,+,0.00),291(TTGTTCCCTC,-,0.00)	216(GAACAAAGGA,-,0.00)			178(TGCGGGGGCG,+,0.00)					656(AAGGCCAGTG,-,0.00)								96(ACCTGGAA,-,0.00)	531(ACGGTAAC,-,0.00)	136(GGCATTCT,+,0.00)	3(GTGAATCA,+,0.00),4(TGAATCAT,-,0.00),106(ATGACTCA,+,0.00),107(TGACTCAG,-,0.00)	227(CGGCCAAG,-,0.00),508(TTTGACCA,+,0.00),570(TGACCAAA,-,0.00)	614(TTCAAGAA,+,0.00)	654(GAAAGGCC,+,0.00)	178(TGCGGGGG,+,0.00)							243(GGAAACAA,-,0.00)	218(ACAAAGGA,-,0.00)
peak160543	chr5	152001958	152002637	intron (NR_109877, intron 4 of 4)	-217457	NM_020167	ENSG00000132911	NMUR2	FM-4|FM4|NMU-R2|NMU2R|TGR-1|TGR1	neuromedin U receptor 2	protein-coding	494(CCTGCCAATC,+,0.00)		429(GTGTGATTCA,+,0.00)	467(CCATGGACAC,-,0.00)			386(AGTGAACTCA,-,0.00)			313(TTCTATTTAA,+,0.00),378(TCCTTTTCAG,+,0.00)					70(CATTCATCCA,-,0.00)								606(TTAGCAAC,-,0.00)	640(AGAATGGC,-,0.00)	431(GTGATTCA,+,0.00)	198(CAGCCAAA,-,0.00),361(TTTGGCAG,+,0.00),455(GGGCCAAG,-,0.00),536(CTGACAAA,-,0.00)										471(GGACACAA,-,0.00)
peak169237	chr6	98078390	98078782	intron (NR_110757, intron 3 of 4)	-216303	NR_031679	ENSG00000221698	MIR548H3	MIR548H-3|MIRN548H3|hsa-mir-548h-3	microRNA 548h-3	ncRNA		261(TGGAATTTGT,+,0.00)					53(TGATGTTATT,+,0.00),329(TATGACCTCA,-,0.00),331(TGACCTCAGT,+,0.00)			10(TTAGAAAGAA,-,0.00),154(CTTCAAAGGG,-,0.00),382(TATTAAAAGA,-,0.00),383(ATTAAAAGAG,-,0.00)		215(TCTGAACAAG,+,0.00)		269(GTAGCCAGAG,-,0.00)									278(GTTCCTGA,+,0.00)	165(GGAATGAC,-,0.00)				13(GAAAGAAC,+,0.00),367(AAACTTTT,-,0.00)		331(TGACCTCA,+,0.00),331(TGACCTCA,-,0.00)		383(ATTAAAAG,-,0.00)
peak3791	chr1	37164655	37165300	Intergenic	-216062	NM_156039	ENSG00000119535	CSF3R	CD114|GCSFR	colony stimulating factor 3 receptor	protein-coding	210(CCTGGCAACT,+,0.00),359(ATCTGCCAGG,-,0.00),555(AGTTGCTAAG,-,0.00)					620(TCCTTTCTGC,+,0.00)								440(CTCTGGCTAT,+,0.00),512(GTGTGGCCAG,+,0.00),514(GTGGCCAGGC,-,0.00)								209(GCCTGGCA,-,0.00),362(TGCCAGGT,+,0.00)	211(CTGGCAAC,-,0.00),308(AAGGGAAC,-,0.00),556(GTTGCTAA,+,0.00),572(TAGGCAAC,-,0.00)			39(CAGCCAAA,-,0.00),321(CTTGGCCT,+,0.00)		460(GTTCTTTC,-,0.00)	228(TGTGTGGG,+,0.00)	352(TGAGCTAA,-,0.00)	108(CCCGGATT,+,0.00)		470(GAACATTC,+,0.00)				400(TCCTTTGT,+,0.00)
peak127059	chr3	62574850	62575185	intron (NM_183393, intron 7 of 26)	-215827	NM_018008	ENSG00000153266	FEZF2	FEZ|FEZL|FKSG36|TOF|ZFP312|ZNF312	FEZ family zinc finger 2	protein-coding	104(TGCTGCCAGC,-,0.00)	211(GGGAATGTAT,+,0.00)		173(GTTTCTTTGG,+,0.00)		166(GCAGAAAGTT,-,0.00),182(GCACAAAGGA,-,0.00)		27(GCATAGAAAC,+,0.00),173(GTTTCTTTGG,-,0.00)			19(GAATTCGAGC,+,0.00)			119(GTGTCCAGCC,-,0.00),142(GGCAGGCCAG,+,0.00),144(CAGGCCAGCT,-,0.00)	212(GGAATGTATG,+,0.00)									212(GGAATGTA,-,0.00)				169(GAAAGTTT,+,0.00)	9(AGTGTGGG,+,0.00),262(TGTGTGGG,+,0.00)	75(TTAGGTCA,+,0.00)					90(GCTGCCCA,-,0.00),120(TGTCCAGC,+,0.00),143(GCAGGCCA,-,0.00),145(AGGCCAGC,+,0.00)		184(ACAAAGGA,-,0.00)
peak29778	chr11	16206128	16206744	intron (NM_017508, intron 5 of 14)	-215269	NR_106721	ENSG00000274140	MIR6073	hsa-mir-6073	microRNA 6073	ncRNA			183(GTATGAGTCA,+,0.00),186(TGAGTCAGGC,-,0.00),206(TATTGACTCA,+,0.00),209(TGACTCAAAA,-,0.00)		260(GTGAGAACAC,+,0.00)	322(GACTTTGTTT,+,0.00)				80(TATAAAAAGA,-,0.00),81(ATAAAAAGAA,-,0.00),460(GCCTTTTTAA,+,0.00)													551(GTTGCTTT,+,0.00)		185(ATGAGTCA,+,0.00),186(TGAGTCAG,-,0.00),208(TTGACTCA,+,0.00)	379(CTTCCAAA,-,0.00)	40(TCCAACAA,+,0.00)	459(AGCCTTTT,-,0.00)						13(ATACAAAT,+,0.00),81(ATAAAAAG,+,0.00),240(GTCCAGAG,+,0.00),380(TTCCAAAG,+,0.00)			254(TCCTTAGT,+,0.00)
peak44118	chr12	76119318	76119472	Intergenic	-213977	NM_007043		KRR1	HRB2|RIP-1	KRR1, small subunit (SSU) processome component, homolog (yeast)	protein-coding		120(AAGAATGCAC,+,0.00)	95(TAATGACTCA,+,0.00),98(TGACTCACTT,-,0.00)							14(TTTTTTTAGA,+,0.00)															97(ATGACTCA,+,0.00),98(TGACTCAC,-,0.00)	34(TTTGGCAG,+,0.00)		136(GAAAGGCT,+,0.00)
peak203272	chr9	66242906	66243743	Intergenic	-213965	NR_121647	ENSG00000238113	LINC01410	-	long intergenic non-protein coding RNA 1410	ncRNA	278(TGTTTCCAAG,-,0.00),308(CTTGCCAGCA,+,0.00)					46(TCCTTTGTGT,+,0.00),291(AACATCCTGC,+,0.00),419(ATAGAAAGTA,-,0.00)				65(CTTTTTAAAA,+,0.00),143(TCTTATAAAA,+,0.00),533(ATTAAAAGAA,-,0.00),649(TTTTATTAAA,+,0.00)				308(CTTGCCAGCA,-,0.00),352(CTCTGGTCAC,+,0.00)								281(TTCCAAGT,+,0.00)	362(TAAGCAAC,-,0.00)	202(ACCATTCC,+,0.00)		25(TTTGTCCT,+,0.00),717(GGGCCAAG,-,0.00),736(TGGACAAA,-,0.00)		325(ATACTTTC,-,0.00)				144(CTTATAAA,+,0.00),533(ATTAAAAG,-,0.00)				50(TTGTGTTC,+,0.00),277(CTGTTTCC,+,0.00)	22(TCTTTTGT,+,0.00),46(TCCTTTGT,+,0.00),590(TCATTTGT,+,0.00),778(ACAAATGA,-,0.00)
peak153189	chr5	61244287	61245666	Intergenic	-213451	NR_105000		LOC100506526	-	uncharacterized LOC100506526	ncRNA	265(CCTGGCATCT,+,0.00),775(TGTTGCAAAG,-,0.00),934(CTTGGCAGCA,+,0.00),1109(TGTTGCCAGC,-,0.00),1123(CTGGGCACCC,+,0.00),1178(CTTGGAAAAC,+,0.00)	145(CAGAATGTGA,+,0.00),969(CAGAATGTCC,+,0.00)		416(GAGTTCTTGG,+,0.00)	1010(TCTGGAACAG,+,0.00)	83(ACCTTCCTAA,+,0.00),281(GAAGGAGGTT,-,0.00)	231(AGTGAGGTCC,-,0.00)		946(AGAGTGGGTG,+,0.00)	777(TTGCAAAGGC,-,0.00),862(TTCTTTTAAT,+,0.00),892(TTTTTATAAA,+,0.00),1268(TTCAAAAGAA,-,0.00),1291(TTTTTTTCAG,+,0.00)				99(AGCAGGCCAG,+,0.00),758(GTGGCCAGTT,-,0.00),951(GGGTGGCCAA,+,0.00),953(GTGGCCAAGG,-,0.00),1131(CCCTGCCCAT,+,0.00)	619(CACTCTTTCC,-,0.00)							264(CCCTGGCA,-,0.00),331(TCTTGCAA,-,0.00),626(TCCTGCCA,-,0.00),933(GCTTGGCA,-,0.00)	1110(GTTGCCAG,+,0.00)	614(GGAATCAC,-,0.00),970(AGAATGTC,-,0.00)		934(CTTGGCAG,+,0.00),954(TGGCCAAG,-,0.00)	419(TTCTTGGA,-,0.00)	853(AGAAGGAC,+,0.00),857(GGACTTTC,-,0.00),905(ATCCTTTT,-,0.00),1284(AAAAGGTT,+,0.00)	556(CACACGCA,-,0.00),739(CCCACACT,-,0.00),946(AGAGTGGG,+,0.00)		483(ATTCAGGT,-,0.00)	832(CTTTTAAA,+,0.00),864(CTTTTAAT,+,0.00)	147(GAATGTGA,-,0.00),708(GCACATTC,+,0.00),1311(GAATGTGA,-,0.00)	787(ATACAAAG,+,0.00),895(TTATAAAG,+,0.00)	100(GCAGGCCA,-,0.00),927(TGGGCAGC,+,0.00),1122(GCTGGGCA,-,0.00)	1084(TTGTGCCC,+,0.00)
peak67534	chr15	93845307	93846232	Intergenic	-213326	NM_020211	ENSG00000182175	RGMA	RGM	repulsive guidance molecule family member a	protein-coding	147(CCTGGCAACT,+,0.00),480(CCTGGCAGCC,+,0.00),623(CCTGGCAGTG,+,0.00),635(GTCTGCCCAG,-,0.00),834(ATTTGCCAGG,-,0.00)				406(GAAGGAACAA,+,0.00)	652(TCAGGAAGTC,-,0.00)				66(TTATAAAGGA,-,0.00),226(TTAGAAAGAA,-,0.00),873(TAGTAAAGAA,-,0.00)				335(CCCTGGGCAG,+,0.00),337(CTGGGCAGAG,-,0.00),581(CTGGCCATTG,-,0.00),635(GTCTGCCCAG,+,0.00)								146(TCCTGGCA,-,0.00),345(AGCCAAGA,+,0.00),479(GCCTGGCA,-,0.00),622(CCCTGGCA,-,0.00),709(TCTTGGCT,-,0.00),763(TCTTGCAA,-,0.00),837(TGCCAGGC,+,0.00)	148(CTGGCAAC,-,0.00)			852(TTGGGCCA,+,0.00)		240(AAAAGATC,+,0.00),613(AGCCTTTC,-,0.00)				383(CTTGTAAA,+,0.00)		66(TTATAAAG,+,0.00),87(GTACAGAG,+,0.00)	173(TGCCCAGC,+,0.00)		859(ACAAAAGA,-,0.00)
peak146341	chr4	145274352	145275136	Intergenic	-212805	NM_002099	ENSG00000170180	GYPA	CD235a|GPA|GPErik|GPSAT|HGpMiV|HGpMiXI|HGpSta(C)|MN|MNS|PAS-2	glycophorin A (MNS blood group)	protein-coding	86(AGCTGGCAGG,-,0.00)	142(GCAAATTCCA,-,0.00)		711(GATTCCTTTG,+,0.00)	153(CAGGGGACAG,+,0.00),455(GTGTTCCCTC,-,0.00)	334(GCCTTTGTGC,+,0.00)				167(GCTTTTCAAA,+,0.00),536(CTGAAAAAGA,-,0.00),738(TCCCTTACAA,+,0.00)	559(GCTTCCTGGC,+,0.00)			641(CTGCCCAGCG,-,0.00)								562(TCCTGGCT,-,0.00)	509(GTTCCTAT,+,0.00)	733(CTCATTCC,+,0.00)					695(CCCACACC,-,0.00)			168(CTTTTCAA,+,0.00)			642(TGCCCAGC,+,0.00)	278(TGGTGTCC,+,0.00)
peak122652	chr3	7148013	7148891	intron (NM_000844, intron 1 of 9)	-212748	NR_131906		GRM7-AS2	-	GRM7 antisense RNA 2	ncRNA					436(CTTGGAACAG,+,0.00)	664(AACATTGTAA,+,0.00)				170(TTTTTAAGAA,-,0.00),172(TTTAAGAAAA,-,0.00),683(TTAGAAAAAA,-,0.00),697(CCTTTTTAAA,+,0.00)		126(CTTGGGCAGC,-,0.00)	369(TGACCTAGTT,+,0.00)	127(TTGGGCAGCC,-,0.00),246(ATGGCCACAG,-,0.00),528(CCCTGCCCAG,+,0.00)								212(TTCCAAGA,+,0.00),335(TCCTGGCA,-,0.00),435(ACTTGGAA,-,0.00),531(TGCCCAGT,+,0.00)	407(GTTGCTGG,+,0.00)	197(GGGATGCC,-,0.00),585(GCCATTCA,+,0.00)		132(CAGCCAAA,-,0.00),412(TGGACAAA,-,0.00),652(TGACCAAA,-,0.00),854(CGGCCAAG,-,0.00)	213(TCCAAGAA,+,0.00)	9(AGCCTTTT,-,0.00),776(GAAAGACT,+,0.00)							128(TGGGCAGC,+,0.00),410(GCTGGACA,-,0.00)		235(ACAAATGA,-,0.00)
peak189044	chr7	153371548	153372958	Intergenic	-211929	NM_001039350	ENSG00000130226	DPP6	DPPX|MRD33|VF2	dipeptidyl-peptidase 6	protein-coding	1302(AATTGCCAGG,-,0.00)		695(TGATTCACGT,-,0.00),859(TCCTGAATCA,+,0.00),862(TGAATCATAC,-,0.00),971(ACCTGACTCA,+,0.00),974(TGACTCAGGA,-,0.00),1312(TGATTCATAT,-,0.00)	952(CCATGGATAT,-,0.00)	235(CACAGAACAC,+,0.00)	941(GTACAAAGGC,-,0.00)			1004(CACCCACTCA,-,0.00)	762(CTTCAAAAGA,-,0.00),763(TTCAAAAGAG,-,0.00),902(TTGGAAAAGA,-,0.00),961(TTCTTTCAAA,+,0.00),1099(TTGCAAAGGG,-,0.00)	268(GAATTTCAGC,+,0.00)	821(CTTGGCCAGA,-,0.00)		245(CACTGGCTAG,+,0.00),820(CCTTGGCCAG,+,0.00),822(TTGGCCAGAG,-,0.00)	712(GCCATGAATG,+,0.00)							615(TCCTGGAA,-,0.00),1305(TGCCAGGT,+,0.00)	890(ACAGCAAC,-,0.00)	267(GGAATTTC,-,0.00),981(GGAATCCC,-,0.00),986(CCCATTCC,+,0.00),1371(AGAATGAC,-,0.00)	694(ATGATTCA,+,0.00),695(TGATTCAC,-,0.00),862(TGAATCAT,-,0.00),973(CTGACTCA,+,0.00),974(TGACTCAG,-,0.00),1311(GTGATTCA,+,0.00),1312(TGATTCAT,-,0.00)	821(CTTGGCCA,+,0.00),823(TGGCCAGA,-,0.00)		31(AGACTTTT,-,0.00),778(AAAAGACT,+,0.00),960(ATTCTTTC,-,0.00),1173(AAAAGACT,+,0.00),1368(AAAAGAAT,+,0.00)	379(CCCACGCC,-,0.00),1006(CCCACTCA,-,0.00)		859(TCCTGAAT,+,0.00)	963(CTTTCAAA,+,0.00)		900(CTTTGGAA,-,0.00),941(GTACAAAG,+,0.00)			776(ACAAAAGA,-,0.00)
peak24152	chr10	78435478	78436425	Intergenic	-211851	NR_120655	ENSG00000236467	KCNMA1-AS1	-	KCNMA1 antisense RNA 1	ncRNA	173(AAGTGCCAAG,-,0.00),394(CCTGGAAGCC,+,0.00),440(CTGGGCAAGC,+,0.00),697(AGCTGCCCAG,-,0.00)	88(AGGAATTTTC,+,0.00),342(AGGAATGTTC,+,0.00),549(GGGAATGCCG,+,0.00)			296(TTGTTCTTGG,-,0.00)					59(TCTAAAAAAA,-,0.00),82(TCAAAAAGGA,-,0.00),160(CTTTAAAGGA,-,0.00),808(CCCTTTTAAG,+,0.00)	425(GCTGGGATAC,-,0.00)	301(CTTGGCCAAC,-,0.00),439(GCTGGGCAAG,+,0.00),722(TCCGGGCCAG,+,0.00),890(CTTGGGCAAA,-,0.00)		255(CCCTGGTCAC,+,0.00),559(CAGAGGCCAG,+,0.00),697(AGCTGCCCAG,+,0.00),724(CGGGCCAGGG,-,0.00)								176(TGCCAAGA,+,0.00),393(TCCTGGAA,-,0.00),700(TGCCCAGA,+,0.00)	20(TCAGCAAC,-,0.00),242(GTTCCCTG,+,0.00)	153(AGAATGAC,-,0.00),181(AGAATGCT,-,0.00),343(GGAATGTT,-,0.00),550(GGAATGCC,-,0.00)		40(AGGACAAA,-,0.00),301(CTTGGCCA,+,0.00),319(CAGCCAAA,-,0.00),562(AGGCCAGA,-,0.00),738(TTTAGCCG,+,0.00)	177(GCCAAGAA,+,0.00),299(TTCTTGGC,-,0.00)	14(GACCTTTC,-,0.00)				161(TTTAAAGG,-,0.00)	344(GAATGTTC,-,0.00)		439(GCTGGGCA,-,0.00),698(GCTGCCCA,-,0.00)	167(GGACACAA,-,0.00),335(GGACACAA,-,0.00)
peak18468	chr1	239581773	239582455	Intergenic	-210259	NM_000740	ENSG00000133019	CHRM3	EGBRS|HM3|PBS	cholinergic receptor, muscarinic 3	protein-coding	256(CTTGGAAAAA,+,0.00)	669(CCACATTCTA,-,0.00)				642(GAAGGAAGTC,-,0.00)	414(GGTGACCTCA,-,0.00),416(TGACCTCATT,+,0.00)	272(GTTGCTATTG,-,0.00)		105(TTTTTTTAAT,+,0.00),141(ATTTAAAAGA,-,0.00),177(TTCTTTAAAG,+,0.00),196(TTCTTAGAAA,+,0.00),254(TTCTTGGAAA,+,0.00),257(TTGGAAAAAA,-,0.00),428(TTGAACAGGA,-,0.00)				322(CAGTGCCCAG,+,0.00)								255(TCTTGGAA,-,0.00)	209(AAAGGAAC,-,0.00),272(GTTGCTAT,+,0.00)	405(GCCATTCT,+,0.00)			30(TTCTTGGA,-,0.00),196(TTCTTAGA,-,0.00),254(TTCTTGGA,-,0.00)	145(AAAAGATT,+,0.00)		416(TGACCTCA,+,0.00),416(TGACCTCA,-,0.00)		142(TTTAAAAG,-,0.00)				317(GGAAACAG,-,0.00)
peak44115	chr12	76114805	76115521	Intergenic	-209745	NM_007043		KRR1	HRB2|RIP-1	KRR1, small subunit (SSU) processome component, homolog (yeast)	protein-coding						621(TTAGGAAGTA,-,0.00)				156(TCCTCTAAAA,+,0.00),182(CTGAAAAGAA,-,0.00),215(CTTTTTGAAA,+,0.00),596(CCTTTTACAA,+,0.00)	610(GAATTCTGGA,+,0.00)	696(CATGGACAGA,-,0.00)			699(GGACAGAATG,+,0.00)							32(AGCCAAGA,+,0.00),427(TCTTGGCA,-,0.00),536(TGCCAAGT,+,0.00)		703(AGAATGGC,-,0.00)			426(TTCTTGGC,-,0.00)	194(AAAAGAAT,+,0.00),233(AAAAGATT,+,0.00)			343(ATTCAGGG,-,0.00),612(ATTCTGGA,-,0.00)	218(TTTGAAAG,-,0.00)				445(TTGTGTCC,+,0.00),699(GGACAGAA,-,0.00)
peak57418	chr14	54632453	54633506	Intergenic	-209425	NM_001202	ENSG00000125378	BMP4	BMP2B|BMP2B1|MCOPS6|OFC11|ZYME	bone morphogenetic protein 4	protein-coding	831(CTGGGCAAAA,+,0.00),905(CTTGGCACAG,+,0.00),931(CTTGCCAGCA,+,0.00)	422(AGAAATTCTT,-,0.00)	1011(CAATGACTCA,+,0.00),1014(TGACTCAACA,-,0.00)		861(TTGTGCCCAG,-,0.00)					89(GCCTTTGTAA,+,0.00),156(CTTTAAAAGA,-,0.00),157(TTTAAAAGAA,-,0.00),572(TTCTCTTAAA,+,0.00),573(TCTCTTAAAA,+,0.00),653(GTAAAAAGGA,-,0.00)	111(TCAGGAATTC,-,0.00),188(GTTTCCCAGC,+,0.00),266(ACTAGAATAC,-,0.00),393(GCTGGAATTC,-,0.00),397(GAATTCAGGA,+,0.00),550(ACTGGGAAAC,-,0.00)	736(TTTAGCCAAG,+,0.00)		279(GAGTGGCCAG,+,0.00),281(GTGGCCAGAG,-,0.00),727(GGCTGGCCTT,+,0.00),863(GTGCCCAGAG,-,0.00),931(CTTGCCAGCA,-,0.00)					253(GAATAAAGAG,-,0.00)			739(AGCCAAGT,+,0.00),830(ACTGGGCA,-,0.00),864(TGCCCAGA,+,0.00),904(TCTTGGCA,-,0.00)		114(GGAATTCA,+,0.00),114(GGAATTCA,-,0.00),163(AGAATGAC,-,0.00),396(GGAATTCA,+,0.00),396(GGAATTCA,-,0.00),755(AGAATGCC,-,0.00)	1013(ATGACTCA,+,0.00)	282(TGGCCAGA,-,0.00)	179(TCCAAGCA,+,0.00)	64(GTCCTTTT,-,0.00),160(AAAAGAAT,+,0.00),579(AAAAGATC,+,0.00),731(GGCCTTTT,-,0.00),837(AAAAGTTT,+,0.00)	789(CCCGCGCA,-,0.00)		399(ATTCAGGA,-,0.00)	156(CTTTAAAA,+,0.00),157(TTTAAAAG,-,0.00),574(CTCTTAAA,+,0.00)		91(CTTTGTAA,-,0.00),343(GTCAAAAG,+,0.00),429(CTTTGTAC,-,0.00),459(ATTTGTAT,-,0.00),653(GTAAAAAG,+,0.00)	728(GCTGGCCT,-,0.00)	50(GGAAACAG,-,0.00),554(GGAAACAA,-,0.00),861(TTGTGCCC,+,0.00),1040(TTCTGTCC,+,0.00)	457(TCATTTGT,+,0.00),558(ACAAATGA,-,0.00)
peak203147	chr9	44780972	44782293	Intergenic	-208604	NR_027421	ENSG00000154537	FAM27C	FAM27A|FAM27A1|FAM27A3	family with sequence similarity 27, member C	ncRNA	4(CTTGGTAAAA,+,0.00),167(GGCTTCCAGG,-,0.00),334(CTGGGCAGGA,+,0.00),349(CTGGGCAGTA,+,0.00),364(TGTTGCCTGG,-,0.00),812(GTTGGCAACC,+,0.00),1164(ATTTGCCCAG,-,0.00)	93(AGACATTCCT,-,0.00),374(GAGAATGTTG,+,0.00),473(TGGAATGTTT,+,0.00),762(GAGCATTCTT,-,0.00),1306(TGGAATGTCC,+,0.00)	599(CCATGAATCA,+,0.00)	914(ATATTCTTGG,+,0.00),1299(AAATCCTTGG,+,0.00)	878(GTGTTCCAAC,-,0.00)	149(TCCTTTGTGT,+,0.00),892(TCCTTTGTGT,+,0.00)				224(TTTGAAGGGA,-,0.00),381(TTGATAAGGA,-,0.00)		567(TCTGGACATG,+,0.00),631(CTGGGCCAAA,-,0.00)		485(CTCTGACCAG,+,0.00),487(CTGACCAGAG,-,0.00),841(CGCTGGGGAG,+,0.00)								170(TTCCAGGA,+,0.00),348(TCTGGGCA,-,0.00),918(TCTTGGCT,-,0.00),1167(TGCCCAGT,+,0.00)	365(GTTGCCTG,+,0.00),813(TTGGCAAC,-,0.00)	94(GACATTCC,+,0.00),474(GGAATGTT,-,0.00),763(AGCATTCT,+,0.00),1115(GGAATGAG,-,0.00),1307(GGAATGTC,-,0.00)	601(ATGAATCA,+,0.00),602(TGAATCAT,-,0.00)	145(TTTGTCCT,+,0.00),260(CTTGGCGG,+,0.00),578(TTTGGACT,+,0.00),633(GGGCCAAA,-,0.00),666(TTGGGCCA,+,0.00),668(GGGCCAAA,-,0.00),716(GGGCCAAG,-,0.00),1067(AGTCCAAA,-,0.00),1192(TTGGGCCA,+,0.00)	394(TTCTTGGG,-,0.00),917(TTCTTGGC,-,0.00),1302(TCCTTGGA,-,0.00)	400(GGCCTTTC,-,0.00),638(AAACTTTC,-,0.00),1085(GATCTTTC,-,0.00)						577(CTTTGGAC,-,0.00)		876(TTGTGTTC,+,0.00),896(TTGTGTCC,+,0.00)	149(TCCTTTGT,+,0.00),892(TCCTTTGT,+,0.00)
peak83139	chr18	23140275	23140707	Intergenic	-208277	NM_001308225	ENSG00000198795	ZNF521	EHZF|Evi3	zinc finger protein 521	protein-coding		295(TGGAATGCCC,+,0.00)	378(GAGTGAATCA,+,0.00)															212(AGACTTTCCT,+,0.00)				323(TTGCAAGA,+,0.00)		296(GGAATGCC,-,0.00)	380(GTGAATCA,+,0.00),381(TGAATCAC,-,0.00)			121(AAAAGACT,+,0.00),182(AAAAGGAC,+,0.00),212(AGACTTTC,-,0.00)						118(GTAAAAAG,+,0.00)
peak193340	chr8	53018820	53020142	Intergenic	-207735	NM_001286783	ENSG00000168300	PCMTD1	-	protein-L-isoaspartate (D-aspartate) O-methyltransferase domain containing 1	protein-coding	446(CTGGGCAAGA,+,0.00),535(CCAGGCAACA,+,0.00),936(AGGTGCCCAG,-,0.00)	452(AAGAATTTCC,+,0.00)				398(TTAGGAAGTT,-,0.00)			551(TGCGTGGGTG,+,0.00)	406(TTCTTGGAAA,+,0.00),409(TTGGAAAAGA,-,0.00),659(TTTACAAAGA,-,0.00),691(TCCTTTAAGA,+,0.00),737(CTATAAAGGA,-,0.00),765(TTTATAAAGA,-,0.00),766(TTATAAAGAC,-,0.00),949(TCCTTAACAA,+,0.00)				924(CAGGGCAGAG,-,0.00)	315(TGAATGAGTG,+,0.00),968(TCAATGAATG,+,0.00)							268(AGCCAAGA,+,0.00),407(TCTTGGAA,-,0.00),459(TCCTGGAA,-,0.00)	536(CAGGCAAC,-,0.00),733(GTTGCTAT,+,0.00)	977(GGAATGAT,-,0.00)			406(TTCTTGGA,-,0.00)		551(TGCGTGGG,+,0.00)		244(ATTCAGGA,-,0.00)	276(TTTCAAAG,-,0.00),694(TTTAAGAG,-,0.00),1167(CTTTCAAA,+,0.00),1207(TTTAAAAC,-,0.00)		660(TTACAAAG,+,0.00),766(TTATAAAG,+,0.00)	939(TGCCCAGC,+,0.00)
peak39871	chr12	12015472	12017182	intron (NM_001987, intron 4 of 7)	-207551	NM_138723	ENSG00000121380	BCL2L14	BCLG	BCL2-like 14 (apoptosis facilitator)	protein-coding	29(TGCTGGCAAG,-,0.00),595(CCTGGAAACT,+,0.00),1056(CTGGGCAGCT,+,0.00),1233(TGCTGCCAAC,-,0.00),1582(TGTTCCCAAG,-,0.00),1594(CTGGGCAGGA,+,0.00),1652(CTTGGCATGA,+,0.00)	42(TGGCATTCCT,-,0.00),82(CTGCATTCTT,-,0.00),1274(GAGAATGTCA,+,0.00)		482(GTCTCCCTGG,+,0.00)	1068(CCAAGAACAA,+,0.00),1370(TTGTGCCCAG,-,0.00),1508(CTGTTCCTGC,-,0.00),1581(TTGTTCCCAA,-,0.00)	1688(GACTTCCTAA,+,0.00)	159(AATGACCTCA,-,0.00),161(TGACCTCATC,+,0.00),205(AATAAGATCA,-,0.00)			124(TTTTTATAAA,+,0.00),126(TTTATAAAGA,-,0.00),127(TTATAAAGAC,-,0.00),196(GTCTTTCCAA,+,0.00),395(TTTAACAAAA,-,0.00),763(TTGTAAAGAA,-,0.00)	1047(GTTTTCCAGC,+,0.00)	1593(TCTGGGCAGG,+,0.00)	687(AATTGGGTCA,-,0.00)	29(TGCTGGCAAG,+,0.00),31(CTGGCAAGCT,-,0.00),502(CTCTGACCAG,+,0.00),504(CTGACCAGCA,-,0.00),1054(AGCTGGGCAG,+,0.00),1056(CTGGGCAGCT,-,0.00)	45(CATTCCTTGC,-,0.00)							1373(TGCCCAGA,+,0.00),1593(TCTGGGCA,-,0.00),1651(CCTTGGCA,-,0.00)	902(GTTCCCTG,+,0.00),1583(GTTCCCAA,+,0.00)	43(GGCATTCC,+,0.00),322(TGAATTCC,+,0.00),322(TGAATTCC,-,0.00),893(AGAATGAC,-,0.00),1275(AGAATGTC,-,0.00)		608(CGGTCAAA,-,0.00),802(TTAGGCCG,+,0.00),810(TTTGGCAG,+,0.00),1090(AGGCCAGA,-,0.00),1528(AGTCCAAA,-,0.00)		120(ATACTTTT,-,0.00),614(AAACTTTC,-,0.00),721(AAACTTTT,-,0.00),739(GAAAGGAT,+,0.00),756(GACCTTTT,-,0.00),861(AAAAGGTT,+,0.00),919(GGTCTTTC,-,0.00),1450(GTACTTCC,-,0.00),1660(GAAAGTTC,+,0.00)	514(TCCGTGGG,+,0.00)	161(TGACCTCA,+,0.00),161(TGACCTCA,-,0.00),1630(TTACATCA,+,0.00)	890(ACCAGAAT,+,0.00)			111(GTCCAGAG,+,0.00),123(CTTTTTAT,-,0.00),127(TTATAAAG,+,0.00),1529(GTCCAAAG,+,0.00),1555(ATCCAAAG,+,0.00)	1055(GCTGGGCA,-,0.00),1057(TGGGCAGC,+,0.00)	835(TTGTGTCT,+,0.00),1179(CTGTGTCC,+,0.00),1370(TTGTGCCC,+,0.00)
peak16319	chr1	215533202	215533817	Intergenic	-207226	NM_016121	ENSG00000136636	KCTD3	NY-REN-45	potassium channel tetramerization domain containing 3	protein-coding	468(AATTGGCAGG,-,0.00),557(CTTGCCAAAA,+,0.00)	303(CAGAATGTCC,+,0.00)												124(CAGTGCCCAG,+,0.00)								556(TCTTGCCA,-,0.00)	144(GTTCCCAA,+,0.00),321(TCAGGAAC,-,0.00),447(CTGGTAAC,-,0.00)	304(AGAATGTC,-,0.00)		211(CTGCCAAA,-,0.00),558(TTGCCAAA,-,0.00)		112(ATACTTTT,-,0.00),245(GAAAGAAC,+,0.00),509(GAAAGTTT,+,0.00),525(GAAAGGCC,+,0.00)			444(ATTCTGGT,-,0.00)			115(CTTTTTAT,-,0.00)		285(GGAAACAA,-,0.00)
peak158375	chr5	128093593	128094417	Intergenic	-207205	NM_014031	ENSG00000113396	SLC27A6	ACSVL2|FACVL2|FATP6|VLCS-H1	solute carrier family 27 (fatty acid transporter), member 6	protein-coding		258(GAGCATTCTG,-,0.00),630(AAGAATTCCC,+,0.00)						374(GTTGCTATCG,-,0.00)		85(TAGCAAAGGA,-,0.00),681(TCCTATTCAA,+,0.00)				705(CCCTAGCCAG,+,0.00),707(CTAGCCAGAG,-,0.00)									213(AAAGCAAC,-,0.00),374(GTTGCTAT,+,0.00)	259(AGCATTCT,+,0.00),631(AGAATTCC,+,0.00),631(AGAATTCC,-,0.00),676(ACCATTCC,+,0.00)	280(TGAGTAAT,-,0.00)		66(TCCTAGAA,+,0.00)				262(ATTCTGGT,-,0.00)			737(ATAAAAAG,+,0.00),747(ATACAAAT,+,0.00)		43(TTCTGTCC,+,0.00)
peak199632	chr8	140920974	140921565	intron (NM_031466, intron 20 of 22)	-205970	NM_001282534	ENSG00000169427	KCNK9	K2p9.1|KT3.2|TASK-3|TASK3	potassium channel, two pore domain subfamily K, member 9	protein-coding	75(TTGTGCCAAG,-,0.00),295(GTCTGCCAGG,-,0.00)	452(CAGAATGTGT,+,0.00),482(AGACATTCCC,-,0.00)				71(GACTTTGTGC,+,0.00),238(AACCTTCTAT,+,0.00),324(GAACAAAGGA,-,0.00)	469(TGAGATCATT,+,0.00)				384(GAATCCAGGA,+,0.00)											78(TGCCAAGC,+,0.00),298(TGCCAGGC,+,0.00)	161(CCGGTAAC,-,0.00),182(GTTCCTGT,+,0.00)	383(GGAATCCA,-,0.00),483(GACATTCC,+,0.00)			279(TCCTTGGA,-,0.00)			469(TGAGATCA,+,0.00)				129(CTTTTTAC,-,0.00),141(CTCTGTAC,-,0.00)		545(CTGTTTCC,+,0.00)	326(ACAAAGGA,-,0.00),420(ACAACGGA,-,0.00)
peak4358	chr1	42154971	42155759	intron (NM_001127714, intron 1 of 7)	-205011	NM_001956	ENSG00000127129	EDN2	ET-2|ET2|PPET2	endothelin 2	protein-coding	484(AAGTGCCAAG,-,0.00),668(CTTGGCAGCC,+,0.00)			218(GAGTCCCTGG,+,0.00)	441(ATGTCCCTGG,-,0.00)	508(ACCTTTCTTA,+,0.00)		184(TCATAGTAAC,+,0.00)		432(TTAGAAAAGA,-,0.00)	134(GGATCCGGGT,+,0.00)	446(CCTGGCCCAG,+,0.00)		565(CCCTGGCTAA,+,0.00),567(CTGGCTAATG,-,0.00),630(CTAGCCAGAC,-,0.00)	469(CATCCTTTCC,-,0.00),755(CATTTATTCA,-,0.00),759(TATTCATTCA,-,0.00)							487(TGCCAAGA,+,0.00),667(CCTTGGCA,-,0.00)	186(ATAGTAAC,-,0.00)			668(CTTGGCAG,+,0.00)		196(GGACTTTC,-,0.00),470(ATCCTTTC,-,0.00),507(GACCTTTC,-,0.00),517(AGTCTTTC,-,0.00)	352(TGTGTGGG,+,0.00)
peak189040	chr7	153313996	153314400	Intergenic	-204879	NR_125776	ENSG00000234722	LINC01287	TCONS_l2_00027522	long intergenic non-protein coding RNA 1287	ncRNA					77(CTGAGAACAA,+,0.00),96(TTGTTTCTGG,-,0.00)										171(CATTCATTCA,-,0.00)							133(TCTTGGCT,-,0.00)		169(GGCATTCA,+,0.00)			132(TTCTTGGC,-,0.00)		224(AGCGGGGG,+,0.00)							150(GGACACCA,-,0.00)
peak170785	chr6	118617454	118618227	intron (NM_001029858, intron 7 of 7)	-204696	NR_002730		BRD7P3	BP75	bromodomain containing 7 pseudogene 3	pseudo	684(GTTTGCTAAG,-,0.00)	512(TGGAATGTGT,+,0.00)					160(AATGTGGTCA,-,0.00)			142(TTGCAAGGGA,-,0.00)		105(CTTGGCCAAA,-,0.00)			275(GGAATAAATG,+,0.00)			54(AGACTTTCAT,+,0.00)					320(GTTCCTTG,+,0.00),572(ATGGCAAC,-,0.00)	513(GGAATGTG,-,0.00),569(TGAATGGC,-,0.00)		105(CTTGGCCA,+,0.00),107(TGGCCAAA,-,0.00),541(CCTGGCCG,+,0.00),605(TTTGTCAG,+,0.00)	38(TTCTTAGA,-,0.00)	54(AGACTTTC,-,0.00),444(GAAAGGAT,+,0.00)		372(TGAGCTCA,+,0.00),372(TGAGCTCA,-,0.00),377(TCACGTCA,+,0.00)	295(CCCAGAAT,+,0.00),641(ACCAGAAT,+,0.00)					492(TTGTCTCC,+,0.00)
peak62030	chr15	25888103	25888718	Intergenic	-204235	NM_130839	ENSG00000114062	UBE3A	ANCR|AS|E6-AP|EPVE6AP|HPVE6A	ubiquitin protein ligase E3A	protein-coding	584(CTGGGCAACA,+,0.00)	111(TGGAATTCGC,+,0.00),394(GGGAATTCCT,+,0.00),394(GGGAATTCCT,-,0.00)		21(CCATGGAGTC,-,0.00),396(GAATTCCTGG,+,0.00)		227(GTACAAAGCT,-,0.00)				522(TTTTTTTTAA,+,0.00),523(TTTTTTTAAA,+,0.00)		583(TCTGGGCAAC,+,0.00)		582(CTCTGGGCAA,+,0.00)					428(CCCTTTGTTC,+,0.00)			108(TCCTGGAA,-,0.00),418(AGCCAAGA,+,0.00),583(TCTGGGCA,-,0.00)	378(TCGGCAAC,-,0.00)	112(GGAATTCG,-,0.00),143(GGAATGAG,-,0.00),395(GGAATTCC,+,0.00),395(GGAATTCC,-,0.00)		226(CGTACAAA,-,0.00)		190(GTTCTTTT,-,0.00)						139(CTTTGGAA,-,0.00),227(GTACAAAG,+,0.00)
peak176719	chr7	14234509	14235454	intron (NM_004080, intron 22 of 24)	-203931	NM_001163148	ENSG00000006468	ETV1	ER81	ets variant 1	protein-coding		337(GGGAATGTTT,+,0.00),461(GCAAATTCTG,-,0.00)		752(GTTTCTATGG,+,0.00)		274(AGCTTTGTGA,+,0.00)	522(GATGAAGTCA,-,0.00)	752(GTTTCTATGG,-,0.00)	542(CACCCACTCT,-,0.00)	369(CCCTTTTCTA,+,0.00),920(TCCTTGTAAA,+,0.00)				175(CACTAGCCAT,+,0.00),638(CAGGGCAGTG,-,0.00)					763(CCCTTTATTT,+,0.00)				87(ACAGGAAC,-,0.00)	338(GGAATGTT,-,0.00)		22(CGACCAAA,-,0.00)	249(TTCTTGAA,-,0.00)	695(AGAAGTAC,+,0.00)	332(TGTGTGGG,+,0.00),544(CCCACTCT,-,0.00)	453(TGATGTCA,-,0.00),524(TGAAGTCA,-,0.00)		68(TTGAAAAG,-,0.00),842(CTTATAAA,+,0.00),922(CTTGTAAA,+,0.00)		592(ATACAAAG,+,0.00)		876(GGACAGAA,-,0.00)
peak35124	chr11	92499109	92500005	intron (NM_001008781, intron 5 of 24)	-203232	NM_005959	ENSG00000134640	MTNR1B	FGQTL2|MEL-1B-R|MT2	melatonin receptor 1B	protein-coding	862(CTTGGCACCA,+,0.00)				291(CAGGAAACAA,+,0.00)	516(TTAGAAAGTT,-,0.00)			104(CTCCCCCGCA,-,0.00)	174(TTCCTTGAAA,+,0.00),177(CTTGAAAGAA,-,0.00)	289(ACCAGGAAAC,-,0.00)			263(CGCTGGAGAG,+,0.00)	9(CATTCATGCA,-,0.00)	271(AGGAAATGAG,+,0.00),428(ATCATTTCCT,-,0.00)						861(TCTTGGCA,-,0.00)	309(GTTGCTAA,+,0.00)	490(GGAATGGC,-,0.00)		603(CTTCCAAA,-,0.00)	860(TTCTTGGC,-,0.00)	519(GAAAGTTC,+,0.00),552(AAAAGAAC,+,0.00)	106(CCCCCGCA,-,0.00),375(CCCACGCT,-,0.00)	358(TGAGCTAA,-,0.00)		166(CCTTTAAA,+,0.00)			566(TGGCCCGC,+,0.00)	293(GGAAACAA,-,0.00)
peak174320	chr6	161897430	161898315	intron (NM_004562, intron 9 of 11)	-202765	NM_020133	ENSG00000026652	AGPAT4	1-AGPAT4|LPAAT-delta|dJ473J16.2	1-acylglycerol-3-phosphate O-acyltransferase 4	protein-coding		358(TGGAATTTCT,+,0.00),388(GGACATTCCG,-,0.00)			326(CTGAGAACAC,+,0.00)	241(TCAGGAAGTC,-,0.00)	605(CATGATGTCA,-,0.00)			46(TTTCAAAGAA,-,0.00),137(TTTCAAAAAC,-,0.00),198(TTAAAAAGGC,-,0.00),461(ATGAAAAGGA,-,0.00),736(TTTGAAAAGA,-,0.00),754(TTTAAAAGTA,-,0.00)		835(CTTGGCCAGG,-,0.00)		836(TTGGCCAGGC,-,0.00)								57(ACTTGGCT,-,0.00)	709(GTTCCTGT,+,0.00)	359(GGAATTTC,-,0.00),389(GACATTCC,+,0.00),701(AGAATGCT,-,0.00)		835(CTTGGCCA,+,0.00)		201(AAAAGGCC,+,0.00),228(AAAAGAAC,+,0.00),757(AAAAGTAT,+,0.00)		607(TGATGTCA,-,0.00)		46(TTTCAAAG,-,0.00),136(CTTTCAAA,+,0.00),148(TTTTAAAG,-,0.00),737(TTGAAAAG,-,0.00),753(CTTTAAAA,+,0.00),754(TTTAAAAG,-,0.00)				548(GGACACAA,-,0.00)
peak169744	chr6	106051833	106052664	Intergenic	-201249	NM_002726	ENSG00000085377	PREP	PE|PEP	prolyl endopeptidase	protein-coding	557(CTTGCCAACA,+,0.00)			516(GATTCCCTGG,+,0.00)	373(GTAGGAACAA,+,0.00)	335(GACTTTCTAA,+,0.00)				126(TACTTTTAAA,+,0.00),431(TCCCTTTAAA,+,0.00),638(TTTTAAAAGC,-,0.00),639(TTTAAAAGCA,-,0.00)				178(CTGGCTACAG,-,0.00),214(TTGGCCATAG,-,0.00)								739(TCTTGGCT,-,0.00)	254(TTGGCAAC,-,0.00),731(GTTGCTAT,+,0.00)	264(ATCATTCC,+,0.00),351(GTAATTCC,+,0.00)			738(TTCTTGGC,-,0.00)	109(AGCCTTTT,-,0.00),574(GTTCTTTC,-,0.00)				128(CTTTTAAA,+,0.00),433(CCTTTAAA,+,0.00),639(TTTAAAAG,-,0.00)			171(TGTCCAGC,+,0.00)
peak169326	chr6	99081529	99082589	Intergenic	-200521	NM_005604	ENSG00000184486	POU3F2	BRN2|N-Oct3|OCT7|OTF-7|OTF7|POUF3|brn-2|oct-7	POU class 3 homeobox 2	protein-coding		153(GGGCATTCTG,-,0.00)	424(ACATGACTCA,+,0.00),427(TGACTCATCT,-,0.00)			595(TCACAAAGGT,-,0.00)	68(TTATCTCATT,+,0.00),340(TTACTTCATT,+,0.00)			107(TTGCAAAGAA,-,0.00),447(TCTTTTACAA,+,0.00),918(TTTTTTAAAG,+,0.00),938(TTTTATAGAA,-,0.00)	283(GCAGGAATAC,-,0.00)	406(TCTGTCCAAG,+,0.00),612(TCTGGCCATG,+,0.00),778(TGTGGCCCAG,+,0.00),849(CTTTCCCAGA,-,0.00)		12(CCCTGCCCAT,+,0.00),470(CACAAGCCAG,+,0.00)		72(CTCATTTCCT,-,0.00)						375(TTCCAGGA,+,0.00)	199(TTAGTAAC,-,0.00)	154(GGCATTCT,+,0.00),539(CTCATTCC,+,0.00),949(GGCATCCC,+,0.00)	426(ATGACTCA,+,0.00),427(TGACTCAT,-,0.00)	612(TCTGGCCA,+,0.00)	215(TTCAAGAA,+,0.00),650(TCTAAGGA,+,0.00)	58(AAAAGTCC,+,0.00),393(GTTCTTTC,-,0.00),445(AATCTTTT,-,0.00),491(ATACTTTT,-,0.00),519(GTCCTTTC,-,0.00),901(ATCCTTTC,-,0.00)	42(CCCACACA,-,0.00)	1046(TGAGCTAA,-,0.00)	157(ATTCTGGA,-,0.00)	920(TTTTAAAG,-,0.00),928(CTTTTAAA,+,0.00)			674(GCAGGCCA,-,0.00)	4(CTGTTTCC,+,0.00),405(TTCTGTCC,+,0.00)
peak180396	chr7	51584234	51585541	Intergenic	-200372	NM_001287436	ENSG00000106078	COBL	-	cordon-bleu WH2 repeat protein	protein-coding				282(GTATCTCTGG,+,0.00),898(CCTAGGAATC,-,0.00)		1164(AACTTCCTGT,+,0.00)	431(TGACTTCATC,+,0.00)			96(TCCTTTTTAA,+,0.00),97(CCTTTTTAAA,+,0.00),182(TTGAATAAGA,-,0.00)	211(GATTCCTTGT,+,0.00)		1126(GGACCTAGTA,+,0.00)	1089(GGCTGGACAA,+,0.00)	743(CATTCACTCA,-,0.00),771(TATTCATTCA,-,0.00),881(CATTCAATGC,-,0.00)				724(GAATAAAGAG,-,0.00)			312(TTCCAAGT,+,0.00)		329(ATCATTCC,+,0.00)		1092(TGGACAAA,-,0.00)	313(TCCAAGTA,+,0.00)	95(ATCCTTTT,-,0.00),255(AGACTTTT,-,0.00),605(GTTCTTCT,-,0.00)		431(TGACTTCA,+,0.00),463(TGAGGTAA,-,0.00),797(TGATCTCA,-,0.00)				294(CTTTGTAC,-,0.00),907(CTTTAGAC,-,0.00)	1090(GCTGGACA,-,0.00)
peak55789	chr14	28301987	28302752	Intergenic	-199885	NR_130461	ENSG00000264657	MIR3171	-	microRNA 3171	ncRNA	461(TGCTGGCAAG,-,0.00),491(CTTGGAAACA,+,0.00)					350(TACTTTCTAT,+,0.00),727(ACACAAAGGA,-,0.00)				127(TTTAATAAAA,-,0.00),240(TTCTTTTAAT,+,0.00),708(TTTTAAAAAG,-,0.00)				461(TGCTGGCAAG,+,0.00)								490(ACTTGGAA,-,0.00)	409(GTTGCTTA,+,0.00)	569(GGAATGGT,-,0.00)		42(TTTGTCCA,+,0.00),61(CTTGGCCC,+,0.00),228(TTTGTCCG,+,0.00),750(AGGACAAA,-,0.00)		349(ATACTTTC,-,0.00),446(GAAAGTAT,+,0.00)				242(CTTTTAAT,+,0.00)				494(GGAAACAG,-,0.00),725(GAACACAA,-,0.00)	188(ACAAATGA,-,0.00),729(ACAAAGGA,-,0.00),753(ACAAAAGA,-,0.00)
peak67531	chr15	93831947	93832584	Intergenic	-199822	NM_020211	ENSG00000182175	RGMA	RGM	repulsive guidance molecule family member a	protein-coding	159(ACTTGGCAGG,-,0.00),160(CTTGGCAGGC,+,0.00),248(CTTGGCACAT,+,0.00)			415(GTATCTTTTG,+,0.00)	33(CCTGGGACAA,+,0.00),148(CCGAGAACAG,+,0.00)	83(TCAGAAAGTA,-,0.00)				391(TTACAAAGGC,-,0.00)	312(GATTTCCAGC,+,0.00),442(ACCAGAATTC,-,0.00)	438(CTTGACCAGA,-,0.00)		132(CTGGGGAGCG,-,0.00),197(CTGTGGACAG,+,0.00)								159(ACTTGGCA,-,0.00),247(GCTTGGCA,-,0.00),524(TGCCCAGA,+,0.00)	424(GTTCCTGT,+,0.00)	189(GCCATTCA,+,0.00)		160(CTTGGCAG,+,0.00)		86(GAAAGTAC,+,0.00),299(GGACTTTC,-,0.00)	231(GGCGGGGG,+,0.00)		442(ACCAGAAT,+,0.00),448(ATTCTGGG,-,0.00)			391(TTACAAAG,+,0.00)	200(TGGACAGC,+,0.00)	565(CTGTGTCC,+,0.00)	418(TCTTTTGT,+,0.00)
peak186141	chr7	121235676	121236626	Intergenic	-199729	NM_001040020	ENSG00000196937	FAM3C	GS3786|ILEI	family with sequence similarity 3, member C	protein-coding	454(CTTGCCAGAA,+,0.00)		414(GTTTGAATCA,+,0.00)		104(TTGTTCTAGG,-,0.00)	480(TACTTCCTGA,+,0.00)				303(TTTCAAGGGA,-,0.00),370(TCTTTTGAAA,+,0.00),490(TTTAAAAAAA,-,0.00),491(TTAAAAAAAA,-,0.00),608(TCTTTTCCAA,+,0.00),782(TTCTTTTCAC,+,0.00)	37(GAATCCCAGA,+,0.00)	583(CTTGGCCCAA,-,0.00),851(CTTCCCCAGA,-,0.00)		515(CTGGCTGGCC,-,0.00),517(GGCTGGCCTA,+,0.00)				261(AGACTTTCAA,+,0.00)				453(TCTTGCCA,-,0.00),612(TTCCAAGA,+,0.00)	351(AAAGGAAC,-,0.00),795(GTTCCTAT,+,0.00)	36(TGAATCCC,-,0.00)	417(TGAATCAC,-,0.00)	583(CTTGGCCC,+,0.00),585(TGGCCCAA,-,0.00),652(CGGCCAGA,-,0.00)	581(TTCTTGGC,-,0.00)	261(AGACTTTC,-,0.00),368(AGTCTTTT,-,0.00),838(ATTCTTTC,-,0.00)			33(ACCTGAAT,+,0.00)	264(CTTTCAAA,+,0.00),750(TTTTAAAG,-,0.00)			518(GCTGGCCT,-,0.00)
peak86826	chr18	73635036	73635629	Intergenic	-199621	NR_040034	ENSG00000263547	LOC339298	-	uncharacterized LOC339298	ncRNA	334(CTTGGCACCA,+,0.00)	253(GGGAATGTTC,+,0.00),347(TCACATTCCT,-,0.00)	304(AGGTGACTCA,+,0.00),307(TGACTCAGCA,-,0.00)	89(CCAAGGATTC,-,0.00),181(GAGTCCCTGG,+,0.00)	237(ATGTCCCCTG,-,0.00)					353(TCCTTTGGAA,+,0.00)		121(TTTGGGCCAG,+,0.00),122(TTGGGCCAGA,-,0.00)										333(ACTTGGCA,-,0.00),586(TCTTGGCT,-,0.00)		254(GGAATGTT,-,0.00),348(CACATTCC,+,0.00)	306(GTGACTCA,+,0.00),307(TGACTCAG,-,0.00)	85(TGGCCCAA,-,0.00),122(TTGGGCCA,+,0.00),174(TTTGGCAG,+,0.00),230(TTGCCAAA,-,0.00),356(TTTGGAAG,+,0.00)							255(GAATGTTC,-,0.00),347(TCACATTC,+,0.00)	355(CTTTGGAA,-,0.00)
peak16180	chr1	213898118	213899204	Intergenic	-199431	NR_046189		LINC00538	PROX1UT|Yiya	long intergenic non-protein coding RNA 538	ncRNA	201(CTTGGCACCA,+,0.00),532(AGTTTCCAGG,-,0.00),857(TTTTGCTAAG,-,0.00)	495(ACACATTCTT,-,0.00),701(AGGCATTCCG,-,0.00)				274(GACTTTCTAA,+,0.00),946(TCAGAAAGGT,-,0.00),1017(TCCTTTGTTC,+,0.00)				1056(TTTTAAAGGG,-,0.00)		728(CTTGGTCAGT,-,0.00)		218(CTGTCTAGAG,-,0.00),475(CACTGGGCAC,+,0.00),637(CGCTCGGCAG,+,0.00),641(CGGCAGCCAG,+,0.00)								200(TCTTGGCA,-,0.00),476(ACTGGGCA,-,0.00),535(TTCCAGGA,+,0.00)	34(GTTGCTGT,+,0.00),489(CCAGCAAC,-,0.00)	702(GGCATTCC,+,0.00)		92(AGTCCAAA,-,0.00)	349(TCCAACAA,+,0.00),422(TACTTGGA,-,0.00)	949(GAAAGGTT,+,0.00),1027(ATTCTTTT,-,0.00),1043(GTTCTTTT,-,0.00)	894(CCCACACT,-,0.00)	46(TTACGTCA,+,0.00)	705(ATTCCGGG,-,0.00)	820(TTTCAAAG,-,0.00),1056(TTTTAAAG,-,0.00),1057(TTTAAAGG,-,0.00)		93(GTCCAAAG,+,0.00),797(ATCCAGAG,+,0.00)			980(TCATTTGT,+,0.00),1017(TCCTTTGT,+,0.00)
peak35389	chr11	95855823	95856392	intron (NM_032427, intron 1 of 4)	-198736	NM_016156	ENSG00000087053	MTMR2	CMT4B|CMT4B1	myotubularin related protein 2	protein-coding		491(AAGCATTCTT,-,0.00)	321(AGTTGACTCA,+,0.00),324(TGACTCATGG,-,0.00)		234(GCTGGAACAG,+,0.00)		293(AGTGATGTCA,-,0.00),295(TGATGTCATT,+,0.00)							161(ATGGCCAGGG,-,0.00),166(CAGGGCAGAG,-,0.00)	360(CATTCAATGC,-,0.00)							70(AGCCAAGA,+,0.00),108(TGCCCAGT,+,0.00)		50(GGAATGCA,-,0.00),299(GTCATTCC,+,0.00),492(AGCATTCT,+,0.00)	323(TTGACTCA,+,0.00),324(TGACTCAT,-,0.00)			395(ATACTTTT,-,0.00)		295(TGATGTCA,-,0.00)
peak169743	chr6	106049286	106049909	Intergenic	-198598	NM_002726	ENSG00000085377	PREP	PE|PEP	prolyl endopeptidase	protein-coding	291(CTTGGCAAAG,+,0.00),363(GCCTGCCAAG,-,0.00),364(CCTGCCAAGG,+,0.00)			150(GTATTCTTGG,+,0.00)				30(CCAGAGTAAC,+,0.00)		100(TGCTTTACAA,+,0.00)												290(CCTTGGCA,-,0.00),366(TGCCAAGG,+,0.00)	518(ATGGCAAC,-,0.00),566(AAAGGAAC,-,0.00)			365(CTGCCAAG,-,0.00)	153(TTCTTGGA,-,0.00)	234(AGTCTTTC,-,0.00),349(GAAAGTAC,+,0.00),598(ATCCTTTC,-,0.00)	404(TGTGTGGG,+,0.00)							45(GGAAACAA,-,0.00)
peak129463	chr3	99158501	99159230	Intergenic	-198575	NM_020351	ENSG00000144810	COL8A1	C3orf7	collagen, type VIII, alpha 1	protein-coding				2(CCAAGGAAAC,-,0.00)		458(AAAGGAAGTT,-,0.00),649(AAACAAAGTC,-,0.00)				702(TTGAAAAGAC,-,0.00)												414(TGGCAGGT,+,0.00),632(AGCCAAGT,+,0.00)		357(GGAATGGG,-,0.00)		208(CTTCCAAA,-,0.00)		190(AACCTTTT,-,0.00),705(AAAAGACT,+,0.00)		369(TGAGGTAA,-,0.00),531(TTAGGTCA,+,0.00)		702(TTGAAAAG,-,0.00)		144(TTCCAAAG,+,0.00),193(CTTTTTAT,-,0.00),209(TTCCAAAG,+,0.00)		249(TTGTGTCT,+,0.00)	245(TCATTTGT,+,0.00),301(ACAAAAGA,-,0.00),342(TCCTTTGT,+,0.00)
peak119886	chr22	26366247	26367851	intron (NM_032608, intron 39 of 43)	-198391	NM_001184773	ENSG00000100095	SEZ6L	-	seizure related 6 homolog (mouse)-like	protein-coding	740(GACTGGCAAG,-,0.00)	213(CTGCATTCCA,-,0.00),1114(TAGAATGTTT,+,0.00)	22(TGATTCAGAG,-,0.00)			1113(TTAGAATGTT,-,0.00)	87(AATGACGTCC,-,0.00),616(TGATGTCACT,+,0.00)							46(TAGGCCAGTG,-,0.00)	296(CATTCATTTC,-,0.00),867(TGAATGAATA,+,0.00)							207(TCTTGGCT,-,0.00),218(TTCCAGGT,+,0.00),743(TGGCAAGT,+,0.00)	643(AAAGGAAC,-,0.00)	85(TGAATGAC,-,0.00),183(GGAATTCT,+,0.00),183(GGAATTCT,-,0.00),214(TGCATTCC,+,0.00),312(AGCATTCT,+,0.00),552(GGAATCCT,-,0.00)	21(GTGATTCA,+,0.00)	495(TTTGGCAG,+,0.00),935(TTTGGCCC,+,0.00),1181(CAGCCAAA,-,0.00),1295(TCTGGCAG,+,0.00)		609(AAAAGACT,+,0.00),1270(GATCTTTT,-,0.00)	1354(CCCACACC,-,0.00)	577(TGAGCTAA,-,0.00),616(TGATGTCA,-,0.00)				787(CTTTGTAG,-,0.00),1156(CTTTGTAG,-,0.00)		118(TTGTGACC,+,0.00),509(GGAGACAA,-,0.00)
peak35392	chr11	95875755	95876842	intron (NM_032427, intron 1 of 4)	-198304	NR_036125	ENSG00000266192	MIR1260B	mir-1260b	microRNA 1260b	ncRNA				0(GTATTCTTTG,+,0.00)		45(AAAGAAAGTA,-,0.00)	148(TGAGGTTATT,+,0.00),860(TGAGATTATT,+,0.00)			33(TCCTTTTATA,+,0.00),443(CCTTTTAAAA,+,0.00),445(TTTTAAAACA,-,0.00)	899(GCAGGGATTT,-,0.00)	626(TTTGGCAAAG,+,0.00)		212(CTCTGGTCAG,+,0.00),214(CTGGTCAGAG,-,0.00)									124(AAAGCAAC,-,0.00)	655(GGGATTCT,+,0.00)		626(TTTGGCAA,+,0.00),646(CTGACAAA,-,0.00)		28(GAAAGTCC,+,0.00),32(GTCCTTTT,-,0.00),48(GAAAGTAT,+,0.00),441(AACCTTTT,-,0.00),462(AGACTTTT,-,0.00),708(AAAAGTCC,+,0.00)	972(TCCGTGGG,+,0.00)	326(TGATCTAA,-,0.00)		24(CTTTGAAA,+,0.00),25(TTTGAAAG,-,0.00),35(CTTTTATA,+,0.00),444(CTTTTAAA,+,0.00),446(TTTAAAAC,-,0.00),636(TTTAAAAC,-,0.00),937(TTTAAGAG,-,0.00)		476(ATACAAAG,+,0.00),889(ATCCGAAG,+,0.00)		782(GGAAACAG,-,0.00)	478(ACAAAGGA,-,0.00)
peak59649	chr14	80894676	80895508	intron (NR_038355, intron 8 of 8)	-197695	NM_000793	ENSG00000211448	DIO2	5DII|D2|DIOII|SelY|TXDI2	deiodinase, iodothyronine, type II	protein-coding	189(TTTTTCCAAG,-,0.00),452(CTTGCCAGCT,+,0.00),515(CTTGCCAATT,+,0.00)		148(CAGTGAATCA,+,0.00)			607(TACTTTCTGA,+,0.00),663(TCAGGAAGTA,-,0.00)				113(CTTTTTTAAA,+,0.00),114(TTTTTTAAAA,+,0.00),526(TCTTTTTTAG,+,0.00)	571(GATTCCTTGT,+,0.00),691(GTTTTCTGGT,+,0.00)	635(CTTTGCCAGA,-,0.00)		450(CTCTTGCCAG,+,0.00),452(CTTGCCAGCT,-,0.00),636(TTTGCCAGAG,-,0.00)	482(GGAATGAAGG,+,0.00)							192(TTCCAAGA,+,0.00),451(TCTTGCCA,-,0.00),732(TTCCAAGA,+,0.00)	651(AAAGGAAC,-,0.00),696(CTGGTAAC,-,0.00)		150(GTGAATCA,+,0.00)	181(GGGCCAAG,-,0.00),718(TTTGGAAG,+,0.00)		606(GTACTTTC,-,0.00)				240(CTTGTAAA,+,0.00)		84(ATACAAAT,+,0.00)			86(ACAAATGA,-,0.00)
peak183331	chr7	88191699	88192530	Intergenic	-196568	NM_181646	ENSG00000182348	ZNF804B	-	zinc finger protein 804B	protein-coding		120(GAAAATTCCT,-,0.00),498(AAACATTCTC,-,0.00),817(GAGAATTTGG,+,0.00)			185(CAAGGAACAA,+,0.00),641(TTGTTCTTTG,-,0.00),727(GAGAGAACAC,+,0.00)					66(TAGCAAAGAA,-,0.00),306(TCCTTTTTAA,+,0.00)			211(TGACATAGAT,+,0.00)		371(TGAATGAATG,+,0.00),375(TGAATGAATG,+,0.00),379(TGAATGGATG,+,0.00),400(TGAATGAGTG,+,0.00),468(GGAATGAAGG,+,0.00)								185(CAAGGAAC,-,0.00),488(ATGGGAAC,-,0.00)	436(GGAATTAC,-,0.00)				305(ATCCTTTT,-,0.00),393(GTCCTTCT,-,0.00),601(GAACTTTC,-,0.00)	765(AGTGTGGG,+,0.00)					455(CTTTGTAA,-,0.00)		176(TTGTGTCC,+,0.00),745(GGGCACAA,-,0.00)
peak188074	chr7	141054056	141055318	intron (NM_001195278, intron 2 of 3)	-196391	NM_018238		AGK	CATC5|CTRCT38|MTDPS10|MULK	acylglycerol kinase	protein-coding			219(TTACTCACTC,-,0.00)	507(GTGTCCTTTG,+,0.00)	518(TTGTTCCTGA,-,0.00),553(CCTGGGACAT,+,0.00)					27(TTCTTTAGAA,+,0.00),398(TCCTTTTAAG,+,0.00),1202(TTTTCTTAAA,+,0.00),1207(TTAAAGAGAA,-,0.00)		1047(TCTGGGGAAG,+,0.00)							1015(AAATAAAGGG,-,0.00)			153(TCCTGCCA,-,0.00),1156(ACCTGCCA,-,0.00)	472(GTTCCTAT,+,0.00),520(GTTCCTGA,+,0.00),785(AAGGCAAC,-,0.00)			91(TTTGGCAG,+,0.00),198(CTGACAAA,-,0.00),980(TTTGGCTG,+,0.00)		304(AGTCTTTT,-,0.00),333(ATTCTTTC,-,0.00),397(ATCCTTTT,-,0.00)	443(CCCACACT,-,0.00)							505(CTGTGTCC,+,0.00)	510(TCCTTTGT,+,0.00)
peak58770	chr14	71668563	71668838	Intergenic	-196354	NR_001276	ENSG00000207444	SNORD56B	RNU56B	small nucleolar RNA, C/D box 56B	snoRNA													154(TGTCCCAGTT,+,0.00)	90(CAGGCCTGAG,-,0.00)	233(TGATTGAATG,+,0.00)											128(AGTCCAAA,-,0.00),227(TTTGGCTG,+,0.00)					218(ATTCAGGC,-,0.00)			34(GTCCGAAG,+,0.00)	83(AGGCCAGC,+,0.00)
peak182531	chr7	77780428	77781152	intron (NM_001301128, intron 15 of 20)	-195769	NR_003680	ENSG00000231322	RPL13AP17	RPL13A_6_816	ribosomal protein L13a pseudogene 17	pseudo	428(GGCTGGCCAG,-,0.00)		344(AGGTGAATCA,+,0.00),520(TGCTGAATCA,+,0.00)		540(CTGAGAACAA,+,0.00)		110(TGACCTCAGT,+,0.00)			130(CTATAAAGGA,-,0.00),230(TTTTTTCTAA,+,0.00),233(TTTCTAAGGA,-,0.00)		615(TCTGGCCAAG,+,0.00),700(CTTTGCGAGA,-,0.00)		428(GGCTGGCCAG,+,0.00),430(CTGGCCAGAG,-,0.00),614(CTCTGGCCAA,+,0.00),616(CTGGCCAAGG,-,0.00)								335(TTCCAGGA,+,0.00)	180(GTTGCTTT,+,0.00),553(ATGGCAAC,-,0.00)	247(GGGATGCC,-,0.00),638(GTAATTCC,+,0.00)	346(GTGAATCA,+,0.00),523(TGAATCAT,-,0.00)	27(CGGCCAGG,-,0.00),431(TGGCCAGA,-,0.00),615(TCTGGCCA,+,0.00),617(TGGCCAAG,-,0.00)	235(TCTAAGGA,+,0.00)	226(ATACTTTT,-,0.00)		110(TGACCTCA,+,0.00),110(TGACCTCA,-,0.00)	566(ATTCTGGG,-,0.00)			560(CTCTGTAT,-,0.00)	429(GCTGGCCA,-,0.00)
peak133606	chr3	152356536	152357347	Intergenic	-195541	NM_002563		P2RY1	P2Y1	purinergic receptor P2Y, G-protein coupled, 1	protein-coding	147(TCCTGCCAGG,-,0.00),364(CTTGGAAAAA,+,0.00)					195(GCACGAAGGA,-,0.00)				302(GTTTTTGAAA,+,0.00),362(TTCTTGGAAA,+,0.00),365(TTGGAAAAAA,-,0.00),446(TTCTTTTTAA,+,0.00),447(TCTTTTTAAA,+,0.00),448(CTTTTTAAAA,+,0.00)	175(AAATCCCAGT,+,0.00)											147(TCCTGCCA,-,0.00),150(TGCCAGGT,+,0.00),363(TCTTGGAA,-,0.00),673(TCTTGGCT,-,0.00)		701(GGAATGTG,-,0.00)	138(TGAGTAAT,-,0.00)	663(TTTGGAAG,+,0.00)	362(TTCTTGGA,-,0.00),672(TTCTTGGC,-,0.00)	77(GAAAGAAT,+,0.00),122(GAAAGGTT,+,0.00),332(GTTCTTCT,-,0.00),371(AAAAGACC,+,0.00),428(GAAAGACT,+,0.00),473(GTTCTTTC,-,0.00)	607(TGAGTGGG,+,0.00)		457(ATTCAGGT,-,0.00),549(ATGCCGGT,-,0.00)	739(CTTTGAAA,+,0.00)	702(GAATGTGA,-,0.00)			188(GGAAACAG,-,0.00)
peak67529	chr15	93826910	93827606	Intergenic	-194815	NM_020211	ENSG00000182175	RGMA	RGM	repulsive guidance molecule family member a	protein-coding				131(CCAAGGAAAT,-,0.00)	303(CAAAGAACAG,+,0.00)					560(GTCTTTATAA,+,0.00)		298(TCTGCCAAAG,+,0.00)		428(CACTGGACAG,+,0.00),430(CTGGACAGAG,-,0.00)									394(TAAGCAAC,-,0.00)	419(GGCATCCC,+,0.00)		73(CTTGGCCA,+,0.00),299(CTGCCAAA,-,0.00)		585(AAAAGTAT,+,0.00)	176(CCCCCTCA,-,0.00),249(AGTGTGGG,+,0.00),335(TGCGTAGG,+,0.00)			627(TTTATAAG,-,0.00)		562(CTTTATAA,-,0.00)			371(TCATTTGT,+,0.00)
peak34501	chr11	83191752	83192356	intron (NM_001142699, intron 22 of 27)	-194604	NM_021825	ENSG00000137500	CCDC90B	MDS011|MDS025	coiled-coil domain containing 90B	protein-coding		143(AAGAATTTTG,+,0.00),226(ACACATTCTC,-,0.00),245(AGGAATTCTT,+,0.00),245(AGGAATTCTT,-,0.00)	302(ATGTGAGTCA,+,0.00),305(TGAGTCACTG,-,0.00)		396(CATGGAACAG,+,0.00)					205(TTCTATTTAA,+,0.00),239(ATGAAAAGGA,-,0.00),455(TTTTTTTTAA,+,0.00),456(TTTTTTTAAA,+,0.00)	247(GAATTCTTGA,+,0.00),557(GCCAGAATTT,-,0.00)												218(GTTCCTAA,+,0.00),342(GTTCCTTG,+,0.00)	186(GGAATCCC,-,0.00),246(GGAATTCT,+,0.00),246(GGAATTCT,-,0.00),473(TGAATGAC,-,0.00)	304(GTGAGTCA,+,0.00),305(TGAGTCAC,-,0.00)		250(TTCTTGAA,-,0.00),368(TGCTTGGA,-,0.00)	258(GATCTTTT,-,0.00)			557(GCCAGAAT,+,0.00)
peak150630	chr5	14387074	14388145	exon (NM_007118, exon 22 of 57)	-194282	NM_019018		FAM105A	NET20	family with sequence similarity 105, member A	protein-coding	976(CATGGCACCC,+,0.00)	162(ATACATTCCT,-,0.00),929(GAGAATGTCA,+,0.00)		801(GTATCCCTGG,+,0.00)			251(TGAGGTCATA,+,0.00),739(TGAGTTCATT,+,0.00)	995(GTTGCTCTGG,-,0.00)			307(GAATCCGGGA,+,0.00),905(ACCAGGATTC,-,0.00)	40(CTTGCCCCGA,-,0.00),807(CTGGCTCAGA,-,0.00)		297(AGCTGGTCAG,+,0.00)	161(CATACATTCC,-,0.00)								221(GTTGCTGA,+,0.00)	163(TACATTCC,+,0.00),306(GGAATCCG,-,0.00),531(GGCATGCC,+,0.00),531(GGCATGCC,-,0.00),788(ATCATTCC,+,0.00),930(AGAATGTC,-,0.00)		421(TCTGGCAG,+,0.00),939(TTTGGACA,+,0.00)	656(TCCAACAA,+,0.00)	449(ATACTTTC,-,0.00),609(AGAAGTAC,+,0.00),770(AAAAGTCT,+,0.00),890(AGTCTTTC,-,0.00)	320(GGAGTGGG,+,0.00)	251(TGAGGTCA,+,0.00),251(TGAGGTCA,-,0.00),968(TGAAGTCA,-,0.00)	308(AATCCGGG,-,0.00)			583(GTACAGAG,+,0.00),624(CTTTGGAA,-,0.00)		69(GGGCACAA,-,0.00)
peak203148	chr9	44795796	44796399	Intergenic	-194139	NR_027421	ENSG00000154537	FAM27C	FAM27A|FAM27A1|FAM27A3	family with sequence similarity 27, member C	ncRNA	198(CGTTGCCATG,-,0.00),495(CAGGGCAGCA,+,0.00)				162(CTGGGCACAG,+,0.00)			199(GTTGCCATGG,-,0.00)						162(CTGGGCACAG,-,0.00),274(TGCTGTCCAG,+,0.00),276(CTGTCCAGCG,-,0.00)							216(GGGCGTTTCG,-,0.00)	0(TGGCAGGT,+,0.00),161(TCTGGGCA,-,0.00)	199(GTTGCCAT,+,0.00)					237(AGCCTTTC,-,0.00)	284(CGCACGCA,-,0.00)		159(ATTCTGGG,-,0.00)			552(CTTTGTAG,-,0.00)	275(GCTGTCCA,-,0.00),277(TGTCCAGC,+,0.00),436(GCGGGCCA,-,0.00)
peak127057	chr3	62552941	62553365	intron (NM_183393, intron 9 of 26)	-193963	NM_018008	ENSG00000153266	FEZF2	FEZ|FEZL|FKSG36|TOF|ZFP312|ZNF312	FEZ family zinc finger 2	protein-coding	212(TGCTCCCAAG,-,0.00),240(CTGTGCCAAG,-,0.00)	356(TGGAATGCAG,+,0.00)								325(TTTTTTTAGA,+,0.00)	354(GCTGGAATGC,-,0.00)	87(CTTTGCCAGA,-,0.00),170(CTGGCCCTGA,-,0.00)										225(TTCCAAGA,+,0.00),243(TGCCAAGT,+,0.00)		221(GTGATTCC,+,0.00),357(GGAATGCA,-,0.00)				151(AAAAGAAT,+,0.00)	118(TGCGTGTG,+,0.00)							143(AGACACAA,-,0.00)
peak169742	chr6	106043957	106044687	Intergenic	-193323	NM_002726	ENSG00000085377	PREP	PE|PEP	prolyl endopeptidase	protein-coding		475(TGGAATGTGG,+,0.00),518(TAGAATGTGC,+,0.00),592(GGACATTCTG,-,0.00)	307(ACATGAATCA,+,0.00)	269(CCAAGGAATC,-,0.00)	31(CTCAGAACAA,+,0.00)					51(TTTGAAAGCA,-,0.00),228(TTCTTGTAAA,+,0.00),229(TCTTGTAAAA,+,0.00)	375(ACTAGGATAC,-,0.00)													63(GGAATCTC,-,0.00),273(GGAATCTC,-,0.00),476(GGAATGTG,-,0.00),593(GACATTCT,+,0.00)	309(ATGAATCA,+,0.00),310(TGAATCAC,-,0.00)	133(TTTGGCCA,+,0.00)	94(TTCAAGAA,+,0.00),268(TCCAAGGA,+,0.00),587(TTCTAGGA,-,0.00)	206(GGACTTTT,-,0.00)	525(TGCGTAGG,+,0.00)			51(TTTGAAAG,-,0.00),230(CTTGTAAA,+,0.00)	520(GAATGTGC,-,0.00)			645(GGAAACAG,-,0.00)
peak117730	chr21	32603329	32604035	intron (NM_003253, intron 7 of 28)	-192887	NM_001099219	ENSG00000206102	KRTAP19-8	-	keratin associated protein 19-8	protein-coding	632(GGTTGCTAGG,-,0.00)	661(TGGAATGTTG,+,0.00)					57(AGTGACATCA,-,0.00),59(TGACATCACT,+,0.00)	474(CAATAGCAAC,+,0.00),633(GTTGCTAGGG,-,0.00)		615(TTATAAAGAA,-,0.00)				32(CTTTGGCCAG,+,0.00),34(TTGGCCAGTA,-,0.00)	93(CATTCTTGCC,-,0.00)							26(ACTTGGCT,-,0.00),205(TGCCAGGA,+,0.00),355(ACTTGGAA,-,0.00),606(TCCTGGAA,-,0.00)	476(ATAGCAAC,-,0.00),633(GTTGCTAG,+,0.00)	300(AGAATTCC,+,0.00),300(AGAATTCC,-,0.00),320(GGGATGCC,-,0.00),662(GGAATGTT,-,0.00)		33(TTTGGCCA,+,0.00),550(TGACCAAA,-,0.00)	364(CCCAAGAA,+,0.00)	369(GAAAGACC,+,0.00),404(AGCCTTTT,-,0.00)		59(TGACATCA,+,0.00),495(TGATGTCA,-,0.00)		614(CTTATAAA,+,0.00)		615(TTATAAAG,+,0.00)	548(GCTGACCA,-,0.00)
peak71174	chr16	51603641	51603959	Intergenic	-192630	NR_110916	ENSG00000260057	LINC01571	-	long intergenic non-protein coding RNA 1571	ncRNA	138(CTTGCCAAAG,+,0.00)		4(TGATTCATTC,-,0.00)									62(TCTGGCCCTG,+,0.00),63(CTGGCCCTGA,-,0.00)		134(CTGGCTTGCC,-,0.00)	5(GATTCATTCA,-,0.00),9(CATTCATTCT,-,0.00)							54(TTCCAGGT,+,0.00)	222(ATGGTAAC,-,0.00)	211(TGCATTCC,+,0.00)	3(GTGATTCA,+,0.00),4(TGATTCAT,-,0.00)	139(TTGCCAAA,-,0.00)											294(ACAAAAGA,-,0.00)
peak175762	chr7	3976936	3977691	intron (NM_152744, intron 5 of 44)	-192004	NM_001079653	ENSG00000146555	SDK1	-	sidekick cell adhesion molecule 1	protein-coding	304(CCTAGCAGCC,+,0.00),356(TTGTGCCAGG,-,0.00)			394(CCAAGGCTTC,-,0.00)	356(TTGTGCCAGG,-,0.00)	352(AGCTTTGTGC,+,0.00)	589(AGTGACGTAA,-,0.00)			167(TCTTCTTAAA,+,0.00),343(TTTGAAAAGA,-,0.00),344(TTGAAAAGAG,-,0.00),546(TTCTTTGAGA,+,0.00)	287(GAATCTTAGC,+,0.00)			147(CAGGGCAGTG,-,0.00),271(CGCTGGACGG,+,0.00)								359(TGCCAGGG,+,0.00)	431(GTTCCCAT,+,0.00)	63(GTCATTCT,+,0.00)	520(ATTACTCA,+,0.00)	511(TTTGGCAA,+,0.00)	282(TCTAAGAA,+,0.00)		739(CCCACACT,-,0.00)	591(TGACGTAA,-,0.00)		342(CTTTGAAA,+,0.00),344(TTGAAAAG,-,0.00)				324(TTGTGTCT,+,0.00)
peak163885	chr6	14477094	14477913	Intergenic	-191818	NR_108096	ENSG00000226673	LINC01108	LncRNA-ES1	long intergenic non-protein coding RNA 1108	ncRNA		523(TGGAATGCAG,+,0.00),581(GGGAATGTCA,+,0.00)		482(CCAAGGTTTC,-,0.00)	728(ATGTCCCCTG,-,0.00)	449(ATAAAAAGTT,-,0.00),807(ACCTTCCTTC,+,0.00)	433(TTAGGTCACT,+,0.00),554(CATGACGTCA,-,0.00),556(TGACGTCACA,+,0.00)			275(CTCTTTTCAA,+,0.00)		407(CCTGGCCAGA,-,0.00)	431(AATTAGGTCA,-,0.00)	406(GCCTGGCCAG,+,0.00),408(CTGGCCAGAC,-,0.00),495(CACTGGACAT,+,0.00)	594(GCAATGAATC,+,0.00)							237(ACTTGGCT,-,0.00)		401(GGGATGCC,-,0.00),524(GGAATGCA,-,0.00),582(GGAATGTC,-,0.00),598(TGAATCCC,-,0.00)		409(TGGCCAGA,-,0.00),770(TTTGGCCA,+,0.00)		690(GTTCTTCT,-,0.00)		291(TGAGCTCA,+,0.00),291(TGAGCTCA,-,0.00),433(TTAGGTCA,+,0.00),556(TGACGTCA,+,0.00),556(TGACGTCA,-,0.00)		277(CTTTTCAA,+,0.00)		29(ATACAGAG,+,0.00),449(ATAAAAAG,+,0.00)
peak163352	chr6	6915972	6916327	Intergenic	-191681	NM_001168344	ENSG00000124782	RREB1	FINB|HNT|LZ321|RREB-1|Zep-1	ras responsive element binding protein 1	protein-coding										96(TTAAAGAGAA,-,0.00)												244(TTCCAAGA,+,0.00)					245(TCCAAGAA,+,0.00)							84(ATAAAAAG,+,0.00)
peak67528	chr15	93822934	93823721	Intergenic	-190884	NM_020211	ENSG00000182175	RGMA	RGM	repulsive guidance molecule family member a	protein-coding	203(GGCTGCCAGG,-,0.00)	195(AGGAATTCGG,+,0.00),398(TCACATTCTG,-,0.00)		77(CCAAGGAATA,-,0.00),465(GTCTCCTTTG,+,0.00)	260(CCAGAAACAA,+,0.00),589(GTGGGAACAG,+,0.00),626(CTGTTCCCTG,-,0.00)			13(GTTGCTATTG,-,0.00)		189(ATGAAAAGGA,-,0.00),329(TGTTTTTAAA,+,0.00),444(TTAAAGAGAA,-,0.00)	41(ACCGGAATAC,-,0.00)											206(TGCCAGGA,+,0.00)	13(GTTGCTAT,+,0.00),628(GTTCCCTG,+,0.00)	196(GGAATTCG,-,0.00),392(TGAATGTC,-,0.00)				162(GTCCTTTC,-,0.00),425(GAAAGAAC,+,0.00),726(AGCCTTTC,-,0.00)			41(ACCGGAAT,+,0.00),389(TCCTGAAT,+,0.00),479(ATTCAGGT,-,0.00)		111(GCACATTC,+,0.00),398(TCACATTC,+,0.00)			463(TTGTCTCC,+,0.00)
peak189638	chr7	159128044	159128640	Intergenic	-190693	NR_130758	ENSG00000106018	VIPR2	C16DUPq36.3|DUP7q36.3|PACAP-R-3|PACAP-R3|VIP-R-2|VPAC2|VPAC2R|VPCAP2R	vasoactive intestinal peptide receptor 2	protein-coding		444(CGGCATTCCC,-,0.00)			196(CAGAGAACAG,+,0.00),318(GTGGGAACAC,+,0.00)						261(ACCGAGATTC,-,0.00)													445(GGCATTCC,+,0.00)				162(ATCCTTTC,-,0.00)	315(AGCGTGGG,+,0.00),452(CCCACACT,-,0.00)		187(ATTCAGGG,-,0.00)					322(GAACACAA,-,0.00)
peak181892	chr7	70962422	70963273	intron (NM_022479, intron 5 of 10)	-190091	NR_037477	ENSG00000265878	MIR3914-1	-	microRNA 3914-1	ncRNA	280(GCCTGCCAAG,-,0.00),281(CCTGCCAAGG,+,0.00)	1(TCACATTCTG,-,0.00),130(TCACATTCCA,-,0.00),531(AAGAATGTTT,+,0.00)			180(CAGGGGACAG,+,0.00),384(GCAGGAACAG,+,0.00),759(CTGGGCACAG,+,0.00)					34(TTCTTTTAAG,+,0.00),100(TCTTTTTAAA,+,0.00),103(TTTTAAAGAC,-,0.00),525(TTTTAAAAGA,-,0.00),526(TTTAAAAGAA,-,0.00),536(TGTTTTTCAA,+,0.00),540(TTTCAAAAAA,-,0.00),739(TATAAAAGAG,-,0.00)		596(TCTGTGCAAG,+,0.00)		759(CTGGGCACAG,-,0.00)								283(TGCCAAGG,+,0.00)	325(GTTGCTGA,+,0.00),357(ATGGGAAC,-,0.00),400(CTGGGAAC,-,0.00)	131(CACATTCC,+,0.00),336(TGAATGGC,-,0.00),621(TGAATGTC,-,0.00)		282(CTGCCAAG,-,0.00),345(AGGCCAGA,-,0.00)		505(GAAAGTAC,+,0.00),529(AAAAGAAT,+,0.00),552(AAAAGAAT,+,0.00)	68(CCCACTCT,-,0.00),310(CCCACTCC,-,0.00),371(TGTGGGGG,+,0.00),573(TGCGTGTG,+,0.00)	822(TGAGATCA,+,0.00)	5(ATTCTGGG,-,0.00)	103(TTTTAAAG,-,0.00),526(TTTAAAAG,-,0.00),739(TATAAAAG,-,0.00)	1(TCACATTC,+,0.00),130(TCACATTC,+,0.00)		306(GCTGCCCA,-,0.00),758(GCTGGGCA,-,0.00)
peak3787	chr1	37138580	37139387	Intergenic	-190068	NM_156039	ENSG00000119535	CSF3R	CD114|GCSFR	colony stimulating factor 3 receptor	protein-coding	57(CCTGCCAGAC,+,0.00),508(CTGGGCAGGA,+,0.00),734(CTTTGCCCAG,-,0.00)	193(AGGAATTCTA,-,0.00),516(GAACATTCTG,-,0.00)			441(TTGTTCCCAG,-,0.00),512(GCAGGAACAT,+,0.00)	255(GCACAAAGTA,-,0.00),517(AACATTCTGT,+,0.00),591(AACATTCTGT,+,0.00),628(AACATTCTGT,+,0.00),665(AACATTCTGT,+,0.00)		128(GCATGGTAAC,+,0.00)			195(GAATTCTAGA,+,0.00)				519(CATTCTGTCC,-,0.00),593(CATTCTGTCC,-,0.00),630(CATTCTGTCC,-,0.00),667(CATTCTGTCC,-,0.00)							56(TCCTGCCA,-,0.00),123(ACCTGGCA,-,0.00),174(TGCCCAGA,+,0.00),507(ACTGGGCA,-,0.00)	130(ATGGTAAC,-,0.00),443(GTTCCCAG,+,0.00)	170(GGAGTGCC,-,0.00),194(GGAATTCT,+,0.00),194(GGAATTCT,-,0.00)		58(CTGCCAGA,-,0.00)		470(GGCCTTTC,-,0.00)			228(CCCGGCAT,+,0.00)		516(GAACATTC,+,0.00)			111(CTGTGTCC,+,0.00),521(TTCTGTCC,+,0.00),595(TTCTGTCC,+,0.00),632(TTCTGTCC,+,0.00),669(TTCTGTCC,+,0.00)
peak35388	chr11	95846128	95846974	intron (NM_032427, intron 1 of 4)	-189180	NM_016156	ENSG00000087053	MTMR2	CMT4B|CMT4B1	myotubularin related protein 2	protein-coding	546(TGCTGCCAAG,-,0.00)		17(ATTTGAGTCA,+,0.00),20(TGAGTCACAG,-,0.00),572(GACTGAGTCA,+,0.00),575(TGAGTCATCC,-,0.00)		765(TAGGGAACAT,+,0.00)					196(GTCTTTAAAA,+,0.00),198(CTTTAAAAGA,-,0.00),199(TTTAAAAGAC,-,0.00),285(TTCAAAAGGA,-,0.00),392(TTCTTTGAAT,+,0.00),637(TTTGAAAAAA,-,0.00),638(TTGAAAAAAA,-,0.00),720(ATGAAAAAGA,-,0.00)		411(CTTAGGCAGA,-,0.00)										549(TGCCAAGC,+,0.00)	46(AAGGCAAC,-,0.00),672(AAAGGAAC,-,0.00)		20(TGAGTCAC,-,0.00),574(CTGAGTCA,+,0.00),575(TGAGTCAT,-,0.00)	548(CTGCCAAG,-,0.00),756(TTTGGCCC,+,0.00)	582(TCCAAGCA,+,0.00)	125(AAAAGGAT,+,0.00),192(AAAAGTCT,+,0.00),387(ATTCTTTC,-,0.00)	492(CCCCCTCA,-,0.00)	452(TTACATCA,+,0.00)		198(CTTTAAAA,+,0.00),199(TTTAAAAG,-,0.00)
peak35394	chr11	95885660	95886180	intron (NM_032427, intron 1 of 4)	-188682	NR_036125	ENSG00000266192	MIR1260B	mir-1260b	microRNA 1260b	ncRNA	212(TGTTTCCAGG,-,0.00),378(CCTGCCAGAA,+,0.00)	241(CAGAATGCTG,+,0.00),325(GGGCATTCTA,-,0.00)				198(GCAGAAACTT,-,0.00)					501(GCCAGAATGC,-,0.00)			58(GGCTAGCCAT,+,0.00)										242(AGAATGCT,-,0.00),326(GGCATTCT,+,0.00)		379(CTGCCAGA,-,0.00)	150(TCCTTAGA,-,0.00)		42(AGCGAGGG,+,0.00)		381(GCCAGAAT,+,0.00),501(GCCAGAAT,+,0.00)			162(ATTTGTAT,-,0.00),166(GTATAAAG,+,0.00)
peak188076	chr7	141061591	141063314	intron (NM_001195278, intron 2 of 3)	-188626	NM_018238		AGK	CATC5|CTRCT38|MTDPS10|MULK	acylglycerol kinase	protein-coding	1160(CATGGCAAAG,+,0.00),1273(AATTGGCAAG,-,0.00),1355(CTTGGAAAAA,+,0.00)	106(TAGAATTTGC,+,0.00),1463(AAGAATTCCT,+,0.00),1463(AAGAATTCCT,-,0.00)	1382(ATGTGAGTCA,+,0.00),1385(TGAGTCAGCA,-,0.00)			456(TACTTTGTAT,+,0.00)	1136(CATGAGGTCA,-,0.00)			185(TTCTTGGAAA,+,0.00),368(TGCTTTTCAA,+,0.00),716(TTTTTTTTAA,+,0.00),717(TTTTTTTAAA,+,0.00),718(TTTTTTAAAA,+,0.00),720(TTTTAAAAAA,-,0.00),721(TTTAAAAAAA,-,0.00),722(TTAAAAAAAA,-,0.00),1290(ATTTAAAGGA,-,0.00),1291(TTTAAAGGAG,-,0.00),1356(TTGGAAAAAA,-,0.00)	346(GAATTCTGGA,+,0.00),890(GCATTCTGGC,+,0.00),917(GCCTGGAATC,-,0.00)	1122(TCTGGAAAAG,+,0.00)		975(AGCTGGGCAG,+,0.00),977(CTGGGCAGAG,-,0.00),1111(CTGGCTGGCC,-,0.00),1113(GGCTGGCCAT,+,0.00),1115(CTGGCCATCT,-,0.00),1707(TTGGCCAGGG,-,0.00)								186(TCTTGGAA,-,0.00)	595(GTTGCCTG,+,0.00)	889(GGCATTCT,+,0.00),1464(AGAATTCC,+,0.00),1464(AGAATTCC,-,0.00)	1384(GTGAGTCA,+,0.00),1385(TGAGTCAG,-,0.00)	303(CTGACAAA,-,0.00),1148(TATGGCCG,+,0.00)	185(TTCTTGGA,-,0.00),828(TCTAAGAA,+,0.00),1353(TGCTTGGA,-,0.00)	728(AAAAGACC,+,0.00),1315(AAAAGTCC,+,0.00)	845(TGTGGGGG,+,0.00)	865(TGAGGTCA,+,0.00),865(TGAGGTCA,-,0.00),1138(TGAGGTCA,+,0.00),1138(TGAGGTCA,-,0.00)	348(ATTCTGGA,-,0.00),892(ATTCTGGC,-,0.00),1152(GCCGGAAC,+,0.00),1264(ATTCTGGA,-,0.00)	170(CTTTCAAA,+,0.00),370(CTTTTCAA,+,0.00),1000(TTTGAAAG,-,0.00),1291(TTTAAAGG,-,0.00)		458(CTTTGTAT,-,0.00)	976(GCTGGGCA,-,0.00),1114(GCTGGCCA,-,0.00)	356(GGTCACAA,-,0.00),1297(GGAGACAA,-,0.00)	17(ACAAAAGA,-,0.00)
peak178772	chr7	33756174	33756974	Intergenic	-187949	NM_133468	ENSG00000164619	BMPER	CRIM3|CV-2|CV2	BMP binding endothelial regulator	protein-coding	65(TATTGCCATG,-,0.00),176(CCAGGCAACT,+,0.00),287(CATGGCAACT,+,0.00),500(GGTTGCCTGG,-,0.00)	201(TGGCATTCTT,-,0.00),212(TGACATTCCA,-,0.00)				21(TACTTTGTAA,+,0.00)				320(TTTTAAAGGA,-,0.00),321(TTTAAAGGAA,-,0.00)												198(TCTTGGCA,-,0.00)	177(CAGGCAAC,-,0.00),288(ATGGCAAC,-,0.00),501(GTTGCCTG,+,0.00)	57(GGGATTCT,+,0.00),202(GGCATTCT,+,0.00),213(GACATTCC,+,0.00),365(GCAATTCC,+,0.00),643(GTGATTCC,+,0.00)								320(TTTTAAAG,-,0.00),321(TTTAAAGG,-,0.00)		23(CTTTGTAA,-,0.00),165(ATAAAAAG,+,0.00)
peak178103	chr7	28031645	28033180	intron (NM_175061, intron 1 of 4)	-187664	NR_034097		JAZF1-AS1	-	JAZF1 antisense RNA 1	ncRNA	251(TGTTGGCATG,-,0.00),840(CTTGGCAGTA,+,0.00)	151(GGGAATTCCA,-,0.00),489(AGAAATTCTC,-,0.00),1138(AAGAATTTCA,+,0.00),1207(CCAAATTCTG,-,0.00)			320(GCTGGAACAA,+,0.00),388(CACGGAACAC,+,0.00),877(TTGTTTCCAG,-,0.00),992(CAGAGAACAC,+,0.00)	19(ACACAAAGTA,-,0.00),245(TTACAATGTT,-,0.00),690(AAACAATGTT,-,0.00),1513(GAACAATGTT,-,0.00)	456(TGAGTTTATT,+,0.00)	570(CCATAGCAAC,+,0.00)		71(TTTTAAAGAA,-,0.00),72(TTTAAAGAAA,-,0.00),141(TACTTTTCAA,+,0.00),145(TTTCAAGGGA,-,0.00),213(CCCTTATAAA,+,0.00),437(CTCTTTTTAA,+,0.00),438(TCTTTTTAAA,+,0.00),439(CTTTTTAAAA,+,0.00),748(TTCTTAGAAA,+,0.00),782(TTCTTTTCAT,+,0.00),892(TTGCACAGGA,-,0.00)		1346(TCTGGCCTAG,+,0.00)		1345(CTCTGGCCTA,+,0.00)	111(CATTCATTCA,-,0.00)							829(TTCCAGGT,+,0.00),839(ACTTGGCA,-,0.00),1134(TGCCAAGA,+,0.00)	572(ATAGCAAC,-,0.00)	152(GGAATTCC,+,0.00),152(GGAATTCC,-,0.00),1238(TGAATGGC,-,0.00)		277(CGGCCTAA,-,0.00),840(CTTGGCAG,+,0.00),1346(TCTGGCCT,+,0.00)	748(TTCTTAGA,-,0.00),1135(GCCAAGAA,+,0.00)	47(AAAAGATT,+,0.00),289(GAAAGTCT,+,0.00),431(GTTCTTCT,-,0.00),537(GGACTTTT,-,0.00),618(GTACTTTT,-,0.00),756(AAAAGGTT,+,0.00)		860(TGATGTAA,-,0.00)		71(TTTTAAAG,-,0.00),143(CTTTTCAA,+,0.00),215(CTTATAAA,+,0.00)		581(CTTTATAA,-,0.00)		732(GCACACAA,-,0.00),877(TTGTTTCC,+,0.00),1149(GGACACAC,-,0.00)	102(TCATTTGT,+,0.00)
peak96416	chr2	51446441	51447238	Intergenic	-187165	NM_001135659	ENSG00000179915	NRXN1	Hs.22998|PTHSL2|SCZD17	neurexin 1	protein-coding		282(TGGAATGCCC,+,0.00),580(CAGAATGTCA,+,0.00),654(TCACATTCCA,-,0.00)	23(TGATTCACTT,-,0.00),403(GCTTGACTCA,+,0.00),406(TGACTCAACA,-,0.00)			31(TTAGGAAGTT,-,0.00)				314(TCCTTTTCAT,+,0.00),598(TATAAAAAGA,-,0.00),742(GTTAAAAGGA,-,0.00),743(TTAAAAGGAA,-,0.00),763(CTGAAAAGAG,-,0.00)				257(CTCTGCCCAG,+,0.00),262(CCCAGGCCAC,+,0.00),264(CAGGCCACCC,-,0.00),430(CACTAGCCAT,+,0.00)								664(TTCCAAGT,+,0.00)	363(CTGGGAAC,-,0.00),746(AAAGGAAC,-,0.00)	283(GGAATGCC,-,0.00),294(ATCATTCC,+,0.00),581(AGAATGTC,-,0.00),655(CACATTCC,+,0.00)	23(TGATTCAC,-,0.00),405(TTGACTCA,+,0.00)	424(TCTGGCCA,+,0.00)		460(GTTCTTTC,-,0.00)		535(TTAGATCA,+,0.00)			654(TCACATTC,+,0.00)	599(ATAAAAAG,+,0.00)		495(TTGTCTCC,+,0.00),724(TTGTATCC,+,0.00)
peak158379	chr5	128114030	128114545	Intergenic	-186923	NM_014031	ENSG00000113396	SLC27A6	ACSVL2|FACVL2|FATP6|VLCS-H1	solute carrier family 27 (fatty acid transporter), member 6	protein-coding	22(TGGTGCCTAG,-,0.00)				113(TTGTTCCTAC,-,0.00)	406(AACATCCTGA,+,0.00)	90(ACTGACCTCA,-,0.00),92(TGACCTCACT,+,0.00),218(GGTGAGCTCA,-,0.00)		434(TGTGTGGGTG,+,0.00)	193(TGCTTTGAAA,+,0.00),196(TTTGAAAAGC,-,0.00),197(TTGAAAAGCA,-,0.00)						172(GTTATTTCCT,-,0.00)							51(ACAGCAAC,-,0.00),257(TTAGTAAC,-,0.00)	30(AGAATCCC,-,0.00)				61(AGAAGTAC,+,0.00)	434(TGTGTGGG,+,0.00)	92(TGACCTCA,+,0.00),92(TGACCTCA,-,0.00),220(TGAGCTCA,+,0.00),220(TGAGCTCA,-,0.00)		195(CTTTGAAA,+,0.00),197(TTGAAAAG,-,0.00)
peak172873	chr6	145869143	145869596	Intergenic	-186636	NR_038246	ENSG00000235652	LOC100507557	-	uncharacterized LOC100507557	ncRNA	84(CTTGGCACTC,+,0.00),168(CTTTGGCAAG,-,0.00)				78(ATGTTCCTTG,-,0.00)		105(AGTGAAATCA,-,0.00)				255(TCAAGAATTC,-,0.00)				153(CATTCATCCC,-,0.00)							83(CCTTGGCA,-,0.00),171(TGGCAAGA,+,0.00)	80(GTTCCTTG,+,0.00)	87(GGCACTCC,+,0.00),145(GGAATGGT,-,0.00),151(GTCATTCA,+,0.00)		169(TTTGGCAA,+,0.00)		28(GGCCTTTC,-,0.00),347(AAAAGTAT,+,0.00)								15(TTGTGTCC,+,0.00)
peak35395	chr11	95888054	95888485	intron (NM_032427, intron 1 of 4)	-186333	NR_036125	ENSG00000266192	MIR1260B	mir-1260b	microRNA 1260b	ncRNA	125(TGCTGGCAGG,-,0.00),231(ACTTGCCAAG,-,0.00),232(CTTGCCAAGC,+,0.00)		65(TGATTCACTG,-,0.00)							259(TCCTTTTTTA,+,0.00),260(CCTTTTTTAA,+,0.00),261(CTTTTTTAAA,+,0.00),262(TTTTTTAAAA,+,0.00)	303(GAATTCAGGT,+,0.00)	72(CTGTGCCAGA,-,0.00),375(CTGGGCCAGA,-,0.00)						158(CGGTAAGTCT,-,0.00)				55(TCTTGGCT,-,0.00),231(ACTTGCCA,-,0.00),234(TGCCAAGC,+,0.00)		117(GGAGTGCC,-,0.00),302(GGAATTCA,+,0.00),302(GGAATTCA,-,0.00),415(GAGATTCC,+,0.00)	65(TGATTCAC,-,0.00)	343(CTTCCAAA,-,0.00)	352(TTCAAGAA,+,0.00)	258(GTCCTTTT,-,0.00),357(GAAAGGAT,+,0.00)			305(ATTCAGGT,-,0.00)
peak178104	chr7	28034290	28034648	intron (NM_175061, intron 1 of 4)	-185607	NR_034097		JAZF1-AS1	-	JAZF1 antisense RNA 1	ncRNA			122(TTATGACTCA,+,0.00),125(TGACTCACCA,-,0.00)								95(GCTTCCTGGC,+,0.00)														124(ATGACTCA,+,0.00),125(TGACTCAC,-,0.00)				112(TGTGTGGG,+,0.00)				166(TCACATTC,+,0.00)			65(GGTCACAA,-,0.00)
peak20933	chr10	25754685	25755740	intron (NM_020752, intron 4 of 10)	-185429	NR_108068	ENSG00000280809	LINC00836	-	long intergenic non-protein coding RNA 836	ncRNA	447(CTTGCCACCG,+,0.00)	794(AAGAATGCTG,+,0.00)			375(CCGGAAACAG,+,0.00),617(GTGTTCTTAG,-,0.00)					653(TTTTAGAGAA,-,0.00),980(TGTTTTTAAA,+,0.00)	896(GCATCCGGGC,+,0.00)			447(CTTGCCACCG,-,0.00)								446(TCTTGCCA,-,0.00),899(TCCGGGCA,-,0.00)	381(ACAGCAAC,-,0.00)	27(GGAATGGC,-,0.00),32(GGCATTCA,+,0.00),795(AGAATGCT,-,0.00)		403(TTTCGCCG,+,0.00)	94(TTCGTGGA,-,0.00)	168(GGACTTTC,-,0.00),564(AAAAGACC,+,0.00),599(AAAAGTAT,+,0.00),719(AGTCTTTT,-,0.00),931(ATCCTTTT,-,0.00),954(ATACTTTC,-,0.00)			374(GCCGGAAA,+,0.00),749(ACCTGAAT,+,0.00)	983(TTTTAAAG,-,0.00)		646(ATACAAAT,+,0.00),709(CTTTATAA,-,0.00)		317(GGACAGAA,-,0.00),377(GGAAACAG,-,0.00)
peak35127	chr11	92517301	92518286	intron (NM_001008781, intron 6 of 24)	-184996	NM_005959	ENSG00000134640	MTNR1B	FGQTL2|MEL-1B-R|MT2	melatonin receptor 1B	protein-coding	357(CTTGGCATCT,+,0.00),733(TGCTGGCCGG,-,0.00)	206(TAGAATGTTT,+,0.00)		318(CCATGGACAC,-,0.00)	948(TTGTCCCATG,-,0.00)	205(ATAGAATGTT,-,0.00),606(GAAGGAAGTC,-,0.00),708(AACTTCATGA,+,0.00),810(AACTTTCTGA,+,0.00)	472(TGATTTCATT,+,0.00)			142(TTCAAAAAGA,-,0.00),143(TCAAAAAGAA,-,0.00),834(ATTCAAAGAA,-,0.00)				733(TGCTGGCCGG,+,0.00)	72(GAAATGAATG,+,0.00)	70(AGGAAATGAA,+,0.00)						356(GCTTGGCA,-,0.00),974(TGGCAAGT,+,0.00)		831(GGCATTCA,+,0.00),970(TGAATGGC,-,0.00)				482(GTACTTCT,-,0.00),612(AGTCTTTT,-,0.00),742(GAAAGGCT,+,0.00),809(GAACTTTC,-,0.00),822(GAAAGAAT,+,0.00)			263(ATTCAGGA,-,0.00),738(GCCGGAAA,+,0.00)	212(GTTTTAAA,+,0.00),683(CTTTTCAA,+,0.00),702(CTTTGAAA,+,0.00)	77(GAATGTGA,-,0.00)	327(CTTTATAC,-,0.00),588(ATAAAAAG,+,0.00)	414(TGGGCAGC,+,0.00),956(TGTCCAGC,+,0.00)	513(GAACACAA,-,0.00),772(GAACACAA,-,0.00)
peak57426	chr14	54678343	54679166	Intergenic	-184919	NM_001130851	ENSG00000100526	CDKN3	CDI1|CIP2|KAP|KAP1	cyclin-dependent kinase inhibitor 3	protein-coding	799(CCCTGCCAAG,-,0.00),800(CCTGCCAAGC,+,0.00)	5(AAACATTCCT,-,0.00),302(AAGCATTCCT,-,0.00),506(TGGAATGTGG,+,0.00),586(GAAAATTCTT,-,0.00),650(TGGAATTTCC,+,0.00)	526(ATCTGACTCA,+,0.00),529(TGACTCACAG,-,0.00)				41(TTATGTCATT,+,0.00)			365(TTCCTTTAAA,+,0.00),366(TCCTTTAAAC,+,0.00),680(TTTTTTAAAA,+,0.00),682(TTTTAAAAAG,-,0.00)								135(AGACTTACCG,+,0.00)				513(TGGCAAGT,+,0.00),647(ACTTGGAA,-,0.00),802(TGCCAAGC,+,0.00)	19(GTTCCTGA,+,0.00),732(AAAGGAAC,-,0.00)	6(AACATTCC,+,0.00),303(AGCATTCC,+,0.00),507(GGAATGTG,-,0.00),651(GGAATTTC,-,0.00)	497(TGAGTAAT,-,0.00),528(CTGACTCA,+,0.00),529(TGACTCAC,-,0.00)	225(CTGACAAA,-,0.00),562(CTGCCAAA,-,0.00),801(CTGCCAAG,-,0.00)	591(TTCTTGAA,-,0.00)	155(AAAAGATC,+,0.00),319(ATTCTTTT,-,0.00)			206(ACCGGAAA,+,0.00)	367(CCTTTAAA,+,0.00),768(CTTTTAAT,+,0.00)	479(GCACATTC,+,0.00)	322(CTTTTTAC,-,0.00),728(ATATAAAG,+,0.00)			228(ACAAAGGA,-,0.00)
peak104162	chr2	161808721	161809668	Intergenic	-184272	NM_133484	ENSG00000136560	TANK	I-TRAF|ITRAF|TRAF2	TRAF family member-associated NFKB activator	protein-coding	243(CCTGGCAGTA,+,0.00),589(CTCTGCCAAG,-,0.00),923(TACTGGCAAG,-,0.00)	410(TGGAATGCCC,+,0.00)	172(GAATGAATCA,+,0.00),880(TCATGAGTCA,+,0.00),883(TGAGTCAAAT,-,0.00)		457(GCAGGAACAA,+,0.00)					150(GCCTTTTAAA,+,0.00),151(CCTTTTAAAA,+,0.00),341(TTTAACAGAA,-,0.00)		870(CTTTTCCAGA,-,0.00)	85(TGTCCTATTT,+,0.00)	48(CCGTGGCCAA,+,0.00),486(GTGGGCAGTG,-,0.00),925(CTGGCAAGAG,-,0.00)	171(TGAATGAATC,+,0.00),637(TGAATGAATA,+,0.00)				294(CCCTTTATTC,+,0.00)			242(TCCTGGCA,-,0.00),501(ACCTGGAA,-,0.00),592(TGCCAAGG,+,0.00),926(TGGCAAGA,+,0.00)		411(GGAATGCC,-,0.00),703(AGAATGAC,-,0.00)	174(ATGAATCA,+,0.00),175(TGAATCAC,-,0.00),882(ATGAGTCA,+,0.00),883(TGAGTCAA,-,0.00)	277(CGGACAGA,-,0.00),305(TCTGGCAG,+,0.00),328(TCTGGCAG,+,0.00),591(CTGCCAAG,-,0.00)	725(TCCAAGTA,+,0.00)	56(AACCTTTC,-,0.00),403(AGTCTTTT,-,0.00),867(GGCCTTTT,-,0.00)		443(TGAGCTCA,+,0.00),443(TGAGCTCA,-,0.00)	648(ATTCTGGT,-,0.00)	152(CTTTTAAA,+,0.00),838(ATTAAAAG,-,0.00)		219(ATACAAAT,+,0.00)	467(TGGCCTGC,+,0.00),784(GCTGGCCT,-,0.00)	278(GGACAGAA,-,0.00)
peak150632	chr5	14397649	14398291	intron (NM_007118, intron 29 of 56)	-183921	NM_019018		FAM105A	NET20	family with sequence similarity 105, member A	protein-coding	151(TCTTGCCAGG,-,0.00),152(CTTGCCAGGC,+,0.00),425(CATGCCAACA,+,0.00),520(ACTTGCCCAG,-,0.00)	430(CAACATTCCA,-,0.00)			8(CCTGGAACAT,+,0.00),357(GTGTTCCAGC,-,0.00),556(CTGTTCCTGG,-,0.00)	456(GAAGAAAGTC,-,0.00)	332(CATGATGTCA,-,0.00),334(TGATGTCATC,+,0.00)					521(CTTGCCCAGA,-,0.00)		201(CTAGCCTGTG,-,0.00),396(GGCTGGCTAG,+,0.00),522(TTGCCCAGAG,-,0.00)								151(TCTTGCCA,-,0.00),154(TGCCAGGC,+,0.00),523(TGCCCAGA,+,0.00)	558(GTTCCTGG,+,0.00)	431(AACATTCC,+,0.00)		269(AGGCCAAG,-,0.00),319(TATGGCCG,+,0.00)				334(TGATGTCA,-,0.00)				623(GTAAAAAG,+,0.00)
peak79725	chr17	64599210	64599578	intron (NM_002737, intron 3 of 16)	-183796	NR_030364	ENSG00000207943	MIR634	MIRN634|hsa-mir-634	microRNA 634	ncRNA		325(AAGAATTTTC,+,0.00)			209(CAGAGAACAC,+,0.00)	29(TCCTTCCTGC,+,0.00)				45(TTCTTTAGAA,+,0.00),343(TCCTTTTTAT,+,0.00)	152(GAATTCTGGC,+,0.00)					183(GTCATCTCCT,-,0.00)								151(GGAATTCT,+,0.00),151(GGAATTCT,-,0.00)			146(TCCTTGGA,-,0.00)	342(GTCCTTTT,-,0.00)			154(ATTCTGGC,-,0.00)			345(CTTTTTAT,-,0.00)			260(ACAAAGGA,-,0.00),293(TCATTTGT,+,0.00)
peak79726	chr17	64599769	64601142	intron (NM_002737, intron 3 of 16)	-182735	NR_030364	ENSG00000207943	MIR634	MIRN634|hsa-mir-634	microRNA 634	ncRNA	134(CCTGGTAACC,+,0.00),631(CCTGGCATAA,+,0.00),1237(GGATGCCAAG,-,0.00),1253(CTTGGCAGAA,+,0.00)	788(GAGAATGTTT,+,0.00)			464(TCTGGAACAG,+,0.00),914(CTGAGGACAA,+,0.00),1091(GTGTTCTTTG,-,0.00)					522(GTTAAAAGAA,-,0.00),647(TTTTCTTAAA,+,0.00),701(TCTAAAAGAA,-,0.00),1060(TTCTTTAAAA,+,0.00),1062(CTTTAAAAGA,-,0.00),1063(TTTAAAAGAA,-,0.00)	627(GGTTCCTGGC,+,0.00)			607(GTGGCCTGGG,-,0.00)			1252(TCTTGGCAGA,+,0.00)					630(TCCTGGCA,-,0.00),1240(TGCCAAGT,+,0.00),1252(TCTTGGCA,-,0.00)	135(CTGGTAAC,-,0.00),424(GTTCCCGG,+,0.00),628(GTTCCTGG,+,0.00),1224(GTTGCCTG,+,0.00)			900(TTTGGCAG,+,0.00),917(AGGACAAA,-,0.00),1073(AGTCCAAA,-,0.00),1253(CTTGGCAG,+,0.00)	1173(TTCTAGGA,-,0.00),1251(TTCTTGGC,-,0.00)	1004(AAAAGATT,+,0.00),1070(GAAAGTCC,+,0.00)	390(CCCCCGCT,-,0.00)		74(CCCTGAAT,+,0.00)	1062(CTTTAAAA,+,0.00),1063(TTTAAAAG,-,0.00)		86(CTCTGTAC,-,0.00)		615(GGAAACAG,-,0.00),857(TTGTGTCT,+,0.00)
peak105764	chr2	177894797	177895791	Intergenic	-182128	NM_194247	ENSG00000170144	HNRNPA3	2610510D13Rik|D10S102|FBRNP|HNRPA3	heterogeneous nuclear ribonucleoprotein A3	protein-coding	119(CTTGGCATCC,+,0.00)			303(CCAAGGAAAG,-,0.00),534(CTAAGGAAAC,-,0.00)	929(GTGTTTCAGG,-,0.00)		337(TGACATCACT,+,0.00)							655(GTGACCAGTG,-,0.00)								118(ACTTGGCA,-,0.00)	529(GTTGCCTA,+,0.00)	122(GGCATCCC,+,0.00),549(AGAATGGC,-,0.00),566(GGCATCCC,+,0.00),982(GGGATGCC,-,0.00)	667(ATTACTCA,+,0.00)	389(CTGCCAAA,-,0.00)	302(TCCAAGGA,+,0.00)	574(AGACTTTT,-,0.00),818(GATCTTTC,-,0.00)	906(CCCACACA,-,0.00)	337(TGACATCA,+,0.00),828(TGACGTGA,-,0.00)						434(TTGTGCCC,+,0.00)
peak141120	chr4	55341619	55342363	Intergenic	-182104	NM_000222	ENSG00000157404	KIT	C-Kit|CD117|PBT|SCFR	v-kit Hardy-Zuckerman 4 feline sarcoma viral oncogene homolog	protein-coding	233(GTCTGCCAAG,-,0.00),682(CTGGCCAACA,+,0.00)	579(GAGAATGTAC,+,0.00)	15(GGATGACTCC,+,0.00),304(TAATGACTCA,+,0.00),307(TGACTCAATA,-,0.00)				218(TGATGTCATG,+,0.00)			330(CTGCAAAGGA,-,0.00),418(TCTTATTAAA,+,0.00),422(ATTAAAAGGA,-,0.00)				346(GAGTGGCCAG,+,0.00),348(GTGGCCAGGG,-,0.00),680(GCCTGGCCAA,+,0.00),682(CTGGCCAACA,-,0.00)								236(TGCCAAGG,+,0.00),472(ACTTGGAA,-,0.00)	482(GTTACTAA,+,0.00)		306(ATGACTCA,+,0.00)	235(CTGCCAAG,-,0.00),591(TGACCAAA,-,0.00)		245(GAAAGTAC,+,0.00),425(AAAAGGAT,+,0.00)		218(TGATGTCA,-,0.00),534(TGAGGTAA,-,0.00),658(TGATGTCA,-,0.00)		422(ATTAAAAG,-,0.00)		249(GTACAGAG,+,0.00)		337(GGACAGAA,-,0.00)
peak188078	chr7	141068850	141069785	intron (NM_001195278, intron 2 of 3)	-181761	NM_018238		AGK	CATC5|CTRCT38|MTDPS10|MULK	acylglycerol kinase	protein-coding	659(CTTGGGAACA,+,0.00),671(CATGGCAGAA,+,0.00),789(GCCTGGCAAG,-,0.00),790(CCTGGCAAGT,+,0.00)	535(AAGAATGCCG,+,0.00),638(ATACATTCTG,-,0.00)			660(TTGGGAACAG,+,0.00),700(CTGTCCCCTG,-,0.00)	639(TACATTCTGC,+,0.00),720(TACTTCCTAC,+,0.00)		828(CCATAGAATC,+,0.00)		501(ATTCAAAGGA,-,0.00),818(TTGAAAAGGC,-,0.00)	678(GAATCCCAGT,+,0.00),712(GCCGGGATTA,-,0.00)	844(CTTGGAGAGA,-,0.00)		451(GGCTGGCCTC,+,0.00),791(CTGGCAAGTG,-,0.00)								789(GCCTGGCA,-,0.00),792(TGGCAAGT,+,0.00)	569(GTTCCTAA,+,0.00),660(TTGGGAAC,-,0.00),876(AAAGCAAC,-,0.00)	112(CCCATTCC,+,0.00),536(AGAATGCC,-,0.00),677(AGAATCCC,-,0.00),690(GTCATTCC,+,0.00)				219(ATTCTTTT,-,0.00),821(AAAAGGCC,+,0.00)				760(CTTTTAAA,+,0.00),818(TTGAAAAG,-,0.00),872(TATAAAAG,-,0.00)		127(GTACAAAT,+,0.00)	452(GCTGGCCT,-,0.00)	698(TTCTGTCC,+,0.00)
peak169334	chr6	99100931	99101700	Intergenic	-181265	NM_005604	ENSG00000184486	POU3F2	BRN2|N-Oct3|OCT7|OTF-7|OTF7|POUF3|brn-2|oct-7	POU class 3 homeobox 2	protein-coding	692(TGTTGCCCAG,-,0.00)					543(TCCTTTGTGT,+,0.00)				128(TTTTATAAGA,-,0.00),129(TTTATAAGAA,-,0.00),256(TTCTATTAAA,+,0.00)		365(TCTGGGAAAG,+,0.00)		343(CAGTCCAGAG,-,0.00)	435(CATCCAGTCC,-,0.00)								29(GTTCCCAA,+,0.00)		284(TGAGTAAT,-,0.00)	427(TTTGTCAG,+,0.00)				410(TGAGATCA,+,0.00),719(TGATCTCA,-,0.00)	363(ATTCTGGG,-,0.00)	129(TTTATAAG,-,0.00)		95(ATTTGTAT,-,0.00),217(ATTTGTAT,-,0.00),345(GTCCAGAG,+,0.00)			93(TCATTTGT,+,0.00),543(TCCTTTGT,+,0.00)
peak75549	chr17	13685718	13686703	Intergenic	-180951	NM_006042		HS3ST3A1	3-OST-3A|3OST3A1	heparan sulfate (glucosamine) 3-O-sulfotransferase 3A1	protein-coding
peak127367	chr3	65698499	65699443	intron (NM_015520, intron 1 of 24)	-180520	NR_046575	ENSG00000240175	MAGI1-AS1	-	MAGI1 antisense RNA 1	ncRNA		50(AGGAATTTTC,+,0.00),357(AAACATTCTG,-,0.00),474(CAACATTCTT,-,0.00)	373(TGAGTGATGC,-,0.00)	447(CCATGGAAAC,-,0.00),811(CCAAAGAGAC,-,0.00)		250(ACAGAAAGTC,-,0.00),648(TTACAAAGTC,-,0.00)	1(AATGACCTAA,-,0.00)	447(CCATGGAAAC,+,0.00)		610(TTTTTTAAAA,+,0.00),612(TTTTAAAAAA,-,0.00),613(TTTAAAAAAA,-,0.00),614(TTAAAAAAAG,-,0.00)		481(CTTGGTCAAA,-,0.00)	3(TGACCTAAAT,+,0.00)		160(TATTCATTCA,-,0.00),864(CATTCATTCA,-,0.00),880(TATTCATTCA,-,0.00)				124(ACCTTTATTC,+,0.00)			832(TCCTGGCT,-,0.00)	367(GTTGCTTG,+,0.00)	13(AGCATTCT,+,0.00),285(CCCATTCC,+,0.00)	842(ATTACTCA,+,0.00)	483(TGGTCAAA,-,0.00)	46(TTCTAGGA,-,0.00)	253(GAAAGTCC,+,0.00),552(GTTCTTTC,-,0.00)		3(TGACCTAA,-,0.00)	165(ATTCAGGA,-,0.00),361(ATTCTGGT,-,0.00),562(ATTCTGGG,-,0.00)	231(CTTTCAAA,+,0.00)		648(TTACAAAG,+,0.00)
peak115660	chr20	54223701	54224788	Intergenic	-180509	NR_110064	ENSG00000224008	LINC01441	-	long intergenic non-protein coding RNA 1441	ncRNA	519(CCAGGCAAAA,+,0.00),853(TACTGCCCAG,-,0.00)	45(GAGAATTCTT,-,0.00),341(ACAAATTCCA,-,0.00),375(GCAAATTCTA,-,0.00),626(AGAAATTCTC,-,0.00)	147(TACTGAATCA,+,0.00),185(TGATTCATAG,-,0.00)	862(GTTTCCATGG,+,0.00),866(CCATGGATAA,-,0.00)	288(GTGTTCCTTC,-,0.00),827(TTGTTTCCGG,-,0.00)	431(GAACAAAGCT,-,0.00),707(AAACAAAGTC,-,0.00)	87(TGACATCATC,+,0.00)	862(GTTTCCATGG,-,0.00)		50(TTCTTTACAG,+,0.00),103(TTCTTAGAAA,+,0.00),167(TTTAACAGGA,-,0.00),656(GCCTATTAAA,+,0.00)					499(CATTCATTTC,-,0.00),811(GGAATGAAAG,+,0.00)							856(TGCCCAGT,+,0.00)	581(AAAGCAAC,-,0.00),1005(AAGGGAAC,-,0.00)	738(GGAATGAT,-,0.00)	184(GTGATTCA,+,0.00),185(TGATTCAT,-,0.00)	237(TTTGGCAG,+,0.00)	103(TTCTTAGA,-,0.00)	277(AGAAGTAC,+,0.00)		87(TGACATCA,+,0.00)	830(TTTCCGGC,-,0.00)			281(GTACAAAG,+,0.00),714(GTCCAGAG,+,0.00),795(CTACAAAG,+,0.00)		827(TTGTTTCC,+,0.00)
peak203276	chr9	66277117	66277910	Intergenic	-179776	NR_121647	ENSG00000238113	LINC01410	-	long intergenic non-protein coding RNA 1410	ncRNA	355(CGTTGCCAGG,-,0.00)			360(CCAGGGAAAC,-,0.00)			59(AATAATCTCA,-,0.00)			119(TCCTTTGAAG,+,0.00),506(ATTTAAAAGA,-,0.00)				776(GACTGGCCTG,+,0.00),778(CTGGCCTGTG,-,0.00)	457(GGAATGAACG,+,0.00)							358(TGCCAGGG,+,0.00)	356(GTTGCCAG,+,0.00)	393(GGAATGGC,-,0.00)							91(ATTCAGGA,-,0.00)	236(CTCTTAAA,+,0.00),507(TTTAAAAG,-,0.00),522(TTTAAAAG,-,0.00)		635(CTTTTTAC,-,0.00)
peak198650	chr8	127845595	127846513	Intergenic	-179345	NR_045262	ENSG00000253438	PCAT1	PCA1|PCAT-1	prostate cancer associated transcript 1 (non-protein coding)	ncRNA	129(TGCTGCCCAG,-,0.00),710(CCTGGAAAAA,+,0.00)	65(CGGCATTCTC,-,0.00),828(CCAAATTCCA,-,0.00)				714(GAAAAAAGTT,-,0.00)	640(TGACTTCATT,+,0.00)			524(TTTTAAAGGA,-,0.00),525(TTTAAAGGAG,-,0.00)				129(TGCTGCCCAG,+,0.00),173(CTCTGGCCTG,+,0.00),175(CTGGCCTGCT,-,0.00)	68(CATTCTCTCC,-,0.00),773(CAGTCATTGC,-,0.00)	334(AGGAAATGAT,+,0.00)						132(TGCCCAGA,+,0.00),709(TCCTGGAA,-,0.00)	442(TTAGTAAC,-,0.00),721(GTTCCCTG,+,0.00)	66(GGCATTCT,+,0.00),91(TGAATCCC,-,0.00),322(CTCATTCC,+,0.00)		174(TCTGGCCT,+,0.00),566(AGGCCAAA,-,0.00)	56(TCCTTGGA,-,0.00)	259(GAAAGATC,+,0.00),427(GTCCTTTC,-,0.00),571(AAAAGATT,+,0.00),664(GATCTTTC,-,0.00),717(AAAAGTTC,+,0.00)		640(TGACTTCA,+,0.00)		523(GTTTTAAA,+,0.00),524(TTTTAAAG,-,0.00),525(TTTAAAGG,-,0.00)		833(TTCCAAAG,+,0.00)	130(GCTGCCCA,-,0.00),176(TGGCCTGC,+,0.00)	599(GGACACAC,-,0.00)	330(ACAAAGGA,-,0.00)
peak178106	chr7	28041073	28041387	intron (NM_175061, intron 1 of 4)	-178846	NR_034097		JAZF1-AS1	-	JAZF1 antisense RNA 1	ncRNA	171(GGGTGGCAAG,-,0.00),198(ACTTGGCAAG,-,0.00),199(CTTGGCAAGA,+,0.00)					42(AACTTCTTGA,+,0.00)				47(CTTGAAAGAA,-,0.00),152(TTTAATAGAA,-,0.00)							46(TCTTGAAAGA,+,0.00)					174(TGGCAAGA,+,0.00),198(ACTTGGCA,-,0.00),201(TGGCAAGA,+,0.00),255(TTCCAAGA,+,0.00)					45(TTCTTGAA,-,0.00)	238(AAAAGGCT,+,0.00)
peak101752	chr2	130502133	130502523	Intergenic	-178422	NR_110285	ENSG00000237574	LOC101927924	-	uncharacterized LOC101927924	ncRNA	86(CTGTGCCAGG,-,0.00)	29(GGAAATTCTG,-,0.00)	372(GCTTGAATCA,+,0.00)			317(GCAGGAAGGA,-,0.00)						293(ACTGGCCAAG,+,0.00)		181(CTCTGACCAG,+,0.00),278(GTGTCCAGAG,-,0.00),292(CACTGGCCAA,+,0.00)	51(TATTCAGTCC,-,0.00),125(GGAATAAATG,+,0.00)							89(TGCCAGGC,+,0.00)	190(GTTCCTAG,+,0.00)			295(TGGCCAAG,-,0.00)	120(TTCGTGGA,-,0.00)				33(ATTCTGGG,-,0.00)			280(GTCCAGAG,+,0.00)		42(GAACACAA,-,0.00),222(GAACACAA,-,0.00)
peak95439	chr2	40917419	40918369	Intergenic	-178319	NM_001112802		SLC8A1	NCX1	solute carrier family 8 (sodium/calcium exchanger), member 1	protein-coding			345(AAATGAGTCA,+,0.00),348(TGAGTCAGGC,-,0.00)		452(CCAGGAACAT,+,0.00),463(CTGTTCTCAG,-,0.00)		658(AATAATGTCA,-,0.00)			30(TTAGAAAAGA,-,0.00),228(TTCTTTTCAA,+,0.00)					719(CATTCTTTGC,-,0.00)								452(CCAGGAAC,-,0.00)	717(GTCATTCT,+,0.00)	347(ATGAGTCA,+,0.00),348(TGAGTCAG,-,0.00)	139(CTTCCAAA,-,0.00),340(TGTCCAAA,-,0.00)		24(AAAAGGTT,+,0.00),426(AGAAGAAC,+,0.00),653(GAAAGAAT,+,0.00)		272(TTAGCTCA,+,0.00)		21(ATTAAAAG,-,0.00),230(CTTTTCAA,+,0.00)		296(GTACAGAG,+,0.00),371(CTCTGGAT,-,0.00),699(ATAAAAAG,+,0.00),891(TTATAAAG,+,0.00)		337(TGGTGTCC,+,0.00),362(TTGTCTCC,+,0.00),549(TTGTTTCC,+,0.00)
peak184471	chr7	101749838	101750283	intron (NM_181500, intron 6 of 22)	-178293	NM_020979	ENSG00000160999	SH2B2	APS	SH2B adaptor protein 2	protein-coding	290(CTTGCCAGCT,+,0.00)	349(AGGAATGCCA,+,0.00)			390(CTGGGCACAG,+,0.00)		29(AATGATCTCA,-,0.00),365(TGACTTCATT,+,0.00)			373(TTCAAAAAGA,-,0.00),374(TCAAAAAGAA,-,0.00)				288(CCCTTGCCAG,+,0.00),290(CTTGCCAGCT,-,0.00),390(CTGGGCACAG,-,0.00)								269(TCCTGGCT,-,0.00)		56(CCCATTCC,+,0.00),260(TGAATTCC,+,0.00),260(TGAATTCC,-,0.00),350(GGAATGCC,-,0.00)						31(TGATCTCA,-,0.00),365(TGACTTCA,+,0.00)					389(GCTGGGCA,-,0.00)
peak38626	chr11	131975949	131976720	intron (NM_001144059, intron 1 of 5)	-177862	NR_046820		NTM-IT	NTM-IT3	NTM intronic transcript	ncRNA	361(CGGTGCCAAG,-,0.00),464(AGCTGCCAAG,-,0.00)				43(ATGTTCCCTG,-,0.00),469(CCAAGAACAG,+,0.00)	488(AAACAAAGTA,-,0.00)	639(TGAGTTTATT,+,0.00)					339(TCTGGGAAAG,+,0.00),725(TCTGGCAATG,+,0.00)	91(TGACCTACAT,+,0.00)	528(CTCTGGCCAC,+,0.00)								266(TTCCAAGA,+,0.00),364(TGCCAAGG,+,0.00),467(TGCCAAGA,+,0.00),536(ACTTGGCA,-,0.00)	45(GTTCCCTG,+,0.00)	567(GGCATCCC,+,0.00)		396(TGGTCAAA,-,0.00),466(CTGCCAAG,-,0.00),529(TCTGGCCA,+,0.00)	468(GCCAAGAA,+,0.00)	658(AAAAGTCC,+,0.00)						294(GTCTAAAG,+,0.00)
peak12070	chr1	164920531	164921517	Intergenic	-177146	NR_038072	ENSG00000233693	LOC100505795	-	uncharacterized LOC100505795	ncRNA		272(GAGCATTCCT,-,0.00),429(ACAAATTCTA,-,0.00),873(GTACATTCCA,-,0.00)	590(CAGTGACTCA,+,0.00),593(TGACTCATTG,-,0.00),721(TTACTCATTC,-,0.00)		177(ATGTTCTCTG,-,0.00)	703(ACCTTTGTTA,+,0.00),888(GAACAAACTT,-,0.00),893(AACTTCTTGA,+,0.00)				37(TTTAATAAAA,-,0.00),567(GTCTTTTCAA,+,0.00),568(TCTTTTCAAA,+,0.00),571(TTTCAAAGGC,-,0.00),622(TTTTAAAACA,-,0.00),743(TTCTTTAGAA,+,0.00),898(CTTGAAAGAA,-,0.00),908(TCTAAAAGAA,-,0.00)							897(TCTTGAAAGA,+,0.00)						412(CCAGCAAC,-,0.00)	273(AGCATTCC,+,0.00),874(TACATTCC,+,0.00)	592(GTGACTCA,+,0.00),593(TGACTCAT,-,0.00)	70(TTTGGCTG,+,0.00),132(TTTGTCCG,+,0.00)	896(TTCTTGAA,-,0.00)	566(GGTCTTTT,-,0.00),884(AAAAGAAC,+,0.00),901(GAAAGAAT,+,0.00),911(AAAAGAAT,+,0.00)		387(TTACCTCA,+,0.00)		569(CTTTTCAA,+,0.00),571(TTTCAAAG,-,0.00),623(TTTAAAAC,-,0.00)				196(TTGTATCC,+,0.00)	420(TCATTTGT,+,0.00)
peak201277	chr9	13607497	13609114	Intergenic	-176977	NR_033863	ENSG00000270547	LINC01235	-	long intergenic non-protein coding RNA 1235	ncRNA	529(GTTTGGCAAG,-,0.00),777(TGTTACCAAG,-,0.00)	338(CCAAATTCCG,-,0.00),787(AAAAATTCCA,-,0.00),1067(GAAAATTCTA,-,0.00)		1303(GTAGTCTTGG,+,0.00)	139(CAGAGGACAA,+,0.00),477(CTGGGCACAC,+,0.00)					126(TGCTTTTAAA,+,0.00),127(GCTTTTAAAA,+,0.00),446(TTCTGTGAAA,+,0.00),491(TTTAAAAGTA,-,0.00),725(TCCTTTCAAT,+,0.00),830(TGCTTTTAAA,+,0.00),833(TTTTAAAGAG,-,0.00),1252(TTTAAAAGAG,-,0.00),1332(TAGCAAAGAA,-,0.00),1514(ATTAAAAAAA,-,0.00),1515(TTAAAAAAAG,-,0.00)	340(AAATTCCGGC,+,0.00)	204(TCTGGACCAG,+,0.00),205(CTGGACCAGA,-,0.00),843(CTTTTCCAGA,-,0.00),1308(CTTGGACAAA,-,0.00)							1500(CCTTTTATTC,+,0.00)				395(CAAGCAAC,-,0.00),778(GTTACCAA,+,0.00)	70(GGAATCCT,-,0.00)		142(AGGACAAA,-,0.00),465(TTTGGAAG,+,0.00),505(TTTGGCAG,+,0.00),530(TTTGGCAA,+,0.00),1310(TGGACAAA,-,0.00)	393(TCCAAGCA,+,0.00),1571(TTGTTGGA,-,0.00)		760(CCCCCTCA,-,0.00)		342(ATTCCGGC,-,0.00)	128(CTTTTAAA,+,0.00),272(CTTTCAAA,+,0.00),491(TTTAAAAG,-,0.00),566(CTTTTAAT,+,0.00),832(CTTTTAAA,+,0.00),833(TTTTAAAG,-,0.00),1024(CTTTTAAT,+,0.00),1252(TTTAAAAG,-,0.00),1588(TATAAAAG,-,0.00)		602(ATCCAGAG,+,0.00)	476(GCTGGGCA,-,0.00),814(GGGCCAGC,+,0.00)	281(TTGTGTAC,+,0.00)
peak72830	chr16	72875141	72875938	intron (NM_001164766, intron 3 of 8)	-176631	NR_126330	ENSG00000261008	LINC01572	-	long intergenic non-protein coding RNA 1572	ncRNA	336(TTTTGCTAGG,-,0.00),713(TGTTGCCATG,-,0.00)	534(ATACATTCCA,-,0.00)			503(CTAAGAACAG,+,0.00)	88(GCAGGAAGCT,-,0.00)				72(CTGCAAAGAA,-,0.00),186(TTTAATAGGC,-,0.00),298(GTTTTTTTAA,+,0.00),299(TTTTTTTAAA,+,0.00),300(TTTTTTAAAG,+,0.00),316(TCCTGTACAA,+,0.00),347(TTTAACAAAA,-,0.00),524(TTGAAAAGCA,-,0.00)													28(CAGGCAAC,-,0.00),514(CTAGCAAC,-,0.00),714(GTTGCCAT,+,0.00)	166(GGAATTGC,-,0.00),535(TACATTCC,+,0.00)				227(GAAAGAAT,+,0.00),332(GGTCTTTT,-,0.00)	362(CCCCCACA,-,0.00)			302(TTTTAAAG,-,0.00),524(TTGAAAAG,-,0.00)		101(GTACAGAG,+,0.00),112(ATCCAAAG,+,0.00),285(ATCCAAAG,+,0.00)		212(CTGTGTCC,+,0.00)
peak177375	chr7	21290865	21291310	Intergenic	-176602	NM_003112	ENSG00000105866	SP4	HF1B|SPR-1	Sp4 transcription factor	protein-coding						371(GAACAAAGTC,-,0.00)	328(AATGACATCA,-,0.00)			233(TGCTTTAAAA,+,0.00),256(TTCTTTGAGA,+,0.00)												315(TCCTGGCT,-,0.00)								330(TGACATCA,+,0.00)		235(CTTTAAAA,+,0.00)		285(CTCTGGAT,-,0.00)	391(TGGGCAGC,+,0.00)
peak62533	chr15	32123637	32124114	Intergenic	-176333	NM_130901		OTUD7A	C15orf16|C16ORF15|CEZANNE2|OTUD7	OTU deubiquitinase 7A	protein-coding		353(TGGAATGCAG,+,0.00)							59(CACCCACGCC,-,0.00)					118(CAGTGCCCAG,+,0.00),307(CTAGCCACAG,-,0.00)	432(GCAATGACTG,+,0.00)							121(TGCCCAGA,+,0.00),334(CCCTGGCA,-,0.00)	326(CAAGCAAC,-,0.00)	189(ACCATTCC,+,0.00),354(GGAATGCA,-,0.00)			272(TCCAACAA,+,0.00)		61(CCCACGCC,-,0.00)
peak55772	chr14	27904982	27905970	Intergenic	-176318	NR_039992	ENSG00000258548	LINC00645	-	long intergenic non-protein coding RNA 645	ncRNA	329(TCCTGCCAAG,-,0.00),330(CCTGCCAAGC,+,0.00)			906(GTGTCCTTTG,+,0.00)	324(TTGTTTCCTG,-,0.00),596(CCAGGAACAC,+,0.00)	362(GACTTTGTAT,+,0.00)	280(TTATGTCATT,+,0.00)			48(ATGAAAAGAA,-,0.00),83(ATTAAAAAAA,-,0.00),84(TTAAAAAAAA,-,0.00),213(CTGAAAAGAA,-,0.00),342(TCTTGTTAAA,+,0.00),570(TTAAAGAGGA,-,0.00),610(TTCTATTTAA,+,0.00),909(TCCTTTGAAG,+,0.00)												329(TCCTGCCA,-,0.00),332(TGCCAAGC,+,0.00),707(TTCCAGGA,+,0.00)	205(AAGGCAAC,-,0.00),481(ATGGTAAC,-,0.00),596(CCAGGAAC,-,0.00)			331(CTGCCAAG,-,0.00)		216(AAAAGAAT,+,0.00)				376(ATTAAAAG,-,0.00),615(TTTAAAAC,-,0.00)		364(CTTTGTAT,-,0.00),558(CTTTTTAT,-,0.00),803(CTCTGGAT,-,0.00)		8(TTGTGTGC,+,0.00),324(TTGTTTCC,+,0.00)
peak110902	chr2	240508382	240508677	Intergenic	-176025	NR_037808		LOC150935	-	uncharacterized LOC150935	ncRNA	103(CCTGGCAACT,+,0.00),204(TCCTGCCAAG,-,0.00),205(CCTGCCAAGA,+,0.00)									240(TCCTTTGCTA,+,0.00)												102(TCCTGGCA,-,0.00),204(TCCTGCCA,-,0.00),207(TGCCAAGA,+,0.00)	104(CTGGCAAC,-,0.00)			206(CTGCCAAG,-,0.00)		41(GAAAGTCC,+,0.00),169(GTCCTTCT,-,0.00)	124(CCCACACA,-,0.00)
peak21376	chr10	33423039	33423345	Intergenic	-175899	NM_002211	ENSG00000150093	ITGB1	CD29|FNRB|GPIIA|MDF2|MSK12|VLA-BETA|VLAB	integrin beta 1	protein-coding			134(CGATGACTCA,+,0.00),137(TGACTCACCC,-,0.00),157(GGTTGAGTCA,+,0.00),160(TGAGTCATTT,-,0.00)													233(AGGAGATAAC,+,0.00)									136(ATGACTCA,+,0.00),137(TGACTCAC,-,0.00),160(TGAGTCAT,-,0.00)				145(CCCACTCA,-,0.00)
peak45464	chr12	94366587	94367082	Intergenic	-175665	NM_005761	ENSG00000136040	PLXNC1	CD232|PLXN-C1|VESPR	plexin C1	protein-coding	103(GGTTGCCTAG,-,0.00),300(CTGGGCAGGC,+,0.00),453(CCTGGCAAAA,+,0.00)	274(AGGAATTTCT,+,0.00)	219(ATATGACTCA,+,0.00),222(TGACTCAGGA,-,0.00)	311(CCATGGAGAC,-,0.00)										177(CTGACCAGAG,-,0.00),298(GGCTGGGCAG,+,0.00),300(CTGGGCAGGC,-,0.00),452(CCCTGGCAAA,+,0.00)								341(ACTTGGCT,-,0.00),452(CCCTGGCA,-,0.00)	104(GTTGCCTA,+,0.00),460(AAAGCAAC,-,0.00)	67(GGAATGGG,-,0.00),275(GGAATTTC,-,0.00)	221(ATGACTCA,+,0.00),222(TGACTCAG,-,0.00)	160(AGGCCAAG,-,0.00)			289(TGCGAGGG,+,0.00)						299(GCTGGGCA,-,0.00)
peak182535	chr7	77801267	77802012	intron (NM_001301128, intron 13 of 20)	-174920	NR_003680	ENSG00000231322	RPL13AP17	RPL13A_6_816	ribosomal protein L13a pseudogene 17	pseudo				80(CCAAAGAAAC,-,0.00)	351(CCTGGGACAA,+,0.00)			80(CCAAAGAAAC,+,0.00)		68(TTCTCTAAAA,+,0.00),212(CTAAAAAGAA,-,0.00)	380(GATTTCAGGC,+,0.00),540(GCTGGAAATC,-,0.00)				286(CATTCTTTCC,-,0.00)							360(ACTTGCCA,-,0.00)	558(GTTCCTTT,+,0.00),566(CTGGCAAC,-,0.00)	467(TGAATGGC,-,0.00)				16(GAAAGAAC,+,0.00),269(GGCCTTTT,-,0.00),287(ATTCTTTC,-,0.00),612(AAAAGTAT,+,0.00)	481(CCCATGCA,-,0.00)			55(CTTTTCAA,+,0.00)	164(TCACATTC,+,0.00)		371(TGGCGAGC,+,0.00)
peak36336	chr11	110951688	110952252	Intergenic	-174737	NM_198498	ENSG00000150750	C11orf53	-	chromosome 11 open reading frame 53	protein-coding	172(CCTGGCACAA,+,0.00),300(AGTTGCTAAG,-,0.00)	259(TGGAATTTTT,+,0.00)			172(CCTGGCACAA,+,0.00)	402(AACCTTGTGA,+,0.00)				264(TTTTTTTTAA,+,0.00),265(TTTTTTTAAA,+,0.00),266(TTTTTTAAAG,+,0.00),268(TTTTAAAGGA,-,0.00),269(TTTAAAGGAG,-,0.00),377(CTCTTTAAAA,+,0.00),380(TTTAAAAAGC,-,0.00)												171(GCCTGGCA,-,0.00)	301(GTTGCTAA,+,0.00)						469(CCCACACC,-,0.00)			268(TTTTAAAG,-,0.00),269(TTTAAAGG,-,0.00),379(CTTTAAAA,+,0.00)
peak178107	chr7	28044831	28045868	intron (NM_175061, intron 1 of 4)	-174727	NR_034097		JAZF1-AS1	-	JAZF1 antisense RNA 1	ncRNA	75(CTTGGTAACA,+,0.00),339(CTCTGCCAGG,-,0.00),595(CTTGGCAGAT,+,0.00)		782(CAGTGACTCA,+,0.00),785(TGACTCATGG,-,0.00)		393(CCAGGAACAC,+,0.00)	167(TACTTCCTAT,+,0.00),656(GACTTTCTGT,+,0.00),737(TACTTTCTGT,+,0.00)				200(CTTAAAAAAA,-,0.00),201(TTAAAAAAAA,-,0.00),668(CTTAAAAAAA,-,0.00),669(TTAAAAAAAA,-,0.00),824(ATTAAAAGAG,-,0.00)	321(AAATTCTGGT,+,0.00)	463(TCTGTGCAAG,+,0.00)		32(TTGGCCAGAA,-,0.00),121(CGGAAGCCAG,+,0.00),347(GGCTGGCTAG,+,0.00),349(CTGGCTAGAG,-,0.00)								342(TGCCAGGC,+,0.00),391(AGCCAGGA,+,0.00),594(ACTTGGCA,-,0.00),617(TCTTGGCT,-,0.00)	76(TTGGTAAC,-,0.00),393(CCAGGAAC,-,0.00),454(GTTCCTGA,+,0.00),664(GTTGCTTA,+,0.00)	153(GGAATTGC,-,0.00)	784(GTGACTCA,+,0.00),785(TGACTCAT,-,0.00)	33(TGGCCAGA,-,0.00),595(CTTGGCAG,+,0.00)	97(TCCAAGTA,+,0.00)	634(GGACTTCT,-,0.00),655(GGACTTTC,-,0.00),684(AAAAGGCT,+,0.00)			323(ATTCTGGT,-,0.00)	824(ATTAAAAG,-,0.00)		651(CTCTGGAC,-,0.00),699(CTTTAGAC,-,0.00)		245(GGACACAG,-,0.00)
peak150635	chr5	14406500	14408513	intron (NM_007118, intron 33 of 56)	-174385	NM_019018		FAM105A	NET20	family with sequence similarity 105, member A	protein-coding	64(CCTGGCAGCA,+,0.00),408(TGGTGCCAGG,-,0.00),517(CAGTGCCAAG,-,0.00),1100(TGATGCCAAG,-,0.00),1475(TCCTGCCAAG,-,0.00),1476(CCTGCCAAGA,+,0.00)	313(GGGAATGTGG,+,0.00),1382(TAGAATTTGG,+,0.00)	280(AGGTGAGTCA,+,0.00),283(TGAGTCACTG,-,0.00),1733(TGATTCAGAC,-,0.00)	203(CCAAGGAGAC,-,0.00),772(GAGTCCTTGG,+,0.00)	256(CTCAGAACAC,+,0.00),615(CACAGAACAC,+,0.00),1425(ATGTTCTCTG,-,0.00),1471(CTGTTCCTGC,-,0.00),1655(CTGTTCTCTG,-,0.00),1696(GAAGGAACAA,+,0.00)	1001(GAAGGAAGTT,-,0.00)	1711(TGACCTCACC,+,0.00)			1525(TTCTTTTTAA,+,0.00),1526(TCTTTTTAAA,+,0.00),1527(CTTTTTAAAA,+,0.00),1529(TTTTAAAAAA,-,0.00),1530(TTTAAAAAAA,-,0.00)	60(GCATCCTGGC,+,0.00),412(GCCAGGATCC,-,0.00)	511(CTTTGCCAGT,-,0.00)		195(CTGGACAGCC,-,0.00),265(CGCTGGACAG,+,0.00),267(CTGGACAGCG,-,0.00),319(GTGGCCAGTC,-,0.00),328(CTCTGGTCAA,+,0.00),512(TTTGCCAGTG,-,0.00)					788(CCCTTTATTG,+,0.00)			63(TCCTGGCA,-,0.00),399(TGCCAGGA,+,0.00),411(TGCCAGGA,+,0.00),520(TGCCAAGG,+,0.00),1103(TGCCAAGG,+,0.00),1475(TCCTGCCA,-,0.00),1478(TGCCAAGA,+,0.00)	151(TCAGGAAC,-,0.00),708(GTTGCTTA,+,0.00),1240(TTGGCAAC,-,0.00)	314(GGAATGTG,-,0.00),735(GGCATCCC,+,0.00),1390(GGAATCCT,-,0.00),1509(AGAATGCT,-,0.00),1900(GTGATTCC,+,0.00),2000(AGAATGAC,-,0.00)	282(GTGAGTCA,+,0.00),283(TGAGTCAC,-,0.00)	331(TGGTCAAA,-,0.00),778(TTGGGCCA,+,0.00),1410(TGGACAAA,-,0.00),1477(CTGCCAAG,-,0.00),1761(TTTGGAAG,+,0.00)		160(AAAAGTTT,+,0.00),559(AGACTTTT,-,0.00),584(AGAAGAAC,+,0.00),1073(GAAAGTCC,+,0.00),1286(AAAAGTTT,+,0.00),1524(ATTCTTTT,-,0.00),1803(GGCCTTTT,-,0.00),1952(ATACTTTT,-,0.00)	842(TGAGTGGG,+,0.00),1681(CCCACTCA,-,0.00)	1711(TGACCTCA,+,0.00),1711(TGACCTCA,-,0.00)	475(ATTCAGGA,-,0.00),1570(CCCAGAAT,+,0.00)				196(TGGACAGC,+,0.00),266(GCTGGACA,-,0.00),268(TGGACAGC,+,0.00),656(TGGACAGC,+,0.00)	301(TTGTGTGC,+,0.00),684(GGACACAA,-,0.00),795(TTGTGTCC,+,0.00)	1413(ACAAAAGA,-,0.00)
peak169259	chr6	98298085	98299309	Intergenic	-173710	NR_031579	ENSG00000238367	MIR2113	hsa-mir-2113	microRNA 2113	ncRNA	550(TGGTGGCAGG,-,0.00)				1084(TTGTTCCTTC,-,0.00)	989(TCACAAAGTT,-,0.00),1020(TTAAGAAGTT,-,0.00)				746(TTACAAAGGG,-,0.00),1122(TTGAAAAGGA,-,0.00),1171(ATTTAAAAGA,-,0.00),1172(TTTAAAAGAA,-,0.00)	720(GATTCCTGGT,+,0.00),1078(GAATCCTTGT,+,0.00)	66(CTTGGCCACA,-,0.00)		67(TTGGCCACAG,-,0.00)								866(TGGCAGGA,+,0.00)		718(GGGATTCC,+,0.00),827(GCCATTCT,+,0.00),1077(GGAATCCT,-,0.00)	431(GTGATTCA,+,0.00)	66(CTTGGCCA,+,0.00),684(TTTTGCCG,+,0.00)		898(AAAAGTTT,+,0.00),1027(GTTCTTTT,-,0.00),1143(GTACTTCT,-,0.00)	854(TGTGTGGG,+,0.00)		498(TCCTGAAT,+,0.00)	895(TTTAAAAG,-,0.00),1122(TTGAAAAG,-,0.00),1172(TTTAAAAG,-,0.00)		415(GTACAGAG,+,0.00),746(TTACAAAG,+,0.00)		979(TTGTGTAC,+,0.00)
peak181890	chr7	70945637	70946304	intron (NM_022479, intron 5 of 10)	-173214	NR_037477	ENSG00000265878	MIR3914-1	-	microRNA 3914-1	ncRNA	56(TGTTGGCCGG,-,0.00),285(CCAGGCAACA,+,0.00),602(CTGGCCAACA,+,0.00)				515(CCGGGCACAG,+,0.00)					32(TTTAATAGAG,-,0.00),235(TGCTTTCAAA,+,0.00),448(TCCCTTACAA,+,0.00),452(TTACAAAAGG,-,0.00)	583(TCAGGAATTC,-,0.00),587(GAATTCGAGA,+,0.00)			600(GCCTGGCCAA,+,0.00),602(CTGGCCAACA,-,0.00)									286(CAGGCAAC,-,0.00)	444(GGAATCCC,-,0.00),586(GGAATTCG,-,0.00)		57(GTTGGCCG,+,0.00),197(TTGCCAAA,-,0.00)	258(TTCTTGAA,-,0.00)	456(AAAAGGCC,+,0.00),481(GAAAGACT,+,0.00)	507(GGTGTGGG,+,0.00)	170(TGAAGTCA,-,0.00),578(TGAGGTCA,+,0.00),578(TGAGGTCA,-,0.00)		237(CTTTCAAA,+,0.00)			146(TGCCCAGC,+,0.00)
peak150222	chr5	9337982	9338824	intron (NM_003966, intron 3 of 22)	-173042	NR_109935	ENSG00000251370	CTD-2201E9.1	-	uncharacterized LOC101929338	ncRNA	227(CTGGGCAGAA,+,0.00)	459(ACACATTCCG,-,0.00)	255(TGATTCATCA,-,0.00),303(ACTTGACTCA,+,0.00),306(TGACTCAAAA,-,0.00)				685(TTAGCTCATT,+,0.00)			126(TTGTAAAGCA,-,0.00),294(TCCTGTGCAA,+,0.00),387(TTCTTTCAAA,+,0.00),519(TTTTTTCTAA,+,0.00),563(GCTTTTACAA,+,0.00)				225(GGCTGGGCAG,+,0.00)										245(AGCATTCA,+,0.00),460(CACATTCC,+,0.00)	254(ATGATTCA,+,0.00),255(TGATTCAT,-,0.00),305(TTGACTCA,+,0.00)	433(TTTGGCCC,+,0.00)	790(TTCTTGGA,-,0.00)	468(GACCTTTC,-,0.00)		685(TTAGCTCA,+,0.00)		125(CTTGTAAA,+,0.00),189(TTTACAAG,-,0.00),389(CTTTCAAA,+,0.00),566(TTTACAAG,-,0.00)			226(GCTGGGCA,-,0.00)	367(GCACACAA,-,0.00)
peak92127	chr2	460897	461391	Intergenic	-172836	NM_001002919	ENSG00000189292	FAM150B	PRO1097|RGPG542	family with sequence similarity 150, member B	protein-coding	130(CCTGGCAACA,+,0.00),379(GGTTGGCATG,-,0.00)			286(CCAAGAATAA,-,0.00)		177(GCACAAAGGC,-,0.00)	9(TGTGAGGTCA,-,0.00),11(TGAGGTCACT,+,0.00),215(TGTGAGGTCA,-,0.00),217(TGAGGTCATC,+,0.00)							226(CTGCCCAGCA,-,0.00)								129(GCCTGGCA,-,0.00),284(AGCCAAGA,+,0.00)	131(CTGGCAAC,-,0.00),230(CCAGCAAC,-,0.00)	124(TGAATGCC,-,0.00),412(CCCATTCC,+,0.00)		48(TTTGTCAG,+,0.00)	285(GCCAAGAA,+,0.00)	446(GTCCTTTC,-,0.00)		11(TGAGGTCA,+,0.00),11(TGAGGTCA,-,0.00),217(TGAGGTCA,+,0.00),217(TGAGGTCA,-,0.00)	417(TCCAGAAT,+,0.00)				227(TGCCCAGC,+,0.00)		149(ACAAAAGA,-,0.00)
peak104144	chr2	161522437	161523555	Intergenic	-172678	NM_002897	ENSG00000153250	RBMS1	C2orf12|HCC-4|MSSP|MSSP-1|MSSP-2|MSSP-3|SCR2|YC1	RNA binding motif, single stranded interacting protein 1	protein-coding	155(CCAGGCAAAA,+,0.00)		523(AAGTGACTCA,+,0.00),526(TGACTCATTT,-,0.00),678(TGATTCATCA,-,0.00)			548(ACACAAGGTT,-,0.00),757(TACTTTGTAT,+,0.00)	648(AGTGACCTAA,-,0.00)	561(GTTACTCTGG,-,0.00)		115(CTTAAAAAAA,-,0.00),116(TTAAAAAAAA,-,0.00),374(TTCTGTTTAA,+,0.00),847(TTTAAAAACA,-,0.00)				565(CTCTGGCAAC,+,0.00)		529(CTCATTTCCT,-,0.00)							567(CTGGCAAC,-,0.00)		525(GTGACTCA,+,0.00),526(TGACTCAT,-,0.00),677(GTGATTCA,+,0.00),678(TGATTCAT,-,0.00)	735(TTTGACCA,+,0.00),737(TGACCAAA,-,0.00)	994(TTCTTGGG,-,0.00)	96(AGTCTTTC,-,0.00),190(ATACTTTT,-,0.00),730(GTCCTTTT,-,0.00),750(AAAAGTTT,+,0.00)		650(TGACCTAA,-,0.00)	580(TCCAGAAT,+,0.00)	409(CTTTTAAT,+,0.00),846(CTTTAAAA,+,0.00)		733(CTTTTGAC,-,0.00),759(CTTTGTAT,-,0.00),789(ATATAAAG,+,0.00)		687(AGACACAA,-,0.00)
peak38627	chr11	131981619	131982601	intron (NM_001144059, intron 1 of 5)	-172086	NR_046820		NTM-IT	NTM-IT3	NTM intronic transcript	ncRNA	507(CTTGCCACCA,+,0.00),828(TACTGCCAAG,-,0.00)	418(GTGCATTCTA,-,0.00)	266(AAATGACTCA,+,0.00),269(TGACTCAGAC,-,0.00),495(AATTGAATCA,+,0.00),498(TGAATCAGTC,-,0.00)							603(TTTCACAGAA,-,0.00),641(TTTCTAAGGA,-,0.00)		220(TTTGGCAAAG,+,0.00),941(CTTGGACCGA,-,0.00)			537(GCATTGAATG,+,0.00),773(GGAATGACTG,+,0.00)							85(ACTTGGAA,-,0.00),506(TCTTGCCA,-,0.00),831(TGCCAAGT,+,0.00),862(AGCCAAGA,+,0.00)	845(TAGGCAAC,-,0.00)	685(ACCATTCC,+,0.00),773(GGAATGAC,-,0.00),890(GGCATCCC,+,0.00)	268(ATGACTCA,+,0.00),269(TGACTCAG,-,0.00)	220(TTTGGCAA,+,0.00),341(TTTGTCCT,+,0.00),355(AGGCCAAG,-,0.00),517(TTTGTCCT,+,0.00),830(CTGCCAAG,-,0.00)	643(TCTAAGGA,+,0.00)	305(AAAAGGTC,+,0.00)			345(TCCTGAAT,+,0.00)
peak191993	chr8	29379841	29380703	Intergenic	-172005	NM_001394	ENSG00000120875	DUSP4	HVH2|MKP-2|MKP2|TYP	dual specificity phosphatase 4	protein-coding	302(TGTTCCCAAG,-,0.00),597(CTCTGCCAGG,-,0.00)	186(AAGAATGCTG,+,0.00),792(ACAAATTCCT,-,0.00)	555(TGCTGACTCA,+,0.00),558(TGACTCAGGA,-,0.00)		301(CTGTTCCCAA,-,0.00),714(ATGTTCCGTG,-,0.00)	396(GCAGGATGTT,-,0.00)				243(TTAAAAAAAG,-,0.00),267(ATGAAAAAGA,-,0.00)				357(CCCAGGCCAG,+,0.00),359(CAGGCCAGCA,-,0.00),608(CGCTGGCCCA,+,0.00),610(CTGGCCCACG,-,0.00)			496(TCTTAGAAGA,+,0.00)					600(TGCCAGGA,+,0.00)	303(GTTCCCAA,+,0.00),363(CCAGCAAC,-,0.00),427(AAAGGAAC,-,0.00)	187(AGAATGCT,-,0.00)	557(CTGACTCA,+,0.00),558(TGACTCAG,-,0.00)	690(TCTGTCCG,+,0.00),833(TGACCAAA,-,0.00)	770(TTGTTGGA,-,0.00)	37(AGAAGGAC,+,0.00),275(GAAAGGCC,+,0.00)	614(CCCACGCG,-,0.00)					452(CTTTTTAT,-,0.00),790(ATACAAAT,+,0.00)	360(AGGCCAGC,+,0.00),609(GCTGGCCC,-,0.00)	49(GAACACAA,-,0.00),689(TTCTGTCC,+,0.00)
peak45460	chr12	94302702	94303422	Intergenic	-171463	NR_110092	ENSG00000258274	LOC101928731	-	uncharacterized LOC101928731	ncRNA	50(CTTGGCACGC,+,0.00),476(CCTGCCAACT,+,0.00)						694(AATGAGATAA,-,0.00)			97(TTGAATAGAA,-,0.00),288(GTAAAAAGGA,-,0.00),676(GTTTTTTTAA,+,0.00),677(TTTTTTTAAG,+,0.00),680(TTTTAAGAGA,-,0.00),681(TTTAAGAGAA,-,0.00)												49(GCTTGGCA,-,0.00),330(AGCCAGGA,+,0.00)	423(GTTGCTTT,+,0.00)	113(AGCATTCA,+,0.00),338(CGGATTCC,+,0.00),380(GTCATTCT,+,0.00)		4(TGGTCAAA,-,0.00),347(TTTGGCTG,+,0.00),537(TGGACAAA,-,0.00)	668(TTCTTGGG,-,0.00)	234(AAAAGACT,+,0.00),364(GAAAGGCT,+,0.00)				681(TTTAAGAG,-,0.00)		274(ATAAAAAG,+,0.00),288(GTAAAAAG,+,0.00)	443(GCTGGCCC,-,0.00)	658(TTGTGTCT,+,0.00)
peak99576	chr2	100277409	100277805	intron (NM_001025108, intron 11 of 23)	-171127	NM_001037872	ENSG00000135945	REV1	REV1L	REV1, DNA directed polymerase	protein-coding					150(CAAGGAACAA,+,0.00),217(CATGGGACAA,+,0.00),254(ATGTCCCCTG,-,0.00)					97(TCCTTTACTA,+,0.00)				112(CACTGCCCAT,+,0.00)								358(TCCTGGCT,-,0.00)	150(CAAGGAAC,-,0.00),291(CCAGCAAC,-,0.00)	269(AGAATTCC,+,0.00),269(AGAATTCC,-,0.00)			148(TCCAAGGA,+,0.00)			211(TGAAGTCA,-,0.00)	365(TCCTGAAT,+,0.00)			21(CTTTGGAA,-,0.00)
peak107114	chr2	197962157	197962828	intron (NM_001195144, intron 10 of 27)	-171038	NM_024989	ENSG00000197121	PGAP1	Bst1|ISPD3024|MRT42|SPG67	post-GPI attachment to proteins 1	protein-coding	8(CCTGGTAAGA,+,0.00),243(GGCTGCCAAG,-,0.00)		396(GAATGACTCA,+,0.00),399(TGACTCAGAG,-,0.00)		567(CTGTTCCCTC,-,0.00)	88(TTAAAAAGTT,-,0.00),322(AACTTTCTTA,+,0.00)				126(TTCTGTAAAA,+,0.00),554(GTCTTTATAA,+,0.00)												235(TTGCAAGA,+,0.00),246(TGCCAAGT,+,0.00)		164(AGCATTCT,+,0.00),410(GGAATGTA,-,0.00)	398(ATGACTCA,+,0.00),399(TGACTCAG,-,0.00)	158(TTTGTCAG,+,0.00),245(CTGCCAAG,-,0.00)	577(TTCTTGGG,-,0.00)	91(AAAAGTTC,+,0.00),95(GTTCTTTT,-,0.00),321(GAACTTTC,-,0.00),463(AGCCTTTC,-,0.00)						130(GTAAAAAG,+,0.00),556(CTTTATAA,-,0.00)		350(AGACACAA,-,0.00)
peak182536	chr7	77805353	77805909	intron (NM_001301128, intron 13 of 20)	-170928	NR_003680	ENSG00000231322	RPL13AP17	RPL13A_6_816	ribosomal protein L13a pseudogene 17	pseudo	253(CTTGGCAAAA,+,0.00),315(TGTTGCCAAA,-,0.00),479(TCCTGCCAGG,-,0.00)	335(AGGAATTCGG,+,0.00)		333(CCAGGAATTC,-,0.00)										238(ATCTGGCCAA,+,0.00),452(CGCAGGGCAG,+,0.00),454(CAGGGCAGAG,-,0.00)								111(AGCCAAGA,+,0.00),252(CCTTGGCA,-,0.00),479(TCCTGCCA,-,0.00),482(TGCCAGGT,+,0.00)	119(GTTCCTTT,+,0.00),316(GTTGCCAA,+,0.00),488(GTTCCCAT,+,0.00),498(GTTGCTTG,+,0.00)	336(GGAATTCG,-,0.00)		239(TCTGGCCA,+,0.00),279(TTTGGCAG,+,0.00),317(TTGCCAAA,-,0.00)	376(TCCTTGGA,-,0.00)	350(AGTCTTTT,-,0.00)	527(CCCACTCT,-,0.00)	198(TTACCTCA,+,0.00)
peak123304	chr3	13285030	13285755	Intergenic	-170775	NM_001134382	ENSG00000144711	IQSEC1	ARF-GEP100|ARFGEP100|BRAG2|GEP100	IQ motif and Sec7 domain 1	protein-coding	346(CCTGGCAGCC,+,0.00),501(CTGTGCCAGG,-,0.00)				237(TTGTTCTCTG,-,0.00)	638(TAAAAAAGTT,-,0.00)				616(TTTCTTTAAA,+,0.00),617(TTCTTTAAAA,+,0.00),620(TTTAAAAAGC,-,0.00),621(TTAAAAAGCA,-,0.00),636(TTTAAAAAAG,-,0.00)		76(CTGGGCCAGG,-,0.00),366(TCAGGGCCAG,+,0.00),367(CAGGGCCAGA,-,0.00),500(TCTGTGCCAG,+,0.00)		134(CTGACCAGCA,-,0.00)								345(TCCTGGCA,-,0.00),504(TGCCAGGC,+,0.00)	122(CTAGTAAC,-,0.00),611(GTTGCTTT,+,0.00),656(AAAGCAAC,-,0.00)	93(CTCATTCC,+,0.00),304(TGGATTCC,+,0.00)						58(TGAGGTCA,+,0.00),58(TGAGGTCA,-,0.00)		619(CTTTAAAA,+,0.00)				395(GGAGACAA,-,0.00)
peak193439	chr8	54334510	54335357	Intergenic	-170676	NM_001282904	ENSG00000082556	OPRK1	K-OR-1|KOR|KOR-1|OPRK	opioid receptor, kappa 1	protein-coding			357(GAATGACTCC,+,0.00)		345(CTAGGAACAG,+,0.00)					539(TTCTTTGAGA,+,0.00)	649(ACAGGGAATC,-,0.00)			287(CTTTGGCCAC,+,0.00)									345(CTAGGAAC,-,0.00)	33(GCAATTCC,+,0.00),218(GGAATGGT,-,0.00),356(AGAATGAC,-,0.00),653(GGAATCCC,-,0.00)		288(TTTGGCCA,+,0.00)		468(GGTCTTTC,-,0.00),481(ATCCTTTC,-,0.00),499(AAAAGTCC,+,0.00),638(AACCTTTT,-,0.00)		544(TGAGATCA,+,0.00)				602(GTACAAAT,+,0.00)		691(CTGTTTCC,+,0.00)	426(TCCTTTGT,+,0.00)
peak130823	chr3	118490859	118491982	Intergenic	-170503	NR_046230	ENSG00000239877	IGSF11-AS1	-	IGSF11 antisense RNA 1	ncRNA	277(CTTGGCACCA,+,0.00)	294(CCACATTCTC,-,0.00)	864(TGATGAGTCA,+,0.00),867(TGAGTCATAT,-,0.00)	1071(CAAAGGAATC,-,0.00)	720(CAGAGAACAA,+,0.00),744(CAAGGGACAA,+,0.00)	353(TTAAGAAGTT,-,0.00)	848(TGACCACACT,+,0.00)		775(CTCCCACTCA,-,0.00)	424(CTTTTTTTAA,+,0.00),425(TTTTTTTAAT,+,0.00),509(TCCTTAACAA,+,0.00),599(TTTCAAAGAG,-,0.00),950(GTTCAAAGGA,-,0.00),965(TCCTTTTCAC,+,0.00)		161(TTGGGCCAGA,-,0.00)	55(ATCTATGTCA,-,0.00)									276(ACTTGGCA,-,0.00)	137(GTTCCTGA,+,0.00),835(GTTCCTAG,+,0.00)	523(TGCATTCC,+,0.00)	866(ATGAGTCA,+,0.00),867(TGAGTCAT,-,0.00)	161(TTGGGCCA,+,0.00),253(CTTGGCCG,+,0.00),856(CTTGGCCA,+,0.00)		964(GTCCTTTT,-,0.00)	777(CCCACTCA,-,0.00)	216(TGAGGTAA,-,0.00),714(TTAGCTCA,+,0.00)		599(TTTCAAAG,-,0.00)		301(CTCTGTAT,-,0.00)			1070(ACAAAGGA,-,0.00)
peak112871	chr20	20936723	20937835	Intergenic	-169345	NM_001163022	ENSG00000088970	KIZ	C20orf19|HT013|Kizuna|NCRNA00153|PLK1S1|RP69	kizuna centrosomal protein	protein-coding	777(GTTTGGCAAG,-,0.00)				404(TTGTTCCCTC,-,0.00),436(CTCGGAACAC,+,0.00),821(CCTGGGACAC,+,0.00)	831(TTAGAAAGTC,-,0.00),1046(TCCTTTGTAA,+,0.00)				104(CTGAAAAGGC,-,0.00),146(TTTCTTTAAA,+,0.00),147(TTCTTTAAAA,+,0.00),149(CTTTAAAAAA,-,0.00),647(TTTTAAAGAG,-,0.00),934(TTTCTTTAAA,+,0.00),935(TTCTTTAAAG,+,0.00),937(CTTTAAAGGG,-,0.00),938(TTTAAAGGGC,-,0.00),956(TTTTAAAGAA,-,0.00),1046(TCCTTTGTAA,+,0.00),1078(TTCTATTAAA,+,0.00)					1094(TGAGTGAATG,+,0.00)	1040(GTTATTTCCT,-,0.00)						780(TGGCAAGT,+,0.00)	793(CAGGGAAC,-,0.00)	496(GGAATGCA,-,0.00)		110(AGGCCAAA,-,0.00),263(TTTGACCA,+,0.00),732(TTTGTCAG,+,0.00),778(TTTGGCAA,+,0.00)		107(AAAAGGCC,+,0.00)	470(TGTGGGGG,+,0.00)			149(CTTTAAAA,+,0.00),646(GTTTTAAA,+,0.00),647(TTTTAAAG,-,0.00),938(TTTAAAGG,-,0.00),955(GTTTTAAA,+,0.00),956(TTTTAAAG,-,0.00)	963(GAACATTC,+,0.00)	261(CTTTTGAC,-,0.00),971(ATTTGTAT,-,0.00),1048(CTTTGTAA,-,0.00)			969(TCATTTGT,+,0.00),1046(TCCTTTGT,+,0.00)
peak110594	chr2	237823910	237825618	Intergenic	-169320	NM_198189		COPS8	COP9|CSN8|SGN8	COP9 signalosome subunit 8	protein-coding	1116(AACTGCCAGG,-,0.00),1197(TGTTGGCAGG,-,0.00)	480(AGGAATTTGG,+,0.00),1282(AAGAATTTGG,+,0.00)	1298(ATTTGACTCA,+,0.00),1301(TGACTCATGC,-,0.00),1552(TCATGAGTCA,+,0.00),1555(TGAGTCAGCT,-,0.00)	57(CCAAGAAAAC,-,0.00)	902(TTGTTCTTTG,-,0.00)	243(AACCTCCTTC,+,0.00)			613(CACCCACGTT,-,0.00)	103(TTCCAAAGAA,-,0.00),679(TTCTTGGAAA,+,0.00),1029(TTGAACAGAA,-,0.00),1053(GCCTTTTAGA,+,0.00),1273(TCTTTTTGAA,+,0.00),1274(CTTTTTGAAA,+,0.00),1277(TTTGAAAGAA,-,0.00),1451(TATAAAAGGA,-,0.00)	335(GAATCCCTGA,+,0.00),747(ACTGGGAATC,-,0.00)	75(CTTGCCCTGA,-,0.00)		157(GTGTCCAGAG,-,0.00),756(CCCAGGCCTG,+,0.00),1165(CACTGTCCAG,+,0.00),1167(CTGTCCAGGC,-,0.00)				701(CGGAAACTCT,-,0.00)				55(AGCCAAGA,+,0.00),259(TCCTGGAA,-,0.00),680(TCTTGGAA,-,0.00),1119(TGCCAGGC,+,0.00),1200(TGGCAGGT,+,0.00)	785(GTTGCTGG,+,0.00),938(GTTGCTGG,+,0.00)	334(TGAATCCC,-,0.00),751(GGAATCCC,-,0.00),1323(AGAATTCC,+,0.00),1323(AGAATTCC,-,0.00),1568(AGAATCCC,-,0.00)	1300(TTGACTCA,+,0.00),1301(TGACTCAT,-,0.00),1554(ATGAGTCA,+,0.00),1555(TGAGTCAG,-,0.00)	271(CTTGGCCA,+,0.00)	56(GCCAAGAA,+,0.00),563(TTCTTAGA,-,0.00),679(TTCTTGGA,-,0.00)	124(AAAAGAAT,+,0.00),568(AGACTTTT,-,0.00),1045(GAAAGGCC,+,0.00),1280(GAAAGAAT,+,0.00),1433(ATACTTTT,-,0.00),1454(AAAAGGAC,+,0.00),1620(GGACTTTC,-,0.00),1692(AAAAGGAT,+,0.00)				914(CTTTTAAA,+,0.00),916(TTTAAAAC,-,0.00),1277(TTTGAAAG,-,0.00),1436(CTTTTATA,+,0.00),1451(TATAAAAG,-,0.00)		103(TTCCAAAG,+,0.00),159(GTCCAGAG,+,0.00),723(TTACAAAG,+,0.00)	788(GCTGGCCT,-,0.00),1178(GCTGGACA,-,0.00)		33(TCTTTTGT,+,0.00)
peak177461	chr7	22154234	22154499	Intergenic	-168824	NM_001127370	ENSG00000164649	CDCA7L	JPO2|R1|RAM2	cell division cycle associated 7-like	protein-coding	84(CTTGGCACTT,+,0.00),91(CTTGGCAGCA,+,0.00)													74(CAGTAGCCAG,+,0.00)	111(CATTGATTCC,-,0.00),149(CATTCATCCC,-,0.00)							83(GCTTGGCA,-,0.00),90(ACTTGGCA,-,0.00)	210(GTTCCTTT,+,0.00)	147(GGCATTCA,+,0.00)		91(CTTGGCAG,+,0.00)		233(GGCCTTTT,-,0.00)			215(TTTCCGGC,-,0.00)
peak164143	chr6	16930102	16930499	Intergenic	-168579	NM_000332	ENSG00000124788	ATXN1	ATX1|D6S504E|SCA1	ataxin 1	protein-coding			233(CAATGACTCA,+,0.00),236(TGACTCATAC,-,0.00)	124(CCTAGGATAC,-,0.00)						136(CTTAAAAGAC,-,0.00)															235(ATGACTCA,+,0.00),236(TGACTCAT,-,0.00)		255(TCCAAGAA,+,0.00)	139(AAAAGACT,+,0.00)
peak202969	chr9	39632075	39632339	Intergenic	-167681	NR_003528		ZNF658B	-	zinc finger protein 658B, pseudogene	pseudo																								41(TGAATGAC,-,0.00)		212(AGGCCAAG,-,0.00)
peak149750	chr5	2478802	2479769	Intergenic	-166970	NR_104616		LOC100506858	-	uncharacterized LOC100506858	ncRNA	174(CGGTGCCAGG,-,0.00),195(TGTTCCCAGG,-,0.00)	714(GAGCATTCTG,-,0.00)	1(GCGTGAGTCA,+,0.00),4(TGAGTCATCG,-,0.00),524(TGATTCAGGA,-,0.00)		76(CTGTGCCCAG,-,0.00),119(CTGGGGACAC,+,0.00),194(CTGTTCCCAG,-,0.00),670(TTGTTCTTGG,-,0.00)	247(AACTTTGTGG,+,0.00)					20(GCCAGGATTT,-,0.00),222(GTATCCTGGT,+,0.00)			15(ACCTGGCCAG,+,0.00),17(CTGGCCAGGA,-,0.00),76(CTGTGCCCAG,+,0.00),78(GTGCCCAGCG,-,0.00),99(CTGGAGAGCG,-,0.00)	339(CATTCATTCC,-,0.00)							177(TGCCAGGA,+,0.00)	196(GTTCCCAG,+,0.00)	88(GGGATGCC,-,0.00),715(AGCATTCT,+,0.00)	3(GTGAGTCA,+,0.00),4(TGAGTCAT,-,0.00),523(ATGATTCA,+,0.00)		673(TTCTTGGA,-,0.00)	363(AATCTTTT,-,0.00)			526(ATTCAGGA,-,0.00),718(ATTCTGGA,-,0.00)		336(TCACATTC,+,0.00)		79(TGCCCAGC,+,0.00)	123(GGACACAC,-,0.00)
peak198651	chr8	127859041	127859535	Intergenic	-166111	NR_045262	ENSG00000253438	PCAT1	PCA1|PCAT-1	prostate cancer associated transcript 1 (non-protein coding)	ncRNA	226(TGTTGCCCAG,-,0.00),279(CTTGGCACAA,+,0.00)	67(CTGCATTCTT,-,0.00)			155(CCTAGAACAG,+,0.00)	462(GAACAAAGTA,-,0.00)						432(CTTTGCCAAA,-,0.00)										278(ACTTGGCA,-,0.00)	232(CCAGCAAC,-,0.00)	258(GAGATTCC,+,0.00)		167(GGGCCAAG,-,0.00),434(TTGCCAAA,-,0.00)		476(AAAAGGCT,+,0.00)	113(TGCATGGG,+,0.00)		319(CCCTGAAT,+,0.00)			262(TTCCAAAG,+,0.00)	229(TGCCCAGC,+,0.00)	454(GGAGACAA,-,0.00)
peak126471	chr3	56052468	56052925	intron (NR_132749, intron 8 of 17)	-166074	NR_037502	ENSG00000264013	MIR3938	-	microRNA 3938	ncRNA	51(CCTGGAAAAA,+,0.00),129(CTTGCCAGAT,+,0.00),283(GTATGCCAAG,-,0.00)				37(TAGGGAACAG,+,0.00)		238(AGTGATGTAA,-,0.00)			220(TTTTTAAGGA,-,0.00),221(TTTTAAGGAA,-,0.00)				127(GGCTTGCCAG,+,0.00)	90(AGAAAGAATG,+,0.00)							50(ACCTGGAA,-,0.00),231(AGCCAAGA,+,0.00),286(TGCCAAGT,+,0.00)						91(GAAAGAAT,+,0.00)	119(AGAGTGGG,+,0.00),309(TGTGTGGG,+,0.00)	240(TGATGTAA,-,0.00)						408(CTGTTTCC,+,0.00)
peak43152	chr12	58818577	58820406	Intergenic	-165993	NR_126341	ENSG00000258231	LOC100506869	-	uncharacterized LOC100506869	ncRNA	92(CTTGGCATAA,+,0.00),492(GGCTGCCAAC,-,0.00),1170(CTTGGAAACC,+,0.00),1193(TTTTGCCATG,-,0.00),1331(AGCTGCCAAG,-,0.00),1446(AGCTGCCAGG,-,0.00)	267(ACACATTCTC,-,0.00),907(AAGAATGCAT,+,0.00),1154(AGGAATGTCA,+,0.00),1657(AAACATTCCT,-,0.00)	778(AAATGAATCA,+,0.00),890(GGTTGAGTCA,+,0.00),893(TGAGTCATGC,-,0.00)	353(CCAAGGATAC,-,0.00),547(CAAAGGACAC,-,0.00)	29(CTGGGAACAT,+,0.00),247(GTAGGAACAC,+,0.00),946(GTGTTCCGAG,-,0.00),1269(CAGGAAACAC,+,0.00),1601(CCTGGGACAG,+,0.00)	240(AAAGAAAGTA,-,0.00),1280(AACTTTCTAT,+,0.00)	1390(AGTGAAATCA,-,0.00)			544(TTGCAAAGGA,-,0.00),574(GCCTTTGAAA,+,0.00),798(TCTGAAAGGA,-,0.00),830(TTGCAAAGGC,-,0.00),924(TTTCAAAAAG,-,0.00),925(TTCAAAAAGA,-,0.00),926(TCAAAAAGAA,-,0.00),1264(TTGCACAGGA,-,0.00)		1108(CTTGGAGAGA,-,0.00),1178(CCTGCCCAGA,-,0.00),1531(TCTGGGCAGG,+,0.00),1602(CTGGGACAGA,-,0.00)		1530(CTCTGGGCAG,+,0.00),1532(CTGGGCAGGG,-,0.00)	1035(CATTTATTCC,-,0.00)			46(ATGAAAGTCT,-,0.00)				91(ACTTGGCA,-,0.00),542(TCTTGCAA,-,0.00),1169(ACTTGGAA,-,0.00),1180(TGCCCAGA,+,0.00),1334(TGCCAAGA,+,0.00),1449(TGCCAGGA,+,0.00),1531(TCTGGGCA,-,0.00)	29(CTGGGAAC,-,0.00),696(CTAGGAAC,-,0.00),964(GTTGCTGA,+,0.00),1362(ATAGGAAC,-,0.00),1384(GTTCCCAG,+,0.00)	465(TGCATTCC,+,0.00),568(TGAATGGC,-,0.00),708(GGAATTGC,-,0.00),1155(GGAATGTC,-,0.00),1658(AACATTCC,+,0.00)	780(ATGAATCA,+,0.00),781(TGAATCAC,-,0.00),893(TGAGTCAT,-,0.00)	1289(TCTGGCCA,+,0.00),1333(CTGCCAAG,-,0.00)	904(TTCAAGAA,+,0.00)	48(GAAAGTCT,+,0.00),110(AAACTTTT,-,0.00),1404(AGAAGGCC,+,0.00)			565(GCCTGAAT,+,0.00)	576(CTTTGAAA,+,0.00)		179(CTTTATAA,-,0.00),236(ATCTAAAG,+,0.00),592(ATTTGTAT,-,0.00),1348(CTCTGTAT,-,0.00)		251(GAACACAA,-,0.00),551(GGACACAC,-,0.00),805(GGAAACAA,-,0.00),1605(GGACAGAA,-,0.00)
peak200908	chr9	7965071	7965422	Intergenic	-165447	NM_033428	ENSG00000137038	TMEM261	C9orf123	transmembrane protein 261	protein-coding	196(TTCTGCCAGG,-,0.00),212(CTGGGCAGCC,+,0.00)			94(CCAAGGAATA,-,0.00)	258(TCAGGAACAA,+,0.00)					104(CTTGAAAGAA,-,0.00),128(TCCTTAGAAA,+,0.00)				210(GGCTGGGCAG,+,0.00),212(CTGGGCAGCC,-,0.00)								199(TGCCAGGA,+,0.00),342(AGCCAAGA,+,0.00)	258(TCAGGAAC,-,0.00)	29(TGAATGTC,-,0.00),173(GGCATTCA,+,0.00)		66(CTGCCAGA,-,0.00),124(TTTGTCCT,+,0.00)	128(TCCTTAGA,-,0.00)	294(AGAAGTCC,+,0.00)						83(CTTTATAC,-,0.00)	211(GCTGGGCA,-,0.00),213(TGGGCAGC,+,0.00)
peak127052	chr3	62524115	62524910	intron (NM_183393, intron 11 of 26)	-165322	NM_018008	ENSG00000153266	FEZF2	FEZ|FEZL|FKSG36|TOF|ZFP312|ZNF312	FEZ family zinc finger 2	protein-coding						630(AACTTCCTTT,+,0.00)				412(CTGAAAAGGC,-,0.00),557(TTTTAAAGCA,-,0.00),603(TTTCAAAAAG,-,0.00),731(TGTTTTTAAA,+,0.00),732(GTTTTTAAAA,+,0.00),734(TTTTAAAAAA,-,0.00),735(TTTAAAAAAC,-,0.00)	442(ACCTGGATTC,-,0.00)		374(TGACCTATTT,+,0.00)	389(TGCTGGCCAC,+,0.00),391(CTGGCCACTC,-,0.00)	488(TCAATGAATG,+,0.00)							423(ACTTGGCT,-,0.00)	783(GTTGCCTT,+,0.00)			184(CTGACAAA,-,0.00)		171(AAAAGGCT,+,0.00)	455(CCCACTCC,-,0.00)	266(TTAGCTCA,+,0.00)		556(GTTTTAAA,+,0.00),557(TTTTAAAG,-,0.00)		79(ATAAAAAG,+,0.00),526(GTCTAAAG,+,0.00)	390(GCTGGCCA,-,0.00)		287(TCTTTTGT,+,0.00)
peak114880	chr20	46783704	46784611	Intergenic	-165296	NR_110027		LINC01522	-	long intergenic non-protein coding RNA 1522	ncRNA	464(CCTGCCAGCC,+,0.00),472(CCGGGCAACC,+,0.00),553(ATCTGCCAGG,-,0.00),604(CTGGCCAACT,+,0.00)	183(CTGCATTCCT,-,0.00)		451(GTCTCCATGG,+,0.00),455(CCATGGAGAC,-,0.00)	428(GAGGGAACAG,+,0.00),627(GCAGGAACAG,+,0.00),672(CCAGGCACAG,+,0.00)	52(ACAGAAAGTC,-,0.00)				511(GTCTTTGCAA,+,0.00)			610(AACTAGGACA,-,0.00)	280(CTCTGCCCTG,+,0.00),346(CTGTGGACAG,+,0.00),602(GCCTGGCCAA,+,0.00),604(CTGGCCAACT,-,0.00),795(CCCTGGCCTG,+,0.00),797(CTGGCCTGTC,-,0.00)	877(TATTCATTCG,-,0.00)							41(TTCCAAGA,+,0.00),463(ACCTGCCA,-,0.00),556(TGCCAGGC,+,0.00)		37(TGGATTCC,+,0.00),184(TGCATTCC,+,0.00)		865(CGGCCAAT,-,0.00)		147(AAAAGGCT,+,0.00),521(AGCCTTTC,-,0.00),785(AAAAGAAC,+,0.00)	72(GGCGGGGG,+,0.00),735(CCCACTCC,-,0.00)		397(ATTCAGGG,-,0.00)			564(ATCCAGAG,+,0.00)	298(GCTGCCCA,-,0.00),486(TGGGCAGC,+,0.00)	243(TTGTTTCC,+,0.00)
peak7494	chr1	83616814	83617396	Intergenic	-165214	NR_110633	ENSG00000236268	LINC01361	-	long intergenic non-protein coding RNA 1361	ncRNA	32(TCCTGCCCGG,-,0.00),238(TCTTGGCAGG,-,0.00),239(CTTGGCAGGC,+,0.00),332(TATTGGCAGG,-,0.00)	492(CCAAATTCTT,-,0.00)	202(TGATTCACTT,-,0.00)									149(TCAGGGCCAG,+,0.00),337(GCAGGCCAAG,+,0.00)		336(GGCAGGCCAA,+,0.00)								238(TCTTGGCA,-,0.00)		443(GGAATACC,-,0.00)	201(GTGATTCA,+,0.00),202(TGATTCAC,-,0.00)	239(CTTGGCAG,+,0.00),339(AGGCCAAG,-,0.00),511(TTTGGCAA,+,0.00)	237(TTCTTGGC,-,0.00)	496(ATTCTTTT,-,0.00),575(GAAAGTTC,+,0.00)	22(CCCACACT,-,0.00)						152(GGGCCAGC,+,0.00),337(GCAGGCCA,-,0.00)
peak153598	chr5	67320250	67320765	Intergenic	-165197	NR_105003	ENSG00000253787	LOC102467655	-	uncharacterized LOC102467655	ncRNA		261(AGGAATTTCA,+,0.00)			163(CCTGGAACAA,+,0.00),432(TTGGGAACAA,+,0.00)	76(AAGTTTGTTC,+,0.00),268(TCAAGAAGTT,-,0.00)				367(TCCTCTTTAA,+,0.00),369(CTCTTTAAAA,+,0.00),372(TTTAAAAGCC,-,0.00)	179(GCTGGAAAAC,-,0.00)								344(CCCATTATTC,+,0.00)			162(ACCTGGAA,-,0.00)	198(GTTACCAG,+,0.00),432(TTGGGAAC,-,0.00)	262(GGAATTTC,-,0.00)			267(TTCAAGAA,+,0.00)					38(GTTTTAAA,+,0.00),39(TTTTAAAG,-,0.00),371(CTTTAAAA,+,0.00),372(TTTAAAAG,-,0.00)		128(CTTTGGAC,-,0.00)
peak7930	chr1	88984670	88985224	Intergenic	-164975	NM_006256	ENSG00000065243	PKN2	PAK2|PRK2|PRKCL2|PRO2042|Pak-2|STK7	protein kinase N2	protein-coding	28(CTGGGCAATA,+,0.00),139(CTTGCCAAAA,+,0.00),415(GGCTGCCAAG,-,0.00)		258(CCATGACTCA,+,0.00),261(TGACTCAGTC,-,0.00)	294(CCTAGAATAC,-,0.00),349(GATTCCTAGG,+,0.00)						114(TTTTTTCTAA,+,0.00)	18(GCATTCCAGC,+,0.00),220(TCCTGAATTC,-,0.00),492(TAATCCTGGC,+,0.00)			434(CCCTACCCAG,+,0.00),497(CTGGCTAGTA,-,0.00)								138(TCTTGCCA,-,0.00),418(TGCCAAGG,+,0.00),495(TCCTGGCT,-,0.00)		17(TGCATTCC,+,0.00),189(GGAATGAC,-,0.00),533(GGAATGCT,-,0.00)	260(ATGACTCA,+,0.00),261(TGACTCAG,-,0.00)	140(TTGCCAAA,-,0.00),417(CTGCCAAG,-,0.00)		133(GTTCTTCT,-,0.00),153(AAACTTTT,-,0.00),198(ATACTTTC,-,0.00),300(ATACTTTT,-,0.00)			220(TCCTGAAT,+,0.00)	303(CTTTTAAT,+,0.00)				102(GCACACAA,-,0.00)
peak190057	chr8	5016418	5017430	Intergenic	-164596	NM_033225	ENSG00000183117	CSMD1	PPP1R24	CUB and Sushi multiple domains 1	protein-coding	157(CTTAGCAGCA,+,0.00),539(CCTGGCACCT,+,0.00),646(CTGGGCAGCC,+,0.00),715(AGCTGCCCAG,-,0.00),958(TTTTGCCTAG,-,0.00)		512(GGGTGAATCA,+,0.00)	534(GTAGCCCTGG,+,0.00)		181(AACTTCGTTC,+,0.00),251(TACCTTGTGA,+,0.00),743(AACTTCATGC,+,0.00)				689(TGCTTTGAAA,+,0.00),692(TTTGAAAGAA,-,0.00)	617(GAATCCTAGA,+,0.00)			646(CTGGGCAGCC,-,0.00),715(AGCTGCCCAG,+,0.00),717(CTGCCCAGGG,-,0.00),769(TGGTGGCCAG,+,0.00),771(GTGGCCAGAC,-,0.00)	969(GCAAAGAATG,+,0.00)				107(CCTTTTATTC,+,0.00)			538(CCCTGGCA,-,0.00),612(ACTTGGAA,-,0.00),645(TCTGGGCA,-,0.00)	601(ATAGTAAC,-,0.00)	445(GGCATTCA,+,0.00),616(GGAATCCT,-,0.00),973(AGAATGAC,-,0.00)	514(GTGAATCA,+,0.00),515(TGAATCAT,-,0.00)	772(TGGCCAGA,-,0.00)					333(CCCAGAAT,+,0.00),643(ATTCTGGG,-,0.00)	691(CTTTGAAA,+,0.00),692(TTTGAAAG,-,0.00)		811(TTCCAAAG,+,0.00)	647(TGGGCAGC,+,0.00),716(GCTGCCCA,-,0.00)		419(TCCTTAGT,+,0.00)
peak163355	chr6	6942878	6943746	Intergenic	-164518	NM_001168344	ENSG00000124782	RREB1	FINB|HNT|LZ321|RREB-1|Zep-1	ras responsive element binding protein 1	protein-coding	406(GGCTGGCAGG,-,0.00),477(TGTTGGCCAG,-,0.00)									181(CCTTTTAAAA,+,0.00),636(GCTTTTGCAA,+,0.00),768(ATTGAAAGGA,-,0.00)				477(TGTTGGCCAG,+,0.00),479(TTGGCCAGTA,-,0.00)								409(TGGCAGGA,+,0.00)		524(GGAATTAC,-,0.00)				179(AACCTTTT,-,0.00),493(GAAAGACC,+,0.00)			165(ACCTGAAT,+,0.00),676(ATTCTGGG,-,0.00)	19(TTTATAAG,-,0.00),182(CTTTTAAA,+,0.00),184(TTTAAAAG,-,0.00),296(CTTTGAAA,+,0.00),297(TTTGAAAG,-,0.00)		793(ATTTGTAC,-,0.00)
peak57417	chr14	54586807	54587560	Intergenic	-163629	NM_001202	ENSG00000125378	BMP4	BMP2B|BMP2B1|MCOPS6|OFC11|ZYME	bone morphogenetic protein 4	protein-coding	440(GTTGGCAAAA,+,0.00)	336(GAGCATTCCT,-,0.00)			275(ATGTTCCCTG,-,0.00)	549(ACAGAAAGTA,-,0.00)																352(TCTGGGCA,-,0.00)	277(GTTCCCTG,+,0.00),728(GTTGCCAT,+,0.00)	337(AGCATTCC,+,0.00),673(AGAATTCC,+,0.00),673(AGAATTCC,-,0.00)		425(TTTGGACA,+,0.00)		254(GACCTTTC,-,0.00),552(GAAAGTAC,+,0.00),686(AAAAGTTT,+,0.00)		398(TGACCTAA,-,0.00)			195(TCACATTC,+,0.00)	210(GTCTAAAG,+,0.00),424(CTTTGGAC,-,0.00),624(ATACAGAG,+,0.00)
peak48538	chr12	132031958	132032597	Intergenic	-163355	NM_004592	ENSG00000061936	SFSWAP	SFRS8|SWAP	splicing factor, suppressor of white-apricot family	protein-coding	531(CATGGCAACC,+,0.00)	593(TGGAATGTGA,+,0.00)									191(ACTGGGATTC,-,0.00),307(GGATCCCAGC,+,0.00)			40(GAGGCCAGTG,-,0.00),575(GGCTGGCCAC,+,0.00),577(CTGGCCACTC,-,0.00)								470(TCCTGGCT,-,0.00),550(AGCCAAGT,+,0.00)	516(CCAGGAAC,-,0.00),532(ATGGCAAC,-,0.00)	194(GGGATTCT,+,0.00),594(GGAATGTG,-,0.00)		343(AGGACAAA,-,0.00)	75(TCCAAGAA,+,0.00)	392(GACCTTTT,-,0.00)					595(GAATGTGA,-,0.00)	273(CTTTGGAA,-,0.00)	131(GCTGGCCC,-,0.00),576(GCTGGCCA,-,0.00)	508(GGACACAC,-,0.00)	328(TCTTTTGT,+,0.00)
peak117726	chr21	32573829	32574401	intron (NM_003253, intron 13 of 28)	-163320	NM_001099219	ENSG00000206102	KRTAP19-8	-	keratin associated protein 19-8	protein-coding	57(AGTTGGCAAG,-,0.00),238(CATGGCAAGC,+,0.00)		265(GAATGACTAA,+,0.00),520(TGATTCAGAA,-,0.00)		271(CTAAGAACAG,+,0.00)					440(TCTTTGTAAA,+,0.00)												60(TGGCAAGA,+,0.00),333(TCCTGGAA,-,0.00),486(TCTTGGCT,-,0.00)	288(ACAGGAAC,-,0.00)	264(GGAATGAC,-,0.00)		341(CTGACAAA,-,0.00)	451(TCCTAGAA,+,0.00),485(TTCTTGGC,-,0.00)			214(TGAAGTCA,-,0.00)				441(CTTTGTAA,-,0.00)		7(GGAAACAA,-,0.00),45(TTGTGTCC,+,0.00)
peak211518	chrX	23522036	23522791	Intergenic	-163232	NM_006406	ENSG00000123131	PRDX4	AOE37-2|AOE372|HEL-S-97n|PRX-4	peroxiredoxin 4	protein-coding	473(CTAGGCAAAC,+,0.00),486(AGCTGCTAAG,-,0.00)	449(ACACATTCTA,-,0.00)	417(AGGTGAGTCA,+,0.00),420(TGAGTCAGTG,-,0.00)	366(CCAAGGAAAA,-,0.00),376(CCAAGGATTT,-,0.00)		40(GACTTTCTGT,+,0.00)					697(TAATCCCGGC,+,0.00)			502(TGCTGGCCTG,+,0.00),504(CTGGCCTGAG,-,0.00)								413(TGCCAGGT,+,0.00),534(AGCCAAGA,+,0.00)	359(TTAGTAAC,-,0.00)	61(TGGATTCC,+,0.00)	419(GTGAGTCA,+,0.00),420(TGAGTCAG,-,0.00)			48(GTTCTTCT,-,0.00)			57(ATTCTGGA,-,0.00)			35(CTTTTGAC,-,0.00),138(CTTTATAT,-,0.00)	503(GCTGGCCT,-,0.00)
peak44633	chr12	82917778	82918879	Intergenic	-162606	NM_152588	ENSG00000179104	TMTC2	IBDBP1	transmembrane and tetratricopeptide repeat containing 2	protein-coding						629(AACTTTCTTC,+,0.00)				296(TTAAACAGAA,-,0.00),323(TTAAAAAAGA,-,0.00),639(TCTTTTCCAA,+,0.00)		1025(CTTTTCCAGA,-,0.00)		545(CTGACCAGAG,-,0.00)	566(TGATTGAATG,+,0.00)							367(AGCCAAGT,+,0.00)	308(AAAGCAAC,-,0.00)				644(TCCAACAA,+,0.00),1077(TCTAAGGA,+,0.00)	156(GAAAGGTT,+,0.00),390(AAACTTTT,-,0.00),441(AAAAGGAT,+,0.00),517(AAAAGTAT,+,0.00),628(AAACTTTC,-,0.00),781(GTACTTTT,-,0.00)		671(TGATGTAA,-,0.00)				784(CTTTTTAT,-,0.00)	235(GCTGTCCA,-,0.00)	278(CTGTTTCC,+,0.00)	455(ACAAAAGA,-,0.00)
peak133611	chr3	152389430	152390414	Intergenic	-162560	NM_002563		P2RY1	P2Y1	purinergic receptor P2Y, G-protein coupled, 1	protein-coding		134(AGGAATTTGG,+,0.00)		415(CCAAGGAATA,-,0.00)		814(AAACAAGGTT,-,0.00)	512(AGTGATGTAA,-,0.00)			45(TTTAAAAAAA,-,0.00),46(TTAAAAAAAA,-,0.00),140(TTGGAAAAGA,-,0.00),302(TCTGAAAGGA,-,0.00),494(CTGAAAAGAA,-,0.00)	536(TCTAGGAATC,-,0.00)	842(TCTGGGAAAG,+,0.00),855(TCTGGGAAAG,+,0.00)		758(GGCTGGTCAG,+,0.00),760(CTGGTCAGCT,-,0.00),821(GTTGCCAGAG,-,0.00)		308(AGGAAATGAA,+,0.00)							189(ATGGGAAC,-,0.00),210(ATGGGAAC,-,0.00),821(GTTGCCAG,+,0.00),899(GTTGCTTA,+,0.00)	405(AGCATTCC,+,0.00)	152(ATTACTCA,+,0.00)	440(TTTGGCCC,+,0.00),569(CTGCCAAA,-,0.00)	535(TTCTAGGA,-,0.00),938(TCCTTAGA,-,0.00)	497(AAAAGAAC,+,0.00),932(GTCCTTTC,-,0.00)	103(TGCGTGTG,+,0.00),642(AGTGTGGG,+,0.00)	514(TGATGTAA,-,0.00)					761(TGGTCAGC,+,0.00)	506(GGAAACAG,-,0.00),670(GGAAACAA,-,0.00)
peak128556	chr3	79298600	79299286	intron (NM_002941, intron 2 of 30)	-161934	NR_110133		LOC101927374	-	uncharacterized LOC101927374	ncRNA		483(CAGAATGTTT,+,0.00)	90(GATTGATTCA,+,0.00),93(TGATTCACTG,-,0.00),424(CAATGACTCA,+,0.00),427(TGACTCATCA,-,0.00)	322(GTATTCTAGG,+,0.00)	372(TCAGGAACAT,+,0.00)	228(AAGTTTGTAA,+,0.00),482(ACAGAATGTT,-,0.00)				65(TTGTTAAGGA,-,0.00),253(TCAAAAAGAA,-,0.00),603(GTCTTTGAAA,+,0.00),606(TTTGAAAAGA,-,0.00),607(TTGAAAAGAA,-,0.00)													8(GTTGCTGG,+,0.00),361(GTTCCCAA,+,0.00),372(TCAGGAAC,-,0.00)		93(TGATTCAC,-,0.00),426(ATGACTCA,+,0.00),427(TGACTCAT,-,0.00)	407(CTGACAAA,-,0.00)		610(AAAAGAAC,+,0.00)				605(CTTTGAAA,+,0.00),607(TTGAAAAG,-,0.00)		387(CTTTGGAT,-,0.00)		32(TTGTGCCC,+,0.00)
peak169336	chr6	99120526	99121387	Intergenic	-161624	NM_005604	ENSG00000184486	POU3F2	BRN2|N-Oct3|OCT7|OTF-7|OTF7|POUF3|brn-2|oct-7	POU class 3 homeobox 2	protein-coding	675(CCTGGCAGTC,+,0.00),698(TGTTGGCTGG,-,0.00)	197(GCACATTCCT,-,0.00),256(GCACATTCCA,-,0.00),846(CTACATTCTA,-,0.00)		223(GTTACCTTGG,+,0.00)		203(TCCTTTGTGA,+,0.00)		223(GTTACCTTGG,-,0.00)			818(TCTGGAATTC,-,0.00)				570(TGATTGAATG,+,0.00)							272(AGCCAAGA,+,0.00),593(TCTTGGCT,-,0.00),621(AGCCAAGT,+,0.00),674(GCCTGGCA,-,0.00)		198(CACATTCC,+,0.00),257(CACATTCC,+,0.00),574(TGAATGAC,-,0.00),821(GGAATTCA,+,0.00),821(GGAATTCA,-,0.00)				15(GAAAGTTT,+,0.00),163(GTTCTTTT,-,0.00),734(GATCTTTC,-,0.00),802(AAAAGTAT,+,0.00)				651(TTTTAAAG,-,0.00)	197(GCACATTC,+,0.00),256(GCACATTC,+,0.00)	292(ATACAGAG,+,0.00),393(GTACAAAG,+,0.00)	172(TGGCCTGC,+,0.00)		203(TCCTTTGT,+,0.00),605(TCATTTGT,+,0.00)
peak174315	chr6	161855403	161856481	intron (NM_004562, intron 9 of 11)	-160835	NM_020133	ENSG00000026652	AGPAT4	1-AGPAT4|LPAAT-delta|dJ473J16.2	1-acylglycerol-3-phosphate O-acyltransferase 4	protein-coding	623(CTTTGCCCGG,-,0.00)	41(GGGAATTTCC,+,0.00)			129(CTCAGAACAA,+,0.00),541(GTGTTTCTGG,-,0.00)	53(AAGTTTCTGC,+,0.00)	835(TGATTTCACT,+,0.00)			365(CTCTTTGAAA,+,0.00),870(TTTACAAGGA,-,0.00),1052(TTTATAAAGA,-,0.00),1053(TTATAAAGAA,-,0.00)				674(CTTTGGCCAA,+,0.00)						531(CGTAGCATGT,+,0.00)		599(TCTTGGCT,-,0.00),856(TTGCAAGA,+,0.00)	108(TCAGGAAC,-,0.00),577(GTTCCTGG,+,0.00),700(CTGGTAAC,-,0.00),874(CAAGGAAC,-,0.00)	42(GGAATTTC,-,0.00),803(GGAATTCA,+,0.00),803(GGAATTCA,-,0.00),907(TACATTCC,+,0.00)		624(TTTGCCCG,+,0.00),675(TTTGGCCA,+,0.00),884(TTTGGACA,+,0.00)	598(TTCTTGGC,-,0.00)	372(AAAAGTTT,+,0.00),491(AAAAGACC,+,0.00),879(AACCTTTT,-,0.00)			628(CCCGGCAT,+,0.00)	367(CTTTGAAA,+,0.00),369(TTGAAAAG,-,0.00),473(CTTTAAAA,+,0.00),870(TTTACAAG,-,0.00)		308(TTACAAAG,+,0.00),1053(TTATAAAG,+,0.00)		176(AGACACAA,-,0.00)	289(TCATTTGT,+,0.00)
peak75555	chr17	13767564	13768193	Intergenic	-159937	NR_003261		CDRT15P1	CDRT15P	CMT1A duplicated region transcript 15 pseudogene 1	pseudo			442(CAATGACTCA,+,0.00),445(TGACTCAGGG,-,0.00)		513(CAAGGAACAG,+,0.00),570(ATGTTCCTGC,-,0.00)					239(TTCTTTTCAT,+,0.00)												109(TCTTGCAA,-,0.00)	513(CAAGGAAC,-,0.00)		444(ATGACTCA,+,0.00),445(TGACTCAG,-,0.00)	541(CAGCCAAA,-,0.00)	511(TCCAAGGA,+,0.00)	93(GGAAGTAC,+,0.00),116(AAACTTTC,-,0.00),561(AAAAGGAC,+,0.00)
peak118116	chr21	36581141	36581760	Intergenic	-159855	NM_001754	ENSG00000159216	RUNX1	AML1|AML1-EVI-1|AMLCR1|CBF2alpha|CBFA2|EVI-1|PEBP2aB|PEBP2alpha	runt-related transcription factor 1	protein-coding	176(TTTTGGCAGG,-,0.00),579(TGCTGCCTGG,-,0.00)		77(TGATTCACTC,-,0.00)							315(GCTTTTACAA,+,0.00),397(TTTCAGAGAA,-,0.00)				609(CAGTAGCCAG,+,0.00)	244(CATTCGTTCC,-,0.00)							179(TGGCAGGA,+,0.00)	249(GTTCCTTT,+,0.00),255(TTGGCAAC,-,0.00),456(TTAGCAAC,-,0.00),546(ATAGTAAC,-,0.00)		76(ATGATTCA,+,0.00),77(TGATTCAC,-,0.00)	177(TTTGGCAG,+,0.00),254(TTTGGCAA,+,0.00)	121(TCCTAGAA,+,0.00)	110(AAAAGATT,+,0.00),191(GTACTTCC,-,0.00)		337(TTACCTCA,+,0.00)	7(ACCAGAAT,+,0.00)	277(GTTTTAAA,+,0.00)				116(TTGTATCC,+,0.00)
peak114206	chr20	39497328	39498134	Intergenic	-159731	NM_003286	ENSG00000198900	TOP1	TOPI	topoisomerase (DNA) I	protein-coding	422(TCTTGCTAGG,-,0.00)	547(TAGAATGTAG,+,0.00),649(AAACATTCTC,-,0.00),711(AAAAATTCCA,-,0.00),732(CAGAATGCTT,+,0.00)	296(AAATGAGTCA,+,0.00),299(TGAGTCACCT,-,0.00)	385(GTAGCCTTGG,+,0.00)		351(GCAGGATGTT,-,0.00)					574(GCCAGAATTC,-,0.00),672(GCTGGGATAC,-,0.00)			31(TTGACCAGGG,-,0.00),794(CAGAGGCCAG,+,0.00),796(GAGGCCAGCC,-,0.00)	773(GCAATAAATG,+,0.00)							184(ACTTGGCT,-,0.00)		491(AGAATGCC,-,0.00),733(AGAATGCT,-,0.00)	298(ATGAGTCA,+,0.00),299(TGAGTCAC,-,0.00)	359(TTTGGCCA,+,0.00),361(TGGCCAAA,-,0.00),533(CTGCCAAA,-,0.00)			252(CCCCCACA,-,0.00)	751(TTAGATCA,+,0.00)	574(GCCAGAAT,+,0.00)				797(AGGCCAGC,+,0.00)
peak115659	chr20	54202953	54203493	Intergenic	-159488	NR_110064	ENSG00000224008	LINC01441	-	long intergenic non-protein coding RNA 1441	ncRNA																													461(TGCGTGTG,+,0.00)
peak163344	chr6	6781624	6781738	Intergenic	-158622	NR_026970	ENSG00000216863	LY86-AS1	LY86-AS|LY86AS	LY86 antisense RNA 1	ncRNA			37(TGCTGAGTCA,+,0.00),40(TGAGTCACCA,-,0.00)																						39(CTGAGTCA,+,0.00),40(TGAGTCAC,-,0.00)
peak99573	chr2	100264794	100265340	intron (NM_001025108, intron 12 of 23)	-158587	NM_001037872	ENSG00000135945	REV1	REV1L	REV1, DNA directed polymerase	protein-coding																							390(AAAGGAAC,-,0.00)	162(GCAATTCC,+,0.00),377(CTCATTCC,+,0.00)
peak141121	chr4	55365211	55365829	Intergenic	-158575	NM_000222	ENSG00000157404	KIT	C-Kit|CD117|PBT|SCFR	v-kit Hardy-Zuckerman 4 feline sarcoma viral oncogene homolog	protein-coding			543(AAGTGACTCA,+,0.00),546(TGACTCATGA,-,0.00)									591(TCTGACAAAG,+,0.00)		70(CCCTGCCCAA,+,0.00)								164(TGCCCAGT,+,0.00)			545(GTGACTCA,+,0.00),546(TGACTCAT,-,0.00)	182(CAGCCAAA,-,0.00),592(CTGACAAA,-,0.00)		137(GGCCTTTC,-,0.00),205(AAAAGACT,+,0.00),234(ATACTTTT,-,0.00)			43(ATTCTGGG,-,0.00)				134(GCTGGCCT,-,0.00)		203(ACAAAAGA,-,0.00)
peak178049	chr7	27496536	27497774	Intergenic	-158438	NR_122122		TSL	-	testis-expressed, seven-twelve, leukemia	ncRNA	111(CTAGGCAGCT,+,0.00),1174(GGCTGCCCGG,-,0.00)	1070(CAGAATGTAC,+,0.00)			270(CTAGGAACAG,+,0.00)					173(TATCAAAGGA,-,0.00)		593(CTTGGACAGT,-,0.00)		405(CGCTGGCCGT,+,0.00),424(CCGGCCAGAG,-,0.00),926(CGGCGGCCAC,+,0.00)	492(TGAATGCATG,+,0.00),506(CATTCACTGC,-,0.00),831(GGAATGAAAG,+,0.00)	179(AGGAAATGAG,+,0.00)						624(AGCCAGGA,+,0.00)	70(ATGGGAAC,-,0.00),145(GTTCCTGA,+,0.00),260(GTTGCCTA,+,0.00),270(CTAGGAAC,-,0.00),294(CAGGCAAC,-,0.00)	504(AGCATTCA,+,0.00),1223(CCCATTCC,+,0.00)		98(TGTGGCCG,+,0.00),382(CTTGGCCC,+,0.00),425(CGGCCAGA,-,0.00),454(CGGCGAAA,-,0.00),854(TTGGGCCA,+,0.00)	591(TGCTTGGA,-,0.00),773(TTGTTGGA,-,0.00)	651(GAAAGGAC,+,0.00),989(AAAAGGAC,+,0.00)	3(CACACGCA,-,0.00),45(CCCACGTA,-,0.00),1216(CCCACGCC,-,0.00)		1068(CCCAGAAT,+,0.00)			864(GTCTAAAG,+,0.00)		84(GTGTGTCC,+,0.00),477(GGACACAC,-,0.00),993(GGACAGAA,-,0.00)
peak178111	chr7	28061240	28062046	intron (NM_175061, intron 1 of 4)	-158433	NR_034097		JAZF1-AS1	-	JAZF1 antisense RNA 1	ncRNA	671(CATGGCAGCA,+,0.00)	729(AAGAATGCAG,+,0.00)					556(AATATCGTCA,-,0.00)			494(TTCTATGAAA,+,0.00),657(TTTCAAAAAC,-,0.00),709(TCTTTTCAAA,+,0.00)		694(CTTTTCCAGA,-,0.00)		55(CTGACCAGCT,-,0.00)									355(GTTGCTGT,+,0.00)	225(GACATTCA,+,0.00)		240(TTTGGCCT,+,0.00),391(TGGACAAA,-,0.00)		204(AGAAGGCC,+,0.00),407(AAAAGGCT,+,0.00),707(AATCTTTT,-,0.00),727(AAAAGAAT,+,0.00)				656(CTTTCAAA,+,0.00),710(CTTTTCAA,+,0.00)				166(GGAGACAA,-,0.00)	394(ACAAATGA,-,0.00)
peak115658	chr20	54201509	54202400	Intergenic	-158219	NR_110064	ENSG00000224008	LINC01441	-	long intergenic non-protein coding RNA 1441	ncRNA												41(CTTGTACAGA,-,0.00)		373(CTCTAGCCTG,+,0.00)												506(TTTGGCAA,+,0.00)				523(TTAGGTCA,+,0.00),556(TGATCTCA,-,0.00)				294(CTTTGTAA,-,0.00)
peak102773	chr2	144536430	144537256	Intergenic	-157791	NR_110237	ENSG00000232377	LOC101928386	-	uncharacterized LOC101928386	ncRNA	682(TGCTGCTAAG,-,0.00)	177(GAGAATGTCA,+,0.00)				695(AACTTCTTAC,+,0.00)				192(TTTAATAGGA,-,0.00)		113(CTGTGCCAGA,-,0.00)		249(AACTGGCCAG,+,0.00),251(CTGGCCAGTA,-,0.00),404(CTGGCTAGCT,-,0.00)								726(TCTGGGCA,-,0.00)	543(ATGGTAAC,-,0.00),602(TTAGCAAC,-,0.00)	178(AGAATGTC,-,0.00),375(GAAATTCC,+,0.00)		287(CTGCCAAA,-,0.00),414(CAGCCAAA,-,0.00)		144(GTACTTCT,-,0.00),631(AAAAGTTT,+,0.00),658(AAAAGTTT,+,0.00)				190(CTTTTAAT,+,0.00)		567(ATACAGAG,+,0.00)
peak29026	chr11	8447418	8448090	intron (NM_030906, intron 12 of 13)	-157572	NM_001270428	ENSG00000166407	LMO1	RBTN1|RHOM1|TTG1	LIM domain only 1 (rhombotin 1)	protein-coding	52(CAGGGCAGCA,+,0.00)		263(GAATGAGTCC,+,0.00),352(GGAGTCAGGC,-,0.00)	204(GTATCCCAGG,+,0.00)										633(CCCTAGCCAG,+,0.00),635(CTAGCCAGGG,-,0.00)								551(TCTTGGAA,-,0.00)				395(CAGCCAAA,-,0.00)		117(GTTCTTTT,-,0.00)	328(GGAGTGGG,+,0.00)						440(GCTGGCCC,-,0.00),470(TGTCCAGC,+,0.00)
peak45466	chr12	94384694	94385451	Intergenic	-157427	NM_005761	ENSG00000136040	PLXNC1	CD232|PLXN-C1|VESPR	plexin C1	protein-coding	456(AGGTGGCAAG,-,0.00)			104(CCAAGGAAAG,-,0.00),731(CCAAGGACAC,-,0.00)	731(CCAAGGACAC,+,0.00)	574(ACCTTTGTGC,+,0.00)						726(GCCGGCCAAG,+,0.00)		230(CCCCAGCCAG,+,0.00)	108(GGAAAGAGTG,+,0.00)							459(TGGCAAGT,+,0.00)	83(GTTGCCGT,+,0.00),311(GTTCCTGT,+,0.00),695(GTTCCCAG,+,0.00)			703(CGGACAGA,-,0.00),728(CGGCCAAG,-,0.00)		544(GAAAGGTT,+,0.00)						379(GTAAAAAG,+,0.00),631(CTCTGTAC,-,0.00)		115(GTGTGTCC,+,0.00),499(GAACACAA,-,0.00),735(GGACACCA,-,0.00)	448(ACAAAAGA,-,0.00)
peak133612	chr3	152394636	152395875	Intergenic	-157227	NM_002563		P2RY1	P2Y1	purinergic receptor P2Y, G-protein coupled, 1	protein-coding	273(GATTGCCATG,-,0.00),345(CGTTGCCTGG,-,0.00),350(CCTGGGAACA,+,0.00)			1013(GTATTTTTGG,+,0.00)	116(TTGTTCCCTG,-,0.00),351(CTGGGAACAA,+,0.00)		823(AATGATGTCA,-,0.00),825(TGATGTCATG,+,0.00)			248(TTCTTTTTAA,+,0.00),249(TCTTTTTAAA,+,0.00),465(TTTGAAAAAG,-,0.00),466(TTGAAAAAGA,-,0.00),900(TTACAAAGAC,-,0.00),1114(CTTGAAAGAA,-,0.00),1140(TTGTAAAAGC,-,0.00)				784(ATGGCCAGCT,-,0.00)	100(GGAATTAATG,+,0.00)							861(TTCCAGGA,+,0.00)	118(GTTCCCTG,+,0.00),280(ATGGGAAC,-,0.00),346(GTTGCCTG,+,0.00),351(CTGGGAAC,-,0.00)	379(TGAATGTC,-,0.00)		655(TTTGTCCT,+,0.00)		242(ATACTTTT,-,0.00),284(GAACTTTT,-,0.00),298(GGACTTTC,-,0.00),420(AAACTTTT,-,0.00),447(AAAAGACC,+,0.00),470(AAAAGAAT,+,0.00),751(GAAAGATC,+,0.00),955(AAAAGACC,+,0.00),1009(AAAAGTAT,+,0.00),1228(GTTCTTTC,-,0.00)	704(AGAGTGGG,+,0.00)	825(TGATGTCA,-,0.00)	793(TCCAGAAT,+,0.00)			360(ATACAAAG,+,0.00),900(TTACAAAG,+,0.00),1006(GTCAAAAG,+,0.00),1067(ATTTGTAT,-,0.00)	785(TGGCCAGC,+,0.00)	162(GCACACAA,-,0.00),1205(TTGTGTAC,+,0.00)	19(TCCTTAGT,+,0.00),362(ACAAAGGA,-,0.00),445(ACAAAAGA,-,0.00)
peak153553	chr5	66649098	66650115	Intergenic	-156989	NM_005582		CD180	LY64|Ly78|RP105	CD180 molecule	protein-coding	299(CTTTGCCAAG,-,0.00)	446(GAGAATGTCC,+,0.00)	706(GTTTGAGTCA,+,0.00),709(TGAGTCAATA,-,0.00)	280(GACTCCTTGG,+,0.00)	629(CTGTTCTAGG,-,0.00)	210(ACCATTGTAC,+,0.00),752(AACTTTCTAT,+,0.00),893(TCCTTTGTGT,+,0.00)				392(TTTTAAAGAG,-,0.00),501(TTAGAAAAGA,-,0.00),502(TAGAAAAGAA,-,0.00)				455(CTGTTCAGCG,-,0.00)	472(GAAATGAATG,+,0.00)				984(CCCTTTATTG,+,0.00)			302(TGCCAAGT,+,0.00)	563(ACAGGAAC,-,0.00),728(GTTCCCAG,+,0.00)	447(AGAATGTC,-,0.00),476(TGAATGCT,-,0.00),780(GGGATTCC,+,0.00)	709(TGAGTCAA,-,0.00)	65(CTTCCAAA,-,0.00),670(TTTGGACA,+,0.00)		505(AAAAGAAC,+,0.00),751(GAACTTTC,-,0.00)	273(TGTGTGGG,+,0.00)			392(TTTTAAAG,-,0.00),912(CTTTAAAA,+,0.00),913(TTTAAAAC,-,0.00)		66(TTCCAAAG,+,0.00),669(CTTTGGAC,-,0.00)			893(TCCTTTGT,+,0.00)
peak45459	chr12	94288021	94289064	Intergenic	-156943	NR_110092	ENSG00000258274	LOC101928731	-	uncharacterized LOC101928731	ncRNA	208(AGTTGCCAAG,-,0.00),427(CCCTGCCAGG,-,0.00),504(TGTTGCTCAG,-,0.00),593(CCTGCCAGAA,+,0.00)	285(TGGAATGCCC,+,0.00)			310(GTGTCCCCTG,-,0.00),834(ATGTTCTCAG,-,0.00)				18(TGTGTGGGTG,+,0.00)	655(TTCTTGGAAA,+,0.00)				181(CAGTCCAGAG,-,0.00),223(CTCTGCCCAG,+,0.00),225(CTGCCCAGCA,-,0.00),300(CAGTGGCCAA,+,0.00),709(GCCTGGCCTG,+,0.00),746(CTGGCTACAG,-,0.00)								211(TGCCAAGA,+,0.00),430(TGCCAGGG,+,0.00),656(TCTTGGAA,-,0.00)	209(GTTGCCAA,+,0.00),229(CCAGCAAC,-,0.00)	286(GGAATGCC,-,0.00)		125(TGTCCAAA,-,0.00),240(CTTGGCCT,+,0.00),295(TTTGGCAG,+,0.00),303(TGGCCAAG,-,0.00),594(CTGCCAGA,-,0.00)	655(TTCTTGGA,-,0.00)	870(AGAAGGCC,+,0.00)	18(TGTGTGGG,+,0.00),28(GGCGGGGG,+,0.00),466(CCCCCGCC,-,0.00)	819(TGAAGTCA,-,0.00)	959(ATTCAGGC,-,0.00)			168(ATACAGAG,+,0.00),183(GTCCAGAG,+,0.00)	226(TGCCCAGC,+,0.00)
peak39362	chr12	4225720	4226352	Intergenic	-156866	NM_001759	ENSG00000118971	CCND2	KIAK0002|MPPH3	cyclin D2	protein-coding	529(CTTGGAAACC,+,0.00)	14(AGGAATTTGG,+,0.00),173(GCACATTCCC,-,0.00),394(TGGAATGCAG,+,0.00)		583(CTAAGGATAC,-,0.00)		510(AACATTGTAA,+,0.00)							417(TGCCCTAGAT,+,0.00)	184(CCCCAGCCAG,+,0.00),351(CAGTGCCCAG,+,0.00),353(GTGCCCAGAG,-,0.00)	279(GGAATGGATA,+,0.00)							354(TGCCCAGA,+,0.00)	261(GTTCCTAG,+,0.00)	156(GGCATCCC,+,0.00),174(CACATTCC,+,0.00),288(ATCATTCC,+,0.00),395(GGAATGCA,-,0.00)	303(TGAGTAAT,-,0.00)	311(CGGCCCAA,-,0.00)	263(TCCTAGAA,+,0.00),582(TCTAAGGA,+,0.00)	268(GAAAGTCC,+,0.00),438(GAAAGACT,+,0.00),607(AAAAGGAT,+,0.00)	551(AGTGTGGG,+,0.00)				173(GCACATTC,+,0.00)	117(ATAAAAAG,+,0.00)		587(GGATACAA,-,0.00)
peak110596	chr2	237836929	237837701	Intergenic	-156769	NM_198189		COPS8	COP9|CSN8|SGN8	COP9 signalosome subunit 8	protein-coding	12(GGCTGCTAGG,-,0.00)					289(ACAAAAAGTT,-,0.00),300(TCCTTTGTAA,+,0.00)				300(TCCTTTGTAA,+,0.00),357(TTCAAAAAGA,-,0.00)				311(CAGACCAGCG,-,0.00)								493(TTCCAGGA,+,0.00),541(TCCTGGCT,-,0.00)	428(GTTGCCAG,+,0.00),616(GTTGCTTT,+,0.00)			757(TTTGTCAG,+,0.00)		132(GAAAGTCC,+,0.00),292(AAAAGTTT,+,0.00),361(AAAAGACC,+,0.00),730(AAAAGACT,+,0.00)				28(TTTTAAAG,-,0.00),547(CTTTTAAT,+,0.00)		302(CTTTGTAA,-,0.00),578(CTCTGTAT,-,0.00),663(ATAAAAAG,+,0.00)	343(GCTGACCA,-,0.00)		300(TCCTTTGT,+,0.00)
peak128126	chr3	73830293	73831259	Intergenic	-156704	NM_015009	ENSG00000121440	PDZRN3	LNX3|SEMACAP3|SEMCAP3	PDZ domain containing ring finger 3	protein-coding	185(TTTTGCCAGG,-,0.00)				526(ATGTTCCTTG,-,0.00),946(CTGTTCCGGG,-,0.00)	923(AACTTTTTGC,+,0.00)				371(TTTTTTGAAA,+,0.00),681(TTATAAAGGG,-,0.00)		569(TTTCGCCAAG,+,0.00)		584(CTCTGCCCAT,+,0.00)								188(TGCCAGGC,+,0.00),950(TCCGGGCA,-,0.00)	481(GTTCCTTT,+,0.00),528(GTTCCTTG,+,0.00),917(GTTACCAA,+,0.00)	115(GCCATTCT,+,0.00),768(GACATTCA,+,0.00)		632(TTTGTCCA,+,0.00),634(TGTCCAAA,-,0.00)	195(CCCAAGAA,+,0.00)	118(ATTCTTTT,-,0.00),177(ATTCTTTC,-,0.00)	700(TGCGTAGG,+,0.00),848(CCCACACT,-,0.00)		171(CCCTGAAT,+,0.00),753(ATTCAGGA,-,0.00),948(GTTCCGGG,-,0.00)			681(TTATAAAG,+,0.00),894(ATTTGTAC,-,0.00)
peak59644	chr14	80853683	80854477	intron (NR_038355, intron 5 of 8)	-156683	NM_000793	ENSG00000211448	DIO2	5DII|D2|DIOII|SelY|TXDI2	deiodinase, iodothyronine, type II	protein-coding	676(CTTGGCAGAA,+,0.00)					294(GACTTTGTGC,+,0.00),336(ACCTTTGTTT,+,0.00),746(TACTTTTTGC,+,0.00)				355(TCCTTTTAAA,+,0.00),510(TTGCAAAAGA,-,0.00),686(TTTAACAAGA,-,0.00)		316(CTTGCCCAAA,-,0.00)	766(TGACCAACTT,+,0.00),779(TGACCCACTT,+,0.00)	467(CGCTGAGCAG,+,0.00)								675(CCTTGGCA,-,0.00),706(CCTTGGCA,-,0.00)		460(CGAATGCC,-,0.00)		424(CTGCCAAA,-,0.00),676(CTTGGCAG,+,0.00)	224(TTCAAGAA,+,0.00)	308(AAAAGGCT,+,0.00),354(GTCCTTTT,-,0.00),745(ATACTTTT,-,0.00)		199(TGACATCA,+,0.00)	51(ATTCAGGC,-,0.00)	357(CTTTTAAA,+,0.00)
peak201276	chr9	13586885	13588745	Intergenic	-156487	NR_033863	ENSG00000270547	LINC01235	-	long intergenic non-protein coding RNA 1235	ncRNA	864(CCAGGCAACA,+,0.00)	92(GAGCATTCCA,-,0.00),834(AAGCATTCCT,-,0.00)			1740(CAAGGAACAG,+,0.00)	417(TACTTCCTGT,+,0.00)	1795(AATGATATCA,-,0.00)	721(CCACAGCAAC,+,0.00)		97(TTCCAAAGGA,-,0.00),174(CTTTAAAAGA,-,0.00),175(TTTAAAAGAG,-,0.00),390(TTCTAAAGGA,-,0.00),1302(TTTGAAAAAA,-,0.00),1303(TTGAAAAAAC,-,0.00),1315(TCCTTTGCAG,+,0.00),1522(TCCTATCAAA,+,0.00)				1039(CTCCAGCCAG,+,0.00)									723(ACAGCAAC,-,0.00),865(CAGGCAAC,-,0.00),878(CAGGGAAC,-,0.00),1632(ACAGCAAC,-,0.00),1740(CAAGGAAC,-,0.00)	93(AGCATTCC,+,0.00),425(GTCATTCC,+,0.00),835(AGCATTCC,+,0.00)		809(AGTCCAAA,-,0.00)	831(TCCAAGCA,+,0.00)	1515(AGCCTTTT,-,0.00)	47(TGCGTGGA,+,0.00),200(CCCCCACA,-,0.00),626(CCCACACC,-,0.00),1031(CCCACACC,-,0.00),1076(AGTGTGGG,+,0.00),1078(TGTGGGGG,+,0.00)	1459(TTACCTCA,+,0.00),1650(TTACATCA,+,0.00)		174(CTTTAAAA,+,0.00),175(TTTAAAAG,-,0.00),1825(CTTTAAAA,+,0.00)		97(TTCCAAAG,+,0.00)		1415(TTGTCTCC,+,0.00)	602(TCTTTTGT,+,0.00),1411(TCATTTGT,+,0.00)
peak199073	chr8	133273348	133274099	intron (NM_004519, intron 1 of 14)	-156211	NM_001145095	ENSG00000132297	HHLA1	PLA2L	HERV-H LTR-associating 1	protein-coding	490(GGGTGGCAAG,-,0.00),514(AGCTGGCAGG,-,0.00)	404(GGGAATGTTT,+,0.00),480(CAGAATGTGT,+,0.00)			345(TTGTTCTCTG,-,0.00)				485(TGTGTGGGTG,+,0.00)				80(AAGTAGGGCA,-,0.00)	8(GAGGCCAGAG,-,0.00),320(GTGGCCTGAG,-,0.00)								517(TGGCAGGA,+,0.00)	153(GTTGCCTT,+,0.00)	282(AGGATTCC,+,0.00),405(GGAATGTT,-,0.00),671(GGAATGAG,-,0.00)		9(AGGCCAGA,-,0.00)			485(TGTGTGGG,+,0.00),597(CCCACACT,-,0.00)								341(TCTTTTGT,+,0.00)
peak118114	chr21	36577239	36578160	Intergenic	-156104	NM_001754	ENSG00000159216	RUNX1	AML1|AML1-EVI-1|AMLCR1|CBF2alpha|CBFA2|EVI-1|PEBP2aB|PEBP2alpha	runt-related transcription factor 1	protein-coding	509(CTGGGCAAGA,+,0.00)			308(CTAAGAATAC,-,0.00)	455(CTGTTCCAGA,-,0.00)	281(ACAGGAAGTT,-,0.00)			562(TGAGTGGGTG,+,0.00)	53(TTCTTTACTA,+,0.00),248(TTTAATAAGA,-,0.00),249(TTAATAAGAA,-,0.00),647(TTTATAAAGA,-,0.00),648(TTATAAAGAG,-,0.00)	0(GAATCCGAGT,+,0.00),170(GAATTCTAGA,+,0.00)	508(TCTGGGCAAG,+,0.00),893(CTTGCCCTGA,-,0.00)		442(GTGGGCAGTG,-,0.00),477(CTGTCCAGGG,-,0.00),618(CAGGCTAGTG,-,0.00),833(CCCTGGCCTA,+,0.00)	203(AATTCAGTCC,-,0.00)							508(TCTGGGCA,-,0.00)	8(GTTCCCTG,+,0.00)	160(GGCATTCG,+,0.00)			307(TCTAAGAA,+,0.00)	637(GGCCTTTT,-,0.00)	423(CCCACACC,-,0.00),562(TGAGTGGG,+,0.00)	882(TTACATCA,+,0.00)	897(CCCTGAAT,+,0.00)	198(CTTTTAAT,+,0.00),246(CTTTTAAT,+,0.00)		539(CTTTAGAT,-,0.00),648(TTATAAAG,+,0.00)
peak186350	chr7	122995654	122996443	Intergenic	-156023	NM_022444	ENSG00000081800	SLC13A1	NAS1|NaSi-1	solute carrier family 13 (sodium/sulfate symporter), member 1	protein-coding	422(CGTTGCTAGG,-,0.00),538(TCCTGCCAGG,-,0.00),539(CCTGCCAGGA,+,0.00)		289(TGATTCATTC,-,0.00),436(GGGTGACTCA,+,0.00),439(TGACTCACCA,-,0.00)		162(CTGTCCCTGG,-,0.00),385(TTGTTCCTTC,-,0.00)	199(GACTTCCTGA,+,0.00),308(GCACAAAGTC,-,0.00),500(AACATCCTTC,+,0.00)				642(TTTCAGAGAA,-,0.00)												538(TCCTGCCA,-,0.00),541(TGCCAGGA,+,0.00)	423(GTTGCTAG,+,0.00)	264(AGCATTCA,+,0.00),513(TGAATCCC,-,0.00),675(TGAATGCT,-,0.00)	289(TGATTCAT,-,0.00),438(GTGACTCA,+,0.00),439(TGACTCAC,-,0.00)	27(TTTGGAAG,+,0.00)		30(GGAAGTAC,+,0.00)			267(ATTCAGGG,-,0.00)	1(TTTAAGAG,-,0.00)		597(CTTTGGAA,-,0.00)
peak92761	chr2	8272272	8272953	intron (NR_034135, intron 7 of 8)	-155667	NR_015405	ENSG00000235665	LINC00298	-	long intergenic non-protein coding RNA 298	ncRNA	254(AGTTGCCAGG,-,0.00),342(CCTAGCAGCA,+,0.00)		268(AATTGAGTCA,+,0.00),271(TGAGTCACAG,-,0.00)							36(TTGAAAAACA,-,0.00)				194(TTGGCCACAG,-,0.00),563(GGCTGGCCGG,+,0.00),565(CTGGCCGGTC,-,0.00)								257(TGCCAGGC,+,0.00)	255(GTTGCCAG,+,0.00),655(TAAGCAAC,-,0.00)		271(TGAGTCAC,-,0.00)	193(TTTGGCCA,+,0.00),334(TTTGGAAG,+,0.00),422(TTTGGTCA,+,0.00)		329(GTCCTTTT,-,0.00)			6(GCCTGAAT,+,0.00),108(ATTCAGGC,-,0.00)	34(CTTTGAAA,+,0.00)			119(GCAGGCCA,-,0.00)	536(TTGTGTGC,+,0.00)	211(TCATTTGT,+,0.00)
peak128557	chr3	79305001	79305597	intron (NM_002941, intron 2 of 30)	-155578	NR_110133		LOC101927374	-	uncharacterized LOC101927374	ncRNA	161(CTTGGCAGAC,+,0.00)		272(CCATGAATCA,+,0.00)		197(CTGAGGACAA,+,0.00)	379(TACTTTCTAA,+,0.00)					301(ACAGGGATTC,-,0.00)											160(CCTTGGCA,-,0.00)		304(GGGATTCT,+,0.00)	274(ATGAATCA,+,0.00),275(TGAATCAT,-,0.00)	161(CTTGGCAG,+,0.00),200(AGGACAAA,-,0.00),351(TTTGGAAG,+,0.00)		378(ATACTTTC,-,0.00)		1(TGAGGTAA,-,0.00)				263(CTTTTGAC,-,0.00)		523(GGAAACAG,-,0.00)
peak137058	chr3	194659506	194660133	Intergenic	-155498	NR_104188	ENSG00000233303	XXYLT1-AS1	-	XXYLT1 antisense RNA 1	ncRNA	272(CTCTGCCAAG,-,0.00),416(CTGGGCAAGA,+,0.00),596(CAGGGCAACC,+,0.00)				246(ATGTTCTTGG,-,0.00),290(TTGTTCTGGG,-,0.00)	384(AACATTGTGC,+,0.00)	320(AATGACGTAA,-,0.00)					415(TCTGGGCAAG,+,0.00)		414(CTCTGGGCAA,+,0.00),591(GTGGGCAGGG,-,0.00)			273(TCTGCCAAGA,-,0.00)					121(TGCCCAGA,+,0.00),250(TCTTGGCT,-,0.00),275(TGCCAAGA,+,0.00),415(TCTGGGCA,-,0.00)		134(GCCATTCC,+,0.00),508(TGAATGCT,-,0.00)		56(CGTCCAGA,-,0.00),274(CTGCCAAG,-,0.00)	249(TTCTTGGC,-,0.00)	216(GGCCTTCT,-,0.00),334(AGCCTTTC,-,0.00),408(GTTCTTCT,-,0.00)	588(AGTGTGGG,+,0.00)	322(TGACGTAA,-,0.00)	123(CCCAGAAT,+,0.00),312(TCCTGAAT,+,0.00),505(CCCTGAAT,+,0.00)			138(TTCCAAAG,+,0.00)
peak39363	chr12	4227216	4227683	Intergenic	-155453	NM_001759	ENSG00000118971	CCND2	KIAK0002|MPPH3	cyclin D2	protein-coding	233(TATTGCCAGG,-,0.00)	402(AAGAATGTGT,+,0.00)				311(TACTTTCTGC,+,0.00)				207(ATGAAAAAGA,-,0.00),429(CTGAAAAAAA,-,0.00)	46(GATTCCTTGC,+,0.00)	108(CTGGGCCAGC,-,0.00),395(ACTGCCCAAG,+,0.00)										236(TGCCAGGA,+,0.00)	65(GTTGCCTG,+,0.00),104(GTTCCTGG,+,0.00)	152(TGAATGCT,-,0.00)			399(CCCAAGAA,+,0.00)	211(AAAAGATC,+,0.00)		85(TGATCTCA,-,0.00)					110(GGGCCAGC,+,0.00)
peak1575	chr1	15094931	15095824	intron (NM_201628, intron 1 of 14)	-155248	NM_001018000	ENSG00000189337	KAZN	KAZ	kazrin, periplakin interacting protein	protein-coding	291(CCTGGCAGGT,+,0.00)		329(TAATGACTCA,+,0.00),332(TGACTCAAAG,-,0.00)	282(CCATGGAAAC,-,0.00),786(GTTTCCATGG,+,0.00)				282(CCATGGAAAC,+,0.00),786(GTTTCCATGG,-,0.00)		418(TGCTTTTCAA,+,0.00),422(TTTCAAGGGA,-,0.00),494(TTTTAAAAAG,-,0.00)	57(GAATCCCTGC,+,0.00)			305(TAGGCCAGTG,-,0.00),525(TTGACCAGTG,-,0.00)	481(AATTCATTCA,-,0.00)			582(TGACTTTCCG,+,0.00)				290(ACCTGGCA,-,0.00),293(TGGCAGGT,+,0.00)	44(GTTGCCTA,+,0.00)	56(TGAATCCC,-,0.00)	325(TGAGTAAT,-,0.00),331(ATGACTCA,+,0.00)	405(TGGCCAAA,-,0.00),524(TTTGACCA,+,0.00)		499(AAAAGTAC,+,0.00),794(GGACTTTT,-,0.00),865(GAAAGTCC,+,0.00)				420(CTTTTCAA,+,0.00)		357(ATCCAAAG,+,0.00)	672(GCTGTCCA,-,0.00),708(AGGCCAGC,+,0.00)	162(TTGTGACC,+,0.00)	80(ACAAATGA,-,0.00)
peak58834	chr14	72243334	72244202	Intergenic	-155049	NM_001204423	ENSG00000182732	RGS6	GAP	regulator of G-protein signaling 6	protein-coding			493(GCCTGAGTCC,+,0.00),818(TACTGACTCA,+,0.00),821(TGACTCACAC,-,0.00)		635(TTGTTCTCTG,-,0.00)					115(TATAAAAAGA,-,0.00),185(TTGCAAAGAC,-,0.00)			563(AACTGGGTCA,-,0.00)	260(TTGGCCACAG,-,0.00)	292(CACTCATTCC,-,0.00)								410(AAGGGAAC,-,0.00)	294(CTCATTCC,+,0.00),425(GGAATGAG,-,0.00),653(GGAATCCA,-,0.00)	820(CTGACTCA,+,0.00),821(TGACTCAC,-,0.00)	63(TGGACAAA,-,0.00),259(TTTGGCCA,+,0.00)		356(GGACTTTC,-,0.00)						116(ATAAAAAG,+,0.00)		845(AGACACAA,-,0.00)
peak4989	chr1	49397241	49397863	intron (NM_032785, intron 5 of 13)	-154911	NM_001302082	ENSG00000162373	BEND5	C1orf165	BEN domain containing 5	protein-coding	530(CCTGCCAGCA,+,0.00)		218(GCATGAGTCA,+,0.00),221(TGAGTCACTG,-,0.00)	454(CCAAAGAGAC,-,0.00)	228(CTGTGCCTGG,-,0.00)									234(CTGGCCTCTG,-,0.00),590(CAGGGCAGAG,-,0.00)								344(TCCTGGCT,-,0.00),529(TCCTGCCA,-,0.00)		159(TGAATTCC,+,0.00),159(TGAATTCC,-,0.00),525(GGAATCCT,-,0.00)	220(ATGAGTCA,+,0.00),221(TGAGTCAC,-,0.00)	563(TCTGGCCT,+,0.00)	56(TCCTTAGA,-,0.00)				355(ATTCTGGT,-,0.00)						297(TCATTTGT,+,0.00)
peak159697	chr5	142403074	142403491	intron (NM_015071, intron 12 of 22)	-154807	NR_046680	ENSG00000226272	ARHGAP26-AS1	-	ARHGAP26 antisense RNA 1	ncRNA	133(GGCTGCCAGG,-,0.00),295(GCCTGCCAGG,-,0.00)					353(TCCTTCCTGC,+,0.00)				179(CCCTTTTAAA,+,0.00)	100(ACCAGGATCC,-,0.00)			219(CAGTGGCCTG,+,0.00),241(CTGGCCCACG,-,0.00),342(CTTGCCTGCG,-,0.00)								136(TGCCAGGC,+,0.00),298(TGCCAGGT,+,0.00)	94(CCGGTAAC,-,0.00)			40(TTTGGCCT,+,0.00),225(CCTGGCCG,+,0.00)		43(GGCCTTTT,-,0.00),106(ATCCTTTT,-,0.00)	370(CCCACACC,-,0.00)			160(CTTATAAA,+,0.00),181(CTTTTAAA,+,0.00)		126(ATCCAGAG,+,0.00)
peak164145	chr6	16947230	16948225	Intergenic	-154762	NM_001190766	ENSG00000230873	STMND1	-	stathmin domain containing 1	protein-coding	486(TGGTGCCCAG,-,0.00),606(TGTTGCCAGC,-,0.00),647(TCTTGGCAGG,-,0.00),648(CTTGGCAGGT,+,0.00)				474(ATGTTCTGGG,-,0.00)	19(TACTTTCTTC,+,0.00),116(AACATCCTAC,+,0.00)							345(AACTAGGTCT,-,0.00)		943(CATTTTTTCC,-,0.00)							647(TCTTGGCA,-,0.00),650(TGGCAGGT,+,0.00),780(TGCCAAGT,+,0.00)	607(GTTGCCAG,+,0.00)	298(ACCATTCC,+,0.00),482(GGAATGGT,-,0.00),876(GTGATTCC,+,0.00)		135(CCGCCAAG,-,0.00),648(CTTGGCAG,+,0.00)		18(ATACTTTC,-,0.00)	963(TGCGTGTG,+,0.00)	670(TGATGTAA,-,0.00)		285(CTTTTAAA,+,0.00)		931(GTACAAAT,+,0.00)	489(TGCCCAGC,+,0.00)		601(TCATTTGT,+,0.00),933(ACAAATGA,-,0.00)
peak15626	chr1	208238895	208239800	intron (NM_025179, intron 12 of 31)	-154664	NM_001773	ENSG00000174059	CD34	-	CD34 molecule	protein-coding	33(AATTGGCAGG,-,0.00)	157(GAGAATGCCC,+,0.00),390(CAGCATTCCA,-,0.00)	582(TACTGACTCA,+,0.00),585(TGACTCATTT,-,0.00)				401(AATGAACTCA,-,0.00)		445(CACCCACACA,-,0.00)					178(TTGGGCAGGG,-,0.00),360(CCCTGGCTAT,+,0.00)	323(TATTCTTTCC,-,0.00)									158(AGAATGCC,-,0.00),372(GCCATTCT,+,0.00),391(AGCATTCC,+,0.00)	584(CTGACTCA,+,0.00),585(TGACTCAT,-,0.00)	288(TTTGGAAG,+,0.00),883(TTTGGTCA,+,0.00)	706(TCCTAGAA,+,0.00)	268(ATCCTTTC,-,0.00),324(ATTCTTTC,-,0.00),425(GGAAGTAC,+,0.00),429(GTACTTCT,-,0.00),697(GAAAGAAT,+,0.00)	447(CCCACACA,-,0.00)		375(ATTCTGGG,-,0.00)			129(GTACAAAG,+,0.00),575(CTTTGGAT,-,0.00)			456(ACAAATGA,-,0.00)
peak6933	chr1	74888179	74888992	intron (NM_001199327, intron 19 of 23)	-154529	NR_121671	ENSG00000234497	ERICH3-AS1	-	ERICH3 antisense RNA 1	ncRNA		65(CCACATTCCA,-,0.00),566(ACACATTCTC,-,0.00)	56(TTACTCATTC,-,0.00)		289(TTAGGAACAA,+,0.00),742(ATGTTCCAGA,-,0.00)	328(ATACAAAGTA,-,0.00),404(ATACAAAGTC,-,0.00),793(TACTTTCTGT,+,0.00)				236(TTAAATAGAA,-,0.00)													289(TTAGGAAC,-,0.00)	59(CTCATTCC,+,0.00),66(CACATTCC,+,0.00)				608(ATCCTTTC,-,0.00),749(AGACTTTT,-,0.00),792(ATACTTTC,-,0.00)				204(TTTATAAG,-,0.00)		203(CTTTATAA,-,0.00),328(ATACAAAG,+,0.00),404(ATACAAAG,+,0.00)		216(TTGTTTCC,+,0.00),774(TTGTGCCC,+,0.00)	728(TCTTTTGT,+,0.00)
peak102146	chr2	134730353	134730881	Intergenic	-154079	NR_037450	ENSG00000263813	MIR3679	mir-3679	microRNA 3679	ncRNA	420(CTTAGCAGAA,+,0.00)	288(CAGAATGTGC,+,0.00)												511(CTGTCTAGTG,-,0.00)										70(AGAATGCC,-,0.00)			270(TTCAAGAA,+,0.00)			31(TGACATCA,+,0.00)			290(GAATGTGC,-,0.00)		84(GGGCCAGC,+,0.00)
peak72825	chr16	72852118	72852658	intron (NM_001164766, intron 4 of 8)	-153480	NR_126330	ENSG00000261008	LINC01572	-	long intergenic non-protein coding RNA 1572	ncRNA	292(CCTGCCAACT,+,0.00),354(TGTTTCCAAG,-,0.00)					529(AACCTTCTAT,+,0.00)				271(TTCCTTTAAA,+,0.00),272(TCCTTTAAAG,+,0.00),274(CTTTAAAGAA,-,0.00),450(CTAAAAAGAA,-,0.00)		153(CTTCCCCAGA,-,0.00)		45(CACTAGACAG,+,0.00),217(GTGGCCAAAG,-,0.00),440(CAGGCCACAG,-,0.00)								131(TCTTGGCA,-,0.00),291(TCCTGCCA,-,0.00),357(TTCCAAGA,+,0.00)	270(GTTCCTTT,+,0.00)	146(GCAATTCC,+,0.00)		218(TGGCCAAA,-,0.00)						273(CCTTTAAA,+,0.00)
peak40099	chr12	14364852	14365569	Intergenic	-153356	NM_018179	ENSG00000171681	ATF7IP	AM|ATF-IP|MCAF|MCAF1|p621	activating transcription factor 7 interacting protein	protein-coding		349(AAGAATTCCC,+,0.00)			448(GTGGGAACAG,+,0.00)		250(TGTGACCTCA,-,0.00)			620(CTCCTTTAAA,+,0.00),621(TCCTTTAAAT,+,0.00)			189(AACTGGGTCA,-,0.00)	568(CGGTAGCCAG,+,0.00),570(GTAGCCAGTG,-,0.00)		130(AGGAAATAAC,+,0.00)								350(AGAATTCC,+,0.00),350(AGAATTCC,-,0.00),501(CCCATTCC,+,0.00)				649(AGTCTTTT,-,0.00)	118(GGTGTGGG,+,0.00),671(CCCACTCT,-,0.00)	252(TGACCTCA,+,0.00),252(TGACCTCA,-,0.00)		270(TTGAAAAG,-,0.00),622(CCTTTAAA,+,0.00),675(CTCTTAAA,+,0.00)
peak107812	chr2	206393484	206394312	intron (NM_057177, intron 20 of 21)	-153326	NM_201266	ENSG00000118257	NRP2	NP2|NPN2|PRO2714|VEGF165R2	neuropilin 2	protein-coding	24(CTGGCCAACA,+,0.00)	66(AGGAATGCCA,+,0.00)			122(ATGTTCCAAG,-,0.00)	311(ACCTTTGTAA,+,0.00)		347(CCATAGTAAC,+,0.00)		266(ATTAAAAAAA,-,0.00),267(TTAAAAAAAA,-,0.00),330(CTGAAAAGAA,-,0.00),576(TTTTTTAAAA,+,0.00),620(TTTAAGAGAA,-,0.00),765(TCCTTTTTAA,+,0.00)			78(AAATAGGTCA,-,0.00)	22(GCCTGGCCAA,+,0.00),24(CTGGCCAACA,-,0.00)								125(TTCCAAGT,+,0.00),402(GCTTGGCA,-,0.00)	349(ATAGTAAC,-,0.00),359(AAGGGAAC,-,0.00)	67(GGAATGCC,-,0.00),710(GGAATCAC,-,0.00)				515(AAACTTTC,-,0.00),699(GTTCTTCT,-,0.00),720(GGCCTTTC,-,0.00)				620(TTTAAGAG,-,0.00)		313(CTTTGTAA,-,0.00)
peak35401	chr11	95920894	95922251	intron (NM_032427, intron 1 of 4)	-153030	NR_036125	ENSG00000266192	MIR1260B	mir-1260b	microRNA 1260b	ncRNA	305(CTTGGCAATG,+,0.00)	100(AGGAATGTCC,+,0.00),1121(CAGCATTCTA,-,0.00)	213(TGATTCATTC,-,0.00),706(TATTGACTCA,+,0.00),709(TGACTCATAA,-,0.00)	257(GTATCTTTGG,+,0.00)		440(AAGTTTGTGC,+,0.00),556(ACCTTTCTAA,+,0.00),885(AACTTTATGT,+,0.00)				447(TGCTTTGAAA,+,0.00),591(TTGAATAGAA,-,0.00),839(TTACAAAAGA,-,0.00),852(TCTTTTTGAA,+,0.00),853(CTTTTTGAAA,+,0.00),871(TCCTTTAAAA,+,0.00),873(CTTTAAAAAA,-,0.00),894(TCCTTTTTGA,+,0.00),1086(TCTGAAAGGA,-,0.00),1177(ATTAAAAAAA,-,0.00),1178(TTAAAAAAAA,-,0.00)				1134(GGCTGGTCAG,+,0.00),1136(CTGGTCAGAG,-,0.00)				527(ATGAAAGTCT,-,0.00)				304(ACTTGGCA,-,0.00),807(TGGCAAGT,+,0.00),1274(TCCTGGAA,-,0.00)	547(GTTCCTAT,+,0.00)	101(GGAATGTC,-,0.00),825(GGAATGAG,-,0.00),1122(AGCATTCT,+,0.00),1278(GGAATTCA,+,0.00),1278(GGAATTCA,-,0.00)	213(TGATTCAT,-,0.00),708(TTGACTCA,+,0.00),709(TGACTCAT,-,0.00)	231(TTTGGCCT,+,0.00),262(TTTGGCCT,+,0.00),1222(TGTCCAAA,-,0.00)		74(AAAAGTTT,+,0.00),120(GTTCTTCT,-,0.00),529(GAAAGTCT,+,0.00),555(AACCTTTC,-,0.00),850(AATCTTTT,-,0.00),893(GTCCTTTT,-,0.00),1109(AAACTTTT,-,0.00),1209(AAAAGATT,+,0.00)	1005(TGTGTGGG,+,0.00),1049(AGTGTGGG,+,0.00)		326(ACCAGAAT,+,0.00),639(CCCTGAAT,+,0.00),975(ATTCAGGG,-,0.00)	78(GTTTTAAA,+,0.00),449(CTTTGAAA,+,0.00),574(TTTAAAAC,-,0.00),872(CCTTTAAA,+,0.00),873(CTTTAAAA,+,0.00)		1223(GTCCAAAG,+,0.00)			841(ACAAAAGA,-,0.00)
peak112772	chr20	20195427	20196184	intron (NM_015585, intron 17 of 26)	-152960	NM_002196	ENSG00000173404	INSM1	IA-1|IA1	insulinoma-associated 1	protein-coding	358(CTTGGCATCT,+,0.00),630(TATTGCTAAG,-,0.00)		534(CTTTGAGTCA,+,0.00),537(TGAGTCAAAA,-,0.00)		475(TTGTTCCATG,-,0.00),667(CATAGAACAA,+,0.00)					551(TTCTTTGATA,+,0.00)	748(GCTGGGATAC,-,0.00)	179(TCTCACCAAG,+,0.00)		92(CGCAGGGCAG,+,0.00)								357(TCTTGGCA,-,0.00)		696(GGCATGCC,+,0.00),696(GGCATGCC,-,0.00)	537(TGAGTCAA,-,0.00)	716(TTTGGAAG,+,0.00)	589(TCCACGAA,+,0.00)		198(CCCACTCA,-,0.00),511(CCCACGCA,-,0.00)						483(TGTCCAGC,+,0.00)	291(CTGTTTCC,+,0.00)	655(ACAACGGA,-,0.00)
peak93291	chr2	12704479	12705193	intron (NR_110196, intron 5 of 5)	-152162	NR_027303	ENSG00000071575	TRIB2	C5FW|GS3955|TRB2	tribbles pseudokinase 2	protein-coding		517(AGAAATTCCA,-,0.00)					317(AATGAGGTAA,-,0.00)			368(TTCTTTTCAA,+,0.00),649(CTTTTTGAAA,+,0.00),652(TTTGAAAAAG,-,0.00),653(TTGAAAAAGC,-,0.00)	196(GAATCTTAGC,+,0.00),280(AAATCCCAGC,+,0.00),519(AAATTCCAGC,+,0.00),627(GCTAGGATGC,-,0.00)	228(TCTGGGCAGG,+,0.00)		227(CTCTGGGCAG,+,0.00)								228(TCTGGGCA,-,0.00)	407(GTTCCTGA,+,0.00)	518(GAAATTCC,+,0.00),585(GTCATTCA,+,0.00)		119(TTGCCAAA,-,0.00),238(TTTGTCAG,+,0.00)		367(ATTCTTTT,-,0.00),430(GAAAGAAT,+,0.00),646(AACCTTTT,-,0.00)		319(TGAGGTAA,-,0.00)	588(ATTCAGGT,-,0.00)	370(CTTTTCAA,+,0.00)		356(GTACAGAG,+,0.00),594(GTATAAAG,+,0.00)		32(CTGTGTCC,+,0.00)
peak164834	chr6	25500128	25500449	intron (NM_017640, intron 16 of 36)	-152141	NM_006998	ENSG00000079689	SCGN	CALBL|DJ501N12.8|SECRET|SEGN|setagin	secretagogin, EF-hand calcium binding protein	protein-coding		62(AAGAATGCTG,+,0.00),228(TGGAATGTGT,+,0.00)	155(TGATTCAGAA,-,0.00)	309(GTTTCTCTGG,+,0.00)				309(GTTTCTCTGG,-,0.00)		119(TTTTAAAAAG,-,0.00)				216(TTGGGCAGTG,-,0.00)										63(AGAATGCT,-,0.00),229(GGAATGTG,-,0.00)	154(GTGATTCA,+,0.00)			60(AAAAGAAT,+,0.00)						313(CTCTGGAT,-,0.00)
peak186671	chr7	127484650	127486211	intron (NM_014390, intron 12 of 23)	-152132	NR_027330	ENSG00000279078	SND1-IT1	C7orf54|NAG8|NSG-X	SND1 intronic transcript 1	ncRNA	62(CCTGGCACTA,+,0.00),306(GTTGGCAGCC,+,0.00),813(CTTTGCCAGG,-,0.00),1157(TTTTGGCAGG,-,0.00)			1087(CCATAGATAC,-,0.00)	57(GTGTGCCTGG,-,0.00)	161(TTAGGAAGTC,-,0.00),1185(AACATTCTAT,+,0.00)	250(GATGAGGTCA,-,0.00),252(TGAGGTCATC,+,0.00)	1087(CCATAGATAC,+,0.00)		521(TTCTTTTAAG,+,0.00),642(TCTGAAAGGA,-,0.00)	1033(ACCTGGAATC,-,0.00)	1406(CTTTGACAGA,-,0.00)	923(AACTAGGACA,-,0.00)	1339(CAGGGCAGAG,-,0.00)				679(ATGAAAGTCT,-,0.00)				61(GCCTGGCA,-,0.00),816(TGCCAGGA,+,0.00),1033(ACCTGGAA,-,0.00),1160(TGGCAGGT,+,0.00)	498(GTTACCAA,+,0.00),977(GTTACCAA,+,0.00)			936(TTTGGTCA,+,0.00),1158(TTTGGCAG,+,0.00)		16(ATACTTTC,-,0.00),328(AGTCTTTC,-,0.00),591(GAAAGTAC,+,0.00),615(AGAAGTAC,+,0.00),681(GAAAGTCT,+,0.00),1289(AATCTTTT,-,0.00)		252(TGAGGTCA,+,0.00),252(TGAGGTCA,-,0.00)	1268(ATTCAGGG,-,0.00)			1292(CTTTTTAT,-,0.00)		460(TTGTCTCC,+,0.00)
peak92121	chr2	439756	440657	Intergenic	-151898	NM_001002919	ENSG00000189292	FAM150B	PRO1097|RGPG542	family with sequence similarity 150, member B	protein-coding	180(GGGTGCCATG,-,0.00),484(TCTTGCCAAG,-,0.00),485(CTTGCCAAGC,+,0.00),581(GCTTGGCAGG,-,0.00),582(CTTGGCAGGG,+,0.00),822(ACTTGCCAGG,-,0.00),823(CTTGCCAGGC,+,0.00)	465(AAGAATGTTG,+,0.00)			391(CCGGGAACAA,+,0.00)							156(CTGGGCCAGG,-,0.00)		92(CAGTGGACAG,+,0.00),160(GCCAGGCCAG,+,0.00),162(CAGGCCAGGG,-,0.00),401(AAGGCCAGCC,-,0.00),403(GGCCAGCCAG,+,0.00),405(CCAGCCAGCG,-,0.00)								484(TCTTGCCA,-,0.00),487(TGCCAAGC,+,0.00),581(GCTTGGCA,-,0.00),822(ACTTGCCA,-,0.00),825(TGCCAGGC,+,0.00)	391(CCGGGAAC,-,0.00),630(GTTGCTGT,+,0.00)	527(AGAATGAC,-,0.00)		233(CGGCCACA,-,0.00),582(CTTGGCAG,+,0.00)	462(TTCAAGAA,+,0.00)	366(GTACTTTC,-,0.00),399(AAAAGGCC,+,0.00),512(GTTCTTTT,-,0.00)	142(TGCATGGG,+,0.00),666(TGAGGGGG,+,0.00),690(TGTGTGGG,+,0.00),883(CCCACTCT,-,0.00)	320(TGAGCTAA,-,0.00)					402(AGGCCAGC,+,0.00)	27(TTGTGACC,+,0.00),36(GGACACCA,-,0.00),279(TTGTGTCC,+,0.00)
peak36568	chr11	112984550	112985451	intron (NM_001242607, intron 2 of 20)	-150818	NR_120563	ENSG00000247416	LOC101928847	-	uncharacterized LOC101928847	ncRNA	227(GTTTGCCTGG,-,0.00),364(TTGTGCCAGG,-,0.00)		519(GACTGACTCC,+,0.00)		364(TTGTGCCAGG,-,0.00),782(GTGTCCTCTG,-,0.00)	23(AACCTTGTGT,+,0.00),483(TCCTTTCTGC,+,0.00)	344(AATGAAGTCA,-,0.00)			143(TTGGAAAGGG,-,0.00),162(TGCTTTTAAA,+,0.00)		515(CTTGGACTGA,-,0.00),589(TCTGCCTAAG,+,0.00),773(TCTGCACAAG,+,0.00)		471(CCGTGGCCAC,+,0.00),886(CTAGCCTGTG,-,0.00)								141(ACTTGGAA,-,0.00),189(TGCCCAGT,+,0.00),367(TGCCAGGC,+,0.00)	532(TTGGTAAC,-,0.00)	801(GGCATCCC,+,0.00)		311(TTTGTCCT,+,0.00),466(TTTGGCCG,+,0.00)	513(TGCTTGGA,-,0.00)	395(GATCTTTT,-,0.00),629(GAAAGGTC,+,0.00),715(ATTCTTTT,-,0.00)		346(TGAAGTCA,-,0.00)		13(CTTTAAAA,+,0.00),164(CTTTTAAA,+,0.00)	695(TCACATTC,+,0.00)			205(CTGTTTCC,+,0.00),415(AGACACAA,-,0.00),542(GGAGACAA,-,0.00)
peak10126	chr1	118877938	118878519	Intergenic	-150380	NM_206996	ENSG00000155761	SPAG17	CT143|PF6	sperm associated antigen 17	protein-coding		75(TGAAATTCTT,-,0.00),239(GGGAATTTCC,+,0.00)			189(TTGTTCCATG,-,0.00)	183(AACTTCTTGT,+,0.00)			354(CTCCCCCGCT,-,0.00)		152(TCAGGAATTC,-,0.00)			338(CAGGCCTGAG,-,0.00)								439(TCTTGGAA,-,0.00)	178(CAGGCAAC,-,0.00)	155(GGAATTCA,+,0.00),155(GGAATTCA,-,0.00),240(GGAATTTC,-,0.00)				79(ATTCTTTT,-,0.00),478(GTACTTTC,-,0.00)	356(CCCCCGCT,-,0.00)					431(TTATAAAG,+,0.00),572(ATCTAAAG,+,0.00)		25(TTGTGTCC,+,0.00)
peak131646	chr3	128031794	128032680	intron (NM_021937, intron 4 of 6)	-150200	NR_037890	ENSG00000242049	DNAJB8-AS1	-	DNAJB8 antisense RNA 1	ncRNA	194(CCTGCCAGCT,+,0.00),278(CCTGCCAACA,+,0.00),386(CCTGGCAACA,+,0.00),557(GTCTGGCAGG,-,0.00),654(CCTGGTAACG,+,0.00),667(CTTTGGCAAG,-,0.00),684(CTTGGCATCT,+,0.00),868(AGATGCCAAG,-,0.00)		606(GGACTCAGGC,-,0.00)		748(CTGTTCCCGG,-,0.00)	424(AGCTTTGTGC,+,0.00)				699(TTTAACAGGG,-,0.00),829(TTTGAAAAGG,-,0.00),855(TTAAAAAGGC,-,0.00)			52(AACTTGGTCA,-,0.00)									193(TCCTGCCA,-,0.00),203(TCTTGGAA,-,0.00),220(TCCTGGCT,-,0.00),277(TCCTGCCA,-,0.00),385(TCCTGGCA,-,0.00),560(TGGCAGGT,+,0.00),670(TGGCAAGT,+,0.00),683(TCTTGGCA,-,0.00),871(TGCCAAGG,+,0.00)	30(GTTACCAT,+,0.00),387(CTGGCAAC,-,0.00),631(TTGGGAAC,-,0.00),655(CTGGTAAC,-,0.00),750(GTTCCCGG,+,0.00)	515(GGCATCCC,+,0.00)		40(CTTGGCGG,+,0.00),558(TCTGGCAG,+,0.00),668(TTTGGCAA,+,0.00)	38(TTCTTGGC,-,0.00)	209(AAAAGGCT,+,0.00),776(AGAAGGCC,+,0.00)	574(CCCACTCC,-,0.00)	640(TGACTTCA,+,0.00)		828(CTTTGAAA,+,0.00),830(TTGAAAAG,-,0.00)			542(TGGTCAGC,+,0.00)
peak85913	chr18	59007483	59007684	Intergenic	-150192	NM_031891	ENSG00000101542	CDH20	CDH7L3|Cdh7	cadherin 20, type 2	protein-coding					34(CAGAGAACAG,+,0.00),129(TTGTTCCCAG,-,0.00)	9(GAACAAGGTA,-,0.00)																92(AGCCAGGA,+,0.00)	131(GTTCCCAG,+,0.00)											82(GTCAAAAG,+,0.00)
peak54066	chr13	102848023	102848950	intron (NM_175929, intron 1 of 4)	-150132	NR_039854	ENSG00000264482	MIR4705	-	microRNA 4705	ncRNA	796(GTTTGCCTAG,-,0.00)		691(GAATGAGTCA,+,0.00),694(TGAGTCAATT,-,0.00)	348(GTCTCTTTGG,+,0.00)		423(TCAAAAAGTT,-,0.00),753(TCCTTCCTGC,+,0.00)				702(TTGTAAAGAA,-,0.00),859(TCTTTTTAAA,+,0.00),860(CTTTTTAAAA,+,0.00)					686(GAAATGAATG,+,0.00)							64(AGCCAAGA,+,0.00)	316(TTAGCAAC,-,0.00)		693(ATGAGTCA,+,0.00),694(TGAGTCAA,-,0.00)			426(AAAAGTTT,+,0.00)		286(TTAGATCA,+,0.00)				303(TTACAAAG,+,0.00)
peak17146	chr1	224967277	224967714	Intergenic	-149861	NM_001145154	ENSG00000185842	DNAH14	C1orf67|Dnahc14|HL-18|HL18	dynein, axonemal, heavy chain 14	protein-coding	38(TGGTGCTAAG,-,0.00)	190(GGGCATTCCA,-,0.00)				391(TCCTTTCTAC,+,0.00),408(AACTTTCTAC,+,0.00)							214(AAGTAGTTCA,-,0.00)										389(GTTCCTTT,+,0.00)	191(GGCATTCC,+,0.00),255(ATCATTCC,+,0.00)		183(GGGCCAAG,-,0.00)			91(CCCACTCC,-,0.00)		196(TCCAGAAT,+,0.00)
peak39274	chr12	3340494	3341117	intron (NM_001168320, intron 2 of 7)	-149710	NM_001256536	ENSG00000111218	PRMT8	HRMT1L3|HRMT1L4	protein arginine methyltransferase 8	protein-coding	326(CAGGGCAACA,+,0.00)			1(CCTAGGATAC,-,0.00)	558(CTGTGCCTGG,-,0.00)						22(AAATTCTGGT,+,0.00),464(TCCAGGATTC,-,0.00)	427(TCTGGGCAGG,+,0.00)		309(TTGGCCAGTC,-,0.00),426(CTCTGGGCAG,+,0.00),428(CTGGGCAGGG,-,0.00),524(AGCTGGCCAC,+,0.00),526(CTGGCCACCT,-,0.00),590(CTCAGGCCAG,+,0.00),592(CAGGCCAGGG,-,0.00),597(CAGGGCAGCG,-,0.00)								323(TGCCAGGG,+,0.00),427(TCTGGGCA,-,0.00)		467(AGGATTCC,+,0.00)		457(TCTGGCCT,+,0.00)		436(GGCCTTTC,-,0.00)			24(ATTCTGGT,-,0.00)				510(TGCCCAGC,+,0.00),525(GCTGGCCA,-,0.00)
peak145485	chr4	129581155	129582021	Intergenic	-149190	NM_199320	ENSG00000077684	JADE1	PHF17	jade family PHD finger 1	protein-coding	638(CCTGGAAACA,+,0.00),665(AGTTTCCAAG,-,0.00)	401(GAACATTCCA,-,0.00)		670(CCAAGGACTC,-,0.00)						209(TTGAAAAAGA,-,0.00),277(TTTATAAGGA,-,0.00),413(TTTACAAGGA,-,0.00),667(TTTCCAAGGA,-,0.00),789(TCTTGTGAAA,+,0.00)		548(TCTGGGACAG,+,0.00),549(CTGGGACAGA,-,0.00)										53(AGCCAGGA,+,0.00),637(ACCTGGAA,-,0.00)	358(GTTGCCAG,+,0.00),631(AAGGGAAC,-,0.00),688(CAGGGAAC,-,0.00)	294(GGAATTCA,+,0.00),294(GGAATTCA,-,0.00),402(AACATTCC,+,0.00)		537(AGTCCAAA,-,0.00)	298(TTCAAGAA,+,0.00),513(TTCAAGAA,+,0.00),669(TCCAAGGA,+,0.00)	167(AAAAGAAT,+,0.00),464(GACCTTTT,-,0.00),534(GAAAGTCC,+,0.00)		69(TGAGCTCA,+,0.00),69(TGAGCTCA,-,0.00)		277(TTTATAAG,-,0.00),413(TTTACAAG,-,0.00)	401(GAACATTC,+,0.00)			608(GGAAACAG,-,0.00),641(GGAAACAG,-,0.00),697(GGACACCA,-,0.00)	424(TCCTTTGT,+,0.00),523(ACAAATGA,-,0.00)
peak10388	chr1	143350950	143351645	Intergenic	-149058	NR_110761		LOC102723769	-	uncharacterized LOC102723769	ncRNA	18(CTTGGAAGCA,+,0.00),71(CTAGCCAACC,+,0.00),210(CCTGCCAACC,+,0.00)									536(TTCTATAAAA,+,0.00),642(GCCTTTCTAA,+,0.00),645(TTTCTAAGGA,-,0.00)				69(CTCTAGCCAA,+,0.00)	409(GCAATGACTG,+,0.00)							17(TCTTGGAA,-,0.00)		576(GGAATGGT,-,0.00)		111(TTTGGCTG,+,0.00),402(TTTGGCAG,+,0.00)	647(TCTAAGGA,+,0.00)	641(GGCCTTTC,-,0.00),680(AATCTTTT,-,0.00)						4(ATTTGTAT,-,0.00),512(CTTTGGAT,-,0.00),547(CTTTAGAC,-,0.00)	623(GGGCCAGC,+,0.00)
peak152207	chr5	44658849	44659829	Intergenic	-148955	NR_131946		BRCAT107	-	breast cancer-associated transcript 107	ncRNA		350(AGGAATTTAT,+,0.00),399(AAGAATGCCA,+,0.00),658(AGGCATTCCT,-,0.00)			90(TTGTTTCTGG,-,0.00),359(TTGTTTCAGG,-,0.00),691(CTAAGAACAA,+,0.00)	554(AACATTGTGT,+,0.00),679(TACTTCCTGA,+,0.00)				25(ATTAAAAAAA,-,0.00),26(TTAAAAAAAC,-,0.00),170(TTCTGTTAAA,+,0.00),390(TTCTATAAAA,+,0.00),393(TATAAAAAGA,-,0.00),394(ATAAAAAGAA,-,0.00),641(ATTCAAAGAA,-,0.00),652(TTTAAAAGGC,-,0.00)	901(AAATCCTGGT,+,0.00)				480(AATTCTTTCC,-,0.00),489(CATTCAGTGC,-,0.00)			431(AGACTTTCAT,+,0.00)						400(AGAATGCC,-,0.00),609(GGGATTCT,+,0.00),659(GGCATTCC,+,0.00)		95(TCTGGCAG,+,0.00),140(TTTGGAAG,+,0.00),761(CGACCAAA,-,0.00),771(TTTGGCAG,+,0.00)		397(AAAAGAAT,+,0.00),431(AGACTTTC,-,0.00),481(ATTCTTTC,-,0.00),678(GTACTTCC,-,0.00),766(AAAAGTTT,+,0.00)		311(TGAAGTCA,-,0.00)	612(ATTCTGGA,-,0.00)	512(CCTTTAAA,+,0.00),651(CTTTAAAA,+,0.00),652(TTTAAAAG,-,0.00)		394(ATAAAAAG,+,0.00)		331(GGACACAG,-,0.00),524(TTGTGACC,+,0.00)
peak124188	chr3	24386349	24387201	intron (NM_001128176, intron 1 of 10)	-148803	NR_046244		THRB-AS1	-	THRB antisense RNA 1	ncRNA							61(TGACTTTATT,+,0.00)			407(CCCCTTTAAA,+,0.00)	152(GTATCCTGGA,+,0.00)	817(GCTGGCCCAG,+,0.00)										135(TCTTGGCT,-,0.00)		424(GGCATTCA,+,0.00),444(ATCATTCC,+,0.00)		459(TCGCCAAA,-,0.00)		92(AAAAGACC,+,0.00),325(GTCCTTTT,-,0.00),568(GTTCTTTT,-,0.00)				409(CCTTTAAA,+,0.00)		558(CTTTATAA,-,0.00),751(GTATAAAG,+,0.00)	817(GCTGGCCC,-,0.00)	584(GGACACAA,-,0.00)	90(ACAAAAGA,-,0.00)
peak120148	chr22	28464884	28465509	intron (NM_001145418, intron 12 of 22)	-148596	NR_036169	ENSG00000264073	MIR3199-1	mir-3199-1	microRNA 3199-1	ncRNA	603(CTTGGCATCA,+,0.00)		224(GAGTGAGTCA,+,0.00),227(TGAGTCATTT,-,0.00)	378(GAATCCTTGG,+,0.00)		148(AAAGGAAGTT,-,0.00),415(GACTTTGTGC,+,0.00)				272(TTTGAAAGCA,-,0.00),327(TCTTTTTTAA,+,0.00)	348(GTATTCTAGT,+,0.00)											602(ACTTGGCA,-,0.00)		124(GGAATACC,-,0.00)	226(GTGAGTCA,+,0.00),227(TGAGTCAT,-,0.00)	169(AGGACAAA,-,0.00),538(TTTGTCCA,+,0.00),540(TGTCCAAA,-,0.00)	381(TCCTTGGA,-,0.00)	174(AAAAGTCT,+,0.00),205(AAAAGTCT,+,0.00),243(GATCTTTT,-,0.00),325(AGTCTTTT,-,0.00)		106(TGATGTCA,-,0.00)		272(TTTGAAAG,-,0.00)
peak150639	chr5	14433022	14433751	intron (NM_007118, intron 34 of 56)	-148505	NM_019018		FAM105A	NET20	family with sequence similarity 105, member A	protein-coding	323(CTTGGCACCC,+,0.00)	191(GAGAATGTCA,+,0.00)		318(GAATTCTTGG,+,0.00)						22(TTTAAGAGAA,-,0.00),219(TAAAAAAGGA,-,0.00),301(ATGAAAAGGA,-,0.00),670(CTTTAAAAAA,-,0.00),671(TTTAAAAAAA,-,0.00)												322(TCTTGGCA,-,0.00)	138(GTTACCAT,+,0.00),375(TTGGCAAC,-,0.00)	192(AGAATGTC,-,0.00),345(TGAATGCC,-,0.00)			321(TTCTTGGC,-,0.00)				657(TCCAGAAT,+,0.00)	22(TTTAAGAG,-,0.00),670(CTTTAAAA,+,0.00)
peak18674	chr1	242309854	242311036	intron (NM_001195811, intron 5 of 9)	-148060	NM_001004343	ENSG00000197769	MAP1LC3C	ATG8J|LC3C	microtubule associated protein 1 light chain 3 gamma	protein-coding	637(CTTGGCAACC,+,0.00)	26(TAGAATGCCA,+,0.00),683(AAGAATGTCG,+,0.00),830(TGGAATGTAC,+,0.00),1025(AAGAATTTGC,+,0.00)	89(TTATGACTCA,+,0.00),92(TGACTCAGAA,-,0.00),697(AACTGAGTCA,+,0.00),700(TGAGTCATGG,-,0.00)			120(TTAAAAAGTT,-,0.00),1017(AACTTCTTAA,+,0.00)	204(TGAGGTTACT,+,0.00)			21(TTTTATAGAA,-,0.00),439(TTTAAGAAAA,-,0.00),498(CCCTTTTAAG,+,0.00),603(TCTTTTGTAA,+,0.00),797(TTCTTTTTAT,+,0.00)			697(AACTGAGTCA,-,0.00)									636(CCTTGGCA,-,0.00)	53(ACAGGAAC,-,0.00),638(TTGGCAAC,-,0.00),888(GTTCCTGG,+,0.00),1096(GTTGCTTT,+,0.00)	27(AGAATGCC,-,0.00),229(AGAATGCT,-,0.00),284(GGAATCAC,-,0.00),684(AGAATGTC,-,0.00),831(GGAATGTA,-,0.00)	91(ATGACTCA,+,0.00),92(TGACTCAG,-,0.00),699(CTGAGTCA,+,0.00),700(TGAGTCAT,-,0.00)	252(TTTGTCCT,+,0.00),1031(TTGCCAAA,-,0.00)	515(TTCTTAGA,-,0.00)	123(AAAAGTTC,+,0.00),304(AGCCTTTT,-,0.00),1036(AAACTTTT,-,0.00)				40(TTTATAAG,-,0.00),176(TTTATAAG,-,0.00)		799(CTTTTTAT,-,0.00),1100(CTTTGTAT,-,0.00)			603(TCTTTTGT,+,0.00)
peak177805	chr7	25415457	25416436	Intergenic	-147841	NM_022150	ENSG00000105954	NPVF	C7orf9|RFRP	neuropeptide VF precursor	protein-coding	599(CTTGGCAAAC,+,0.00)	147(TGACATTCTC,-,0.00)	448(TCATGAGTCA,+,0.00),451(TGAGTCATAT,-,0.00),838(TGATTCAGTG,-,0.00)	550(CTTTCCTTGG,+,0.00),630(GTATCCTTTG,+,0.00),651(CCAAGGAAAT,-,0.00)		760(ACCTTTCTGC,+,0.00)	669(AATGACATCA,-,0.00)			271(TTCTTTTTTA,+,0.00),366(GTGAAAAGGA,-,0.00),633(TCCTTTGCAA,+,0.00)	295(GATTCCTGGT,+,0.00),811(GATTCCTGGA,+,0.00),858(GAATCCCAGT,+,0.00)			579(CTGTCCAGAC,-,0.00)								589(TCCTGGCT,-,0.00),598(CCTTGGCA,-,0.00),624(AGCCAAGT,+,0.00)	232(GTTCCCAG,+,0.00),940(GTTCCCAG,+,0.00)	148(GACATTCT,+,0.00),293(TGGATTCC,+,0.00),857(TGAATCCC,-,0.00)	450(ATGAGTCA,+,0.00),451(TGAGTCAT,-,0.00)		569(TTCTTAGA,-,0.00),650(TCCAAGGA,+,0.00)	228(AAAAGTTC,+,0.00),547(ATTCTTTC,-,0.00),748(GAAAGGTT,+,0.00),759(AACCTTTC,-,0.00),958(ATCCTTTT,-,0.00)	608(CCCACTCC,-,0.00)	671(TGACATCA,+,0.00)		475(CTCTTAAA,+,0.00)		509(ATCCAAAG,+,0.00),521(ATACAAAT,+,0.00)
peak122694	chr3	7724374	7725070	intron (NM_000844, intron 9 of 9)	-147751	NR_046606	ENSG00000236202	GRM7-AS1	-	GRM7 antisense RNA 1	ncRNA	552(GGCTGCCCAG,-,0.00)	164(CGGAATGCTT,+,0.00),178(TGGAATGTCC,+,0.00),391(CGAAATTCCA,-,0.00)		245(GAAACCTTGG,+,0.00)			602(TGATTTCATT,+,0.00)		337(AACCCACGCT,-,0.00)	17(TTTCAAAAAA,-,0.00),480(TTCTTTAAAC,+,0.00)				552(GGCTGCCCAG,+,0.00)									37(GTTGCTAT,+,0.00)	165(GGAATGCT,-,0.00),179(GGAATGTC,-,0.00),379(TGAATGGC,-,0.00),392(GAAATTCC,+,0.00)			368(TTCTTAGA,-,0.00)	630(AAAAGTTT,+,0.00)	339(CCCACGCT,-,0.00)	539(TGAGCTCA,+,0.00),539(TGAGCTCA,-,0.00)		16(CTTTCAAA,+,0.00)		442(ATTTGTAT,-,0.00),519(CTACAAAG,+,0.00)	553(GCTGCCCA,-,0.00)		440(TCATTTGT,+,0.00)
peak153044	chr5	59635328	59636554	intron (NM_001165899, intron 1 of 16)	-147599	NR_024617	ENSG00000152931	PART1	NCRNA00206	prostate androgen-regulated transcript 1 (non-protein coding)	ncRNA				1006(CCAAGAAATC,-,0.00)	371(GTGTTCCGAG,-,0.00)			934(GTTACCCTGG,-,0.00)		689(GCCTTTTCAG,+,0.00),892(TTTAAAGAGA,-,0.00),1044(TTGAAGAGGA,-,0.00),1104(TTTAAAAAAA,-,0.00),1105(TTAAAAAAAA,-,0.00)	643(GGATCCGGGC,+,0.00),667(TCAGGGAATC,-,0.00),672(GAATCCCTGC,+,0.00)		969(GACTAGGACA,-,0.00)						73(AAATAAAGGG,-,0.00)					671(GGAATCCC,-,0.00)	205(TGAGTAAT,-,0.00)	419(TTTGGCAG,+,0.00),531(CAGCCAAA,-,0.00),1032(CTGACAAA,-,0.00),1145(CGGCCAAG,-,0.00)	1005(TCCAAGAA,+,0.00)	107(GGTCTTTC,-,0.00),756(AAAAGAAC,+,0.00)
peak107105	chr2	197938417	197939247	intron (NM_001195144, intron 16 of 27)	-147378	NM_024989	ENSG00000197121	PGAP1	Bst1|ISPD3024|MRT42|SPG67	post-GPI attachment to proteins 1	protein-coding	548(CCTTGGCAGG,-,0.00),549(CTTGGCAGGC,+,0.00)	356(CCAAATTCTA,-,0.00)		163(GTGTCCTAGG,+,0.00)	163(GTGTCCTAGG,-,0.00),534(CAGAGAACAC,+,0.00)	65(AACTTCTTGT,+,0.00)				74(TTCTTTCCAA,+,0.00),287(TTACAAAAAA,-,0.00),493(TTAAATAGAA,-,0.00),707(TCCTTTTTTA,+,0.00),708(CCTTTTTTAA,+,0.00),709(CTTTTTTAAA,+,0.00)					246(AATTCATTCA,-,0.00)							548(CCTTGGCA,-,0.00)				240(CTGCCAAA,-,0.00),549(CTTGGCAG,+,0.00)	682(TCCTTAGA,-,0.00)	73(GTTCTTTC,-,0.00),227(GTTCTTTC,-,0.00),588(GTCCTTCT,-,0.00)				137(CTTTGAAA,+,0.00)
peak177457	chr7	22132590	22133127	Intergenic	-147316	NM_001127370	ENSG00000164649	CDCA7L	JPO2|R1|RAM2	cell division cycle associated 7-like	protein-coding	470(CTTTGCCATG,-,0.00)	227(CCACATTCCT,-,0.00),249(CCACATTCCT,-,0.00)																				500(TTCCAGGA,+,0.00)	291(CCAGCAAC,-,0.00)	228(CACATTCC,+,0.00),250(CACATTCC,+,0.00)		143(TTTGGCTG,+,0.00),521(TTTGGCCC,+,0.00)								319(CTCTGGAT,-,0.00)	222(GCTGTCCA,-,0.00),244(GCTGCCCA,-,0.00)	57(GGAAACAG,-,0.00)
peak186348	chr7	122986642	122987937	Intergenic	-147264	NM_022444	ENSG00000081800	SLC13A1	NAS1|NaSi-1	solute carrier family 13 (sodium/sulfate symporter), member 1	protein-coding	390(AGCTGCCAGG,-,0.00),1165(CTTGGCAGCT,+,0.00)	976(TGGCATTCCT,-,0.00)			440(TTGGGAACAG,+,0.00),1206(TTGTCCTCTG,-,0.00)	885(AACTTTATAT,+,0.00)	929(TGAGTTCACT,+,0.00)			108(TTGAAAAAGA,-,0.00),526(TTTAAGAAAA,-,0.00),691(TTTAAAAAGG,-,0.00),692(TTAAAAAGGG,-,0.00),759(TTTAAGAAAA,-,0.00),1051(TTCTCTGAAA,+,0.00)		281(CTTGTCCAAA,-,0.00)										393(TGCCAGGA,+,0.00),1164(CCTTGGCA,-,0.00)	440(TTGGGAAC,-,0.00)	301(AGAATGAC,-,0.00),977(GGCATTCC,+,0.00)		283(TGTCCAAA,-,0.00),406(AGGACAAA,-,0.00),1165(CTTGGCAG,+,0.00)	365(TGCTTGGA,-,0.00)	231(ATCCTTTC,-,0.00),376(AAAAGTTT,+,0.00),706(ATTCTTTC,-,0.00),1083(AAAAGATT,+,0.00),1285(AGTCTTTC,-,0.00)		947(TGATCTAA,-,0.00)	85(TCCAGAAT,+,0.00),329(TCCAGAAT,+,0.00),865(GTTCCGGC,-,0.00)	1080(ATTAAAAG,-,0.00)		272(ATTTGTAT,-,0.00),284(GTCCAAAG,+,0.00),509(ATACAAAT,+,0.00),887(CTTTATAT,-,0.00)			270(TCATTTGT,+,0.00)
peak99570	chr2	100252800	100253960	intron (NM_001025108, intron 12 of 23)	-146900	NM_001037872	ENSG00000135945	REV1	REV1L	REV1, DNA directed polymerase	protein-coding	312(TGCTGCCTGG,-,0.00)	250(CAGAATTTGG,+,0.00)		68(CCATGGACTC,-,0.00),214(CCAAGGCCAC,-,0.00),797(GACTCCATGG,+,0.00)	619(CTGTGCCCAG,-,0.00),706(CTGTTCCAGG,-,0.00)				968(CACCCACTCA,-,0.00)	820(TTCTTTACTA,+,0.00)				1(CCCTGTCCAG,+,0.00),3(CTGTCCAGTC,-,0.00),318(CTGGCGAGGG,-,0.00),381(GGCCAGCCAG,+,0.00),523(AAGGCCAGCC,-,0.00),525(GGCCAGCCAG,+,0.00),549(GGCTGGCCCG,+,0.00),551(CTGGCCCGGG,-,0.00),619(CTGTGCCCAG,+,0.00),621(GTGCCCAGAG,-,0.00),761(TGCTGGCCTG,+,0.00),808(CTTTGGCCAG,+,0.00),810(TTGGCCAGTT,-,0.00)								622(TGCCCAGA,+,0.00)		688(GGAATGGT,-,0.00)		255(TTTGGCGG,+,0.00),809(TTTGGCCA,+,0.00)		471(AACCTTTC,-,0.00),1092(AATCTTTT,-,0.00)	746(GGAGTGGG,+,0.00),970(CCCACTCA,-,0.00)	1144(TGAGGTCA,+,0.00),1144(TGAGGTCA,-,0.00)		776(CTCTTAAA,+,0.00),911(GTTTTAAA,+,0.00),959(CTTTAAAA,+,0.00),960(TTTAAAAC,-,0.00)		476(TTCCAAAG,+,0.00)	351(GGGCCAGC,+,0.00),380(GGGCCAGC,+,0.00),524(AGGCCAGC,+,0.00),550(GCTGGCCC,-,0.00),762(GCTGGCCT,-,0.00)		1119(TCATTTGT,+,0.00)
peak123303	chr3	13261039	13261445	Intergenic	-146625	NM_001134382	ENSG00000144711	IQSEC1	ARF-GEP100|ARFGEP100|BRAG2|GEP100	IQ motif and Sec7 domain 1	protein-coding	108(TCCTGCCAAG,-,0.00),109(CCTGCCAAGT,+,0.00)															317(CTTATTTCCT,-,0.00)						108(TCCTGCCA,-,0.00),111(TGCCAAGT,+,0.00)				110(CTGCCAAG,-,0.00),160(TGGCCCAA,-,0.00)					201(AGTCCGGG,-,0.00)			349(ATCCAGAG,+,0.00)	158(GCTGGCCC,-,0.00),337(GCTGCCCA,-,0.00)
peak204114	chr9	77350727	77351244	intron (NM_001177310, intron 36 of 38)	-146416	NR_106746	ENSG00000275469	MIR6130	hsa-mir-6130	microRNA 6130	ncRNA																							291(ACAGCAAC,-,0.00),328(TCAGGAAC,-,0.00)	44(GGCACTCC,+,0.00)				87(GAAAGAAT,+,0.00),163(GGCCTTCT,-,0.00)									399(ACAAATGA,-,0.00)
peak8549	chr1	96985413	96986693	Intergenic	-146372	NR_110693	ENSG00000231987	LOC101928241	-	uncharacterized LOC101928241	ncRNA	971(GGCTGCCAAC,-,0.00),1259(CTGTGCCAAG,-,0.00)	44(GCAAATTCCT,-,0.00)		502(CCATGGAAAC,-,0.00)				502(CCATGGAAAC,+,0.00)		194(TTCAAAAAAA,-,0.00),424(TAGAAAAGGA,-,0.00),683(GTTTTTAAAA,+,0.00)		917(TCAGTCCAAG,+,0.00),1093(CTTGGGGAGA,-,0.00)		881(GTAGCCAGAG,-,0.00)	348(CATTCCTTGC,-,0.00),1100(AGAAAGAATG,+,0.00)							251(TCTTGCAA,-,0.00),1262(TGCCAAGC,+,0.00)	493(AAAGGAAC,-,0.00)	346(TGCATTCC,+,0.00)		787(CAGCCAAA,-,0.00)	148(TTCTTGGA,-,0.00)	427(AAAAGGAT,+,0.00),1046(GTTCTTTT,-,0.00),1101(GAAAGAAT,+,0.00),1199(AAACTTTT,-,0.00)	300(CCCACTCA,-,0.00)	912(TGAAGTCA,-,0.00)		539(CTTTGAAA,+,0.00)		287(ATACAAAG,+,0.00)			50(TCCTTAGT,+,0.00)
peak48034	chr12	125197985	125198751	Intergenic	-146358	NM_001206654	ENSG00000196498	NCOR2	CTG26|N-CoR2|SMAP270|SMRT|SMRTE|SMRTE-tau|TNRC14|TRAC|TRAC-1|TRAC1	nuclear receptor corepressor 2	protein-coding	2(CCTGGCACCA,+,0.00)	317(AGGAATGCCA,+,0.00),393(GGAAATTCTG,-,0.00)	398(TTCTGACTCA,+,0.00),401(TGACTCAGGC,-,0.00)								11(ACCCGGATTC,-,0.00)			88(CCCAGGCCAC,+,0.00),90(CAGGCCACAG,-,0.00),220(CAATGGCCAA,+,0.00),526(CGCTTACCAG,+,0.00)		257(AGGAGATGAC,+,0.00)						1(TCCTGGCA,-,0.00)	629(CAAGCAAC,-,0.00)	14(CGGATTCC,+,0.00),197(GGCATTCA,+,0.00),318(GGAATGCC,-,0.00),549(GGAATGAC,-,0.00),641(TGAATGTC,-,0.00)	400(CTGACTCA,+,0.00),401(TGACTCAG,-,0.00)	104(TGACCAAA,-,0.00),223(TGGCCAAA,-,0.00)	583(TGCTTGGA,-,0.00)	599(AACCTTTC,-,0.00)			12(CCCGGATT,+,0.00),184(ATTCTGGT,-,0.00),467(ATTCCGGT,-,0.00)	669(CCTTTAAA,+,0.00),670(CTTTAAAA,+,0.00)			25(GCTGGCCC,-,0.00)
peak176899	chr7	16103471	16104083	Intergenic	-146334	NR_038946	ENSG00000229688	ISPD-AS1	-	ISPD antisense RNA 1	ncRNA		432(CAGCATTCTT,-,0.00)								73(TCCTTTGAGA,+,0.00),300(TTGACAAGAA,-,0.00),510(TTCTTTGCAG,+,0.00)	386(AAATCCTAGC,+,0.00)	403(CTTGGACAAA,-,0.00)		60(GTGGGCAGAG,-,0.00),497(CAGTAGCCAG,+,0.00),499(GTAGCCAGAG,-,0.00)										433(AGCATTCT,+,0.00)		108(CCGCCAAA,-,0.00),235(TCTGGCAG,+,0.00),405(TGGACAAA,-,0.00)	437(TTCTTGAA,-,0.00)		57(AGAGTGGG,+,0.00)
peak71390	chr16	54466267	54466861	Intergenic	-146186	NM_024336	ENSG00000177508	IRX3	IRX-1|IRXB1	iroquois homeobox 3	protein-coding	408(TTTTGCCAGG,-,0.00)			1(CCAGGGACTC,-,0.00),401(CCAAGGATTT,-,0.00)							23(GAATCCCAGA,+,0.00)			200(CTCTAGCCTG,+,0.00),563(CTGGCTGGGG,-,0.00)								155(ACCTGCCA,-,0.00),411(TGCCAGGC,+,0.00),575(TGCCAGGC,+,0.00)		22(GGAATCCC,-,0.00),241(TGAATGGC,-,0.00),311(GGAATCCA,-,0.00),571(GGCATGCC,+,0.00),571(GGCATGCC,-,0.00)		177(TTTGGCGG,+,0.00),279(TGTGGCCG,+,0.00),344(CGTACAAA,-,0.00),398(GGGCCAAG,-,0.00)	315(TCCAACAA,+,0.00)							345(GTACAAAT,+,0.00)			347(ACAAATGA,-,0.00)
peak1576	chr1	15104098	15105081	intron (NM_201628, intron 1 of 14)	-146036	NM_001018000	ENSG00000189337	KAZN	KAZ	kazrin, periplakin interacting protein	protein-coding	396(TTTTGGCCAG,-,0.00),689(TCTTACCAGG,-,0.00)	700(AAGAATGCTG,+,0.00)			621(CAGAGGACAC,+,0.00)	252(AACTTCCTGC,+,0.00),462(AACCTCCTGT,+,0.00)				407(TTCTTTACTA,+,0.00),476(TCCTGTGAAA,+,0.00),774(TTCTGTTTAA,+,0.00)				368(CTCTCGCCAC,+,0.00),398(TTGGCCAGCT,-,0.00),746(GCCTGGCCAC,+,0.00),748(CTGGCCACTC,-,0.00),912(CCTTGGCCAA,+,0.00)	99(TGAATAAATG,+,0.00),697(GGAAAGAATG,+,0.00)							38(TCTTGGAA,-,0.00),187(TTCCAGGA,+,0.00)	878(CAGGGAAC,-,0.00),908(GTTCCCTT,+,0.00)	192(GGAATGGG,-,0.00),506(GGAATGCA,-,0.00),701(AGAATGCT,-,0.00)		397(TTTGGCCA,+,0.00),757(CTTCCAAA,-,0.00),913(CTTGGCCA,+,0.00),915(TGGCCAAG,-,0.00)	37(TTCTTGGA,-,0.00)	698(GAAAGAAT,+,0.00)							399(TGGCCAGC,+,0.00)	625(GGACACAA,-,0.00)
peak183317	chr7	88081828	88082642	Intergenic	-146007	NM_001205315		STEAP4	STAMP2|TIARP|TNFAIP9	STEAP family member 4	protein-coding	4(CATGGCAAGT,+,0.00),584(CCTGGCAGTT,+,0.00)	189(GTACATTCTT,-,0.00)				287(GCACAAGGTT,-,0.00)				233(TTTTCAAGAA,-,0.00),671(TCCTTTCCAA,+,0.00)		372(TCTGGCCCAG,+,0.00),373(CTGGCCCAGA,-,0.00),714(ACTGGACAAG,+,0.00),776(TCTGGGAAAG,+,0.00)		533(CAGGCCTGGG,-,0.00)								6(TGGCAAGT,+,0.00),144(TGGCAAGT,+,0.00),583(ACCTGGCA,-,0.00)		702(GCCATTCT,+,0.00)		522(TTTGGCAG,+,0.00)	235(TTCAAGAA,+,0.00)	229(AATCTTTT,-,0.00),442(GGACTTTC,-,0.00)	174(AGTGTGGG,+,0.00)		16(CCCAGAAT,+,0.00)	232(CTTTTCAA,+,0.00)
peak104868	chr2	168943221	168944000	intron (NM_013233, intron 10 of 17)	-145956	NR_131227		LOC105616981	-	uncharacterized LOC105616981	ncRNA	310(GGGTGCCAAG,-,0.00),367(CCTGGTAAGA,+,0.00)	92(GAGAATGTTC,+,0.00)			222(CAAAGAACAA,+,0.00)					86(TTGAAAGAGA,-,0.00),179(TCCTATCAAA,+,0.00),280(GTCTTTGAAA,+,0.00)				615(CGATGGTCAG,+,0.00)			84(TCTTGAAAGA,+,0.00)					313(TGCCAAGC,+,0.00)	112(AAGGGAAC,-,0.00),231(ATGGCAAC,-,0.00),352(ATAGGAAC,-,0.00),463(GTTGCTTA,+,0.00),593(CAAGCAAC,-,0.00)									282(CTTTGAAA,+,0.00)	94(GAATGTTC,-,0.00)	55(CTTTGGAA,-,0.00)
peak171709	chr6	131748239	131749140	Intergenic	-145655	NM_000045	ENSG00000118520	ARG1	-	arginase 1	protein-coding	663(CTTGGCACTT,+,0.00)	64(GGAAATTCTT,-,0.00),533(CAGAATTTGG,+,0.00)			566(GTGGGAACAA,+,0.00)					69(TTCTTTGAGA,+,0.00),293(TCTAAAAGAA,-,0.00),316(TTGGAAAGAG,-,0.00),363(CTCTTTTCAA,+,0.00),364(TCTTTTCAAA,+,0.00),367(TTTCAAAGAG,-,0.00)		427(TCTAGCCAAG,+,0.00)	545(TGACCCAATT,+,0.00)	498(CCCTGGCTTG,+,0.00),776(CACTAGACAG,+,0.00),829(ATGGCCAGGC,-,0.00)	93(AATTCATTCA,-,0.00),97(CATTCATGCA,-,0.00)							309(TGCCAAGT,+,0.00),430(AGCCAAGT,+,0.00),662(TCTTGGCA,-,0.00)	2(ATGGTAAC,-,0.00),53(GTTACTAT,+,0.00)	477(GGGATTCA,+,0.00),541(GGAATGAC,-,0.00),826(GGAATGGC,-,0.00)			661(TTCTTGGC,-,0.00)	7(AACCTTTT,-,0.00),156(AAAAGTAT,+,0.00)				365(CTTTTCAA,+,0.00),367(TTTCAAAG,-,0.00)					877(ACTAAGGA,-,0.00)
peak128000	chr3	72640457	72641506	Intergenic	-145207	NM_012234		RYBP	AAP1|APAP-1|DEDAF|YEAF1	RING1 and YY1 binding protein	protein-coding	437(CTTGGCAGCT,+,0.00),507(GTTTGGCAAG,-,0.00)	321(ACAAATTCCT,-,0.00),836(CAGAATGTGG,+,0.00)	82(AATTGAATCA,+,0.00)							875(TTTAAGAAAA,-,0.00),955(TTGTAAAGGC,-,0.00)		1038(TCTGCCCCAG,+,0.00)			118(CATTCTTGCC,-,0.00),609(TATTCATTCA,-,0.00),613(CATTCATTCA,-,0.00),617(CATTCATTCA,-,0.00),621(CATTCATTCA,-,0.00),637(CATTCATTCA,-,0.00),641(CATTCACTCA,-,0.00),673(CATTGATTGC,-,0.00)				604(CCTTTTATTC,+,0.00)			436(ACTTGGCA,-,0.00),510(TGGCAAGA,+,0.00)	270(ACAGCAAC,-,0.00),581(GTTCCCAG,+,0.00),777(CCAGGAAC,-,0.00)	365(TGAATTCC,+,0.00),365(TGAATTCC,-,0.00),729(GTCATTCA,+,0.00),908(GAGATTCC,+,0.00)		437(CTTGGCAG,+,0.00),508(TTTGGCAA,+,0.00),936(GGGCCAAG,-,0.00)		602(GGCCTTTT,-,0.00),658(ATTCTTTC,-,0.00)	299(CCCCCGCA,-,0.00)	822(TGAGATCA,+,0.00)		13(TTTAAAAC,-,0.00)		531(CTTTAGAC,-,0.00),682(CTTTGGAA,-,0.00)
peak136890	chr3	193489757	193490670	Intergenic	-145092	NR_046634	ENSG00000224855	OPA1-AS1	-	OPA1 antisense RNA 1	ncRNA	120(AGTTTCCAGG,-,0.00),651(TGCTGCCAAG,-,0.00)	516(AAAAATTCCT,-,0.00)		656(CCAAGGACAA,-,0.00)	656(CCAAGGACAA,+,0.00),706(GTGTCTCCGG,-,0.00)					338(TTTAAAAAAA,-,0.00),339(TTAAAAAAAA,-,0.00),439(CCCTTTAAAG,+,0.00),441(CTTTAAAGGG,-,0.00),442(TTTAAAGGGG,-,0.00)		814(TCTGGGGAAG,+,0.00)		672(CACAGGCCAC,+,0.00)								123(TTCCAGGA,+,0.00),654(TGCCAAGG,+,0.00)	397(GTTGCCAT,+,0.00)	134(GGAATGTT,-,0.00)		368(TGTGGCCG,+,0.00),653(CTGCCAAG,-,0.00),659(AGGACAAA,-,0.00)					453(CCCTGAAT,+,0.00)	440(CCTTTAAA,+,0.00),442(TTTAAAGG,-,0.00)			825(GCTGGCCT,-,0.00)	282(CTGTGTCC,+,0.00)
peak131884	chr3	130935477	130936368	intron (NM_001146003, intron 13 of 15)	-144767	NR_002949	ENSG00000246082	NUDT16P1	NUDT16P	nudix hydrolase 16 pseudogene 1	pseudo			342(GGATGAGTCA,+,0.00),345(TGAGTCACCA,-,0.00),482(CGATGACTCA,+,0.00),485(TGACTCACTG,-,0.00)					324(CCATGGTATC,+,0.00)		247(CTCTTTGTAA,+,0.00),541(TGCTTTTAAA,+,0.00),542(GCTTTTAAAA,+,0.00),553(TTGAAAAGGA,-,0.00),655(TTCTTTAATA,+,0.00)			445(AACTAGGACA,-,0.00)	128(CTCTGGCTTG,+,0.00)									358(AAAGGAAC,-,0.00),440(CCGGGAAC,-,0.00)		344(ATGAGTCA,+,0.00),345(TGAGTCAC,-,0.00),484(ATGACTCA,+,0.00),485(TGACTCAC,-,0.00)							543(CTTTTAAA,+,0.00),553(TTGAAAAG,-,0.00)		249(CTTTGTAA,-,0.00)	113(GCTGTCCA,-,0.00)
peak18554	chr1	240495895	240496281	intron (NM_001305424, intron 12 of 18)	-144321	NR_128706	ENSG00000265031	MIR1273E	hsa-mir-1273e	microRNA 1273e	ncRNA	271(TGCTGCCAAC,-,0.00)	227(TAGAATTTTC,+,0.00)	262(TGATTCAGGT,-,0.00)			118(ATACAAAGTC,-,0.00)				82(GTTTTTAAAA,+,0.00)		199(CATGGACAGA,-,0.00)											323(GTTGCTTA,+,0.00)					139(GTTCTTTC,-,0.00)			129(TCCTGAAT,+,0.00),264(ATTCAGGT,-,0.00)	337(TTTACAAG,-,0.00)		118(ATACAAAG,+,0.00)			175(TCCTTAGT,+,0.00)
peak207937	chr9	126391548	126392237	intron (NM_020946, intron 10 of 21)	-143991	NR_106972	ENSG00000274932	MIR7150	hsa-mir-7150	microRNA 7150	ncRNA	512(ATGTGCCAGG,-,0.00)	508(AGGAATGTGC,+,0.00)			563(TTGTCCCCAG,-,0.00)	311(AACTTCCTTT,+,0.00),332(AAACAAAGTC,-,0.00),386(ACCTTTGTTT,+,0.00)				262(TCCTTTCATA,+,0.00)				469(CTGGCTTGTG,-,0.00)								346(AGCCAAGT,+,0.00),515(TGCCAGGG,+,0.00)		509(GGAATGTG,-,0.00)		378(TCGCCAAA,-,0.00)		58(GGACTTCT,-,0.00),261(GTCCTTTC,-,0.00),614(AACCTTTT,-,0.00)					510(GAATGTGC,-,0.00)	288(CTTTGTAT,-,0.00)		83(GGAGACAA,-,0.00),151(GGTCACAA,-,0.00)
peak80478	chr17	72055480	72056248	Intergenic	-143931	NM_000999	ENSG00000172809	RPL38	L38	ribosomal protein L38	protein-coding	127(TGTTCCCAGG,-,0.00),340(GGTTGCCATG,-,0.00),412(CTGGCCAGCC,+,0.00)			379(GTTGCCTTGG,+,0.00)	126(ATGTTCCCAG,-,0.00)			341(GTTGCCATGG,-,0.00)				162(TCTGTCTAAG,+,0.00)		410(TCCTGGCCAG,+,0.00),412(CTGGCCAGCC,-,0.00),756(CTCCAGCCAG,+,0.00)	672(TGGATGAATG,+,0.00)							760(AGCCAGGA,+,0.00)	128(GTTCCCAG,+,0.00),341(GTTGCCAT,+,0.00),379(GTTGCCTT,+,0.00)				166(TCTAAGAA,+,0.00)	219(GAAAGGAC,+,0.00),594(GAAAGTAC,+,0.00)	613(CCCATGCA,-,0.00)						413(TGGCCAGC,+,0.00)
peak173751	chr6	155920447	155921200	Intergenic	-143786	NM_015718	ENSG00000074771	NOX3	GP91-3|MOX-2	NADPH oxidase 3	protein-coding	80(CTTGGGAACA,+,0.00)			438(CCAAGGACAT,-,0.00)	81(TTGGGAACAG,+,0.00)	653(AACTTCCTTA,+,0.00)	262(AATAAAGTCA,-,0.00)			157(TTCTTTTTAA,+,0.00),158(TCTTTTTAAA,+,0.00),664(CTTGAAAGAA,-,0.00),711(TTTCAGAGGA,-,0.00)	356(GATTTCTGGT,+,0.00)				272(GCAGTGAATG,+,0.00),388(CATTCATTGA,-,0.00)		663(TCTTGAAAGA,+,0.00)					92(ACTTGGAA,-,0.00)	81(TTGGGAAC,-,0.00),222(GTTCCTAT,+,0.00),330(CCAGCAAC,-,0.00)		541(TGAATCAC,-,0.00)		91(TACTTGGA,-,0.00),339(TTCAAGAA,+,0.00),437(TCCAAGGA,+,0.00)	46(AGAAGTCC,+,0.00),376(AAAAGACC,+,0.00),667(GAAAGAAT,+,0.00),691(AAAAGGTT,+,0.00)				701(CTCTTAAA,+,0.00)	385(GAACATTC,+,0.00)	111(ATTTGTAT,-,0.00),599(ATTTGTAC,-,0.00)			374(ACAAAAGA,-,0.00)
peak207559	chr9	123150839	123151002	TTS (NM_001011649)	-143592	NR_029604	ENSG00000207814	MIR147A	MIR147|MIRN147|hsa-mir-147a	microRNA 147a	ncRNA		57(CCACATTCCA,-,0.00)												122(TGCTGTCCAG,+,0.00),124(CTGTCCAGCA,-,0.00)									39(ACGGGAAC,-,0.00)	58(CACATTCC,+,0.00),100(GGAATGGC,-,0.00)											123(GCTGTCCA,-,0.00),125(TGTCCAGC,+,0.00)
peak23676	chr10	72828490	72829143	Intergenic	-143476	NM_001244889	ENSG00000107731	UNC5B	UNC5H2|p53RDL1	unc-5 netrin receptor B	protein-coding	126(CTGGGCAAGA,+,0.00),146(GGCTGCCAGG,-,0.00)		275(TAATGAGTCA,+,0.00),278(TGAGTCAGCT,-,0.00)								198(GCCAGGATCC,-,0.00)	125(ACTGGGCAAG,+,0.00)		235(CGGTGCCCAC,+,0.00),385(CAGGCCTGGG,-,0.00),595(CCCTGGACAG,+,0.00),597(CTGGACAGTG,-,0.00)		259(GCCATTTCCT,-,0.00)						125(ACTGGGCA,-,0.00),149(TGCCAGGT,+,0.00),197(TGCCAGGA,+,0.00),248(TTCCAGGA,+,0.00)		311(GGAATTGC,-,0.00)	277(ATGAGTCA,+,0.00),278(TGAGTCAG,-,0.00)	24(GGGCCAAA,-,0.00),296(CTGCCAGA,-,0.00)		228(ATACTTTC,-,0.00),482(GAAAGGCT,+,0.00)	578(TACGTGGG,+,0.00)						644(TGTCCAGC,+,0.00)	461(TGGTGTCC,+,0.00)
peak92760	chr2	8259803	8260634	intron (NR_034135, intron 7 of 8)	-143273	NR_015405	ENSG00000235665	LINC00298	-	long intergenic non-protein coding RNA 298	ncRNA		207(GGGAATGTCA,+,0.00),317(GCACATTCTG,-,0.00),460(GAGAATGCTC,+,0.00)	674(TGATTCACTG,-,0.00)	576(ATTTCCTTGG,+,0.00)		214(TCACAATGTT,-,0.00)				182(TTGGAAAGAA,-,0.00)				493(CTGGCTAGAG,-,0.00),588(AAGGCCAGAG,-,0.00)	664(TGAATGAATA,+,0.00)							793(AGCCAAGT,+,0.00)		208(GGAATGTC,-,0.00),265(CGCATTCA,+,0.00),461(AGAATGCT,-,0.00),719(ACCATTCC,+,0.00)	673(ATGATTCA,+,0.00),674(TGATTCAC,-,0.00)	55(TTTGGCTG,+,0.00),396(CTGACAAA,-,0.00),589(AGGCCAGA,-,0.00)		185(GAAAGAAC,+,0.00),441(AGACTTTC,-,0.00)			0(ATTCAGGG,-,0.00),536(CCCAGAAT,+,0.00)	799(GTTTTAAA,+,0.00),824(TATAAAAG,-,0.00)	317(GCACATTC,+,0.00)
peak181948	chr7	72019989	72020587	Intergenic	-142586	NR_039794	ENSG00000264494	MIR4650-2	-	microRNA 4650-2	ncRNA		355(GGGAATTCCC,+,0.00),355(GGGAATTCCC,-,0.00)				160(GCAGGAAGGA,-,0.00),212(TAAGAAAGTA,-,0.00)				28(CCCTTTTATA,+,0.00),29(CCTTTTATAA,+,0.00)					70(CATTCACTGC,-,0.00)							128(TCTTGGAA,-,0.00),338(TTCCAGGA,+,0.00)	375(GTTCCTGT,+,0.00),517(GTTGCTAT,+,0.00)	167(GGAATTCA,+,0.00),167(GGAATTCA,-,0.00),356(GGAATTCC,+,0.00),356(GGAATTCC,-,0.00)					43(CCCACTCT,-,0.00)			30(CTTTTATA,+,0.00)
peak112653	chr20	19050501	19051222	Intergenic	-142429	NM_020689	ENSG00000185052	SLC24A3	NCKX3	solute carrier family 24 (sodium/potassium/calcium exchanger), member 3	protein-coding	93(CATGGTAACA,+,0.00),491(TGCTGGCAGG,-,0.00),556(TCCTGCCATG,-,0.00),687(CATGCCAACC,+,0.00)				86(CCAAGAACAT,+,0.00),185(GAGAGAACAC,+,0.00),463(CCAAGAACAG,+,0.00),552(CTGTTCCTGC,-,0.00)	417(AACATTGTGT,+,0.00)						81(TCTGCCCAAG,+,0.00)		173(CTGGCTATAG,-,0.00)								556(TCCTGCCA,-,0.00)	94(ATGGTAAC,-,0.00),664(GTTGCTGG,+,0.00)	272(GCCATTCC,+,0.00),294(GTCATTCC,+,0.00)		477(TCTGGCAG,+,0.00),541(AGGACAAA,-,0.00)	85(CCCAAGAA,+,0.00),155(TTCTTGGA,-,0.00),462(TCCAAGAA,+,0.00)	109(AAAAGTTC,+,0.00),160(GGACTTTT,-,0.00),341(GAAAGACT,+,0.00)	362(TGTGTGGG,+,0.00),422(TGTGTGGG,+,0.00)							528(GTGTGTCC,+,0.00)
peak124110	chr3	23704527	23705706	Intergenic	-142268	NM_182666	ENSG00000170142	UBE2E1	UBCH6	ubiquitin conjugating enzyme E2E 1	protein-coding	71(CTGGGCAAAG,+,0.00),379(CTTGGCACTT,+,0.00),440(CTTGGAAACT,+,0.00),567(CCTGGCAATG,+,0.00),811(TCTTGCCAAG,-,0.00),812(CTTGCCAAGT,+,0.00),838(GGTTGGCAAG,-,0.00)				66(TTGTTCTGGG,-,0.00),348(GTGTTCTCAA,-,0.00)					424(TTGTAAAAGC,-,0.00),438(TCCTTGGAAA,+,0.00),534(GCCTTTTATA,+,0.00),535(CCTTTTATAA,+,0.00),539(TTATAAAAGA,-,0.00),540(TATAAAAGAG,-,0.00)	210(TCAAGGATTC,-,0.00),563(GGTTCCTGGC,+,0.00),652(GAATTCCTGT,+,0.00),960(GAATCCTGGC,+,0.00)	70(TCTGGGCAAA,+,0.00),144(TCTGACCAAG,+,0.00),469(ACAGGCCAAG,+,0.00),1142(ACAGGCCAAG,+,0.00)		468(CACAGGCCAA,+,0.00)	571(GCAATGAGTG,+,0.00)	798(AGGAAATGAT,+,0.00)						70(TCTGGGCA,-,0.00),378(GCTTGGCA,-,0.00),566(TCCTGGCA,-,0.00),811(TCTTGCCA,-,0.00),814(TGCCAAGT,+,0.00),963(TCCTGGCT,-,0.00)	524(GTTCCTAA,+,0.00),564(GTTCCTGG,+,0.00)	213(AGGATTCC,+,0.00),651(TGAATTCC,+,0.00),651(TGAATTCC,-,0.00)	175(GTGATTCA,+,0.00)	227(TTTGGACT,+,0.00),471(AGGCCAAG,-,0.00),788(AGGCCAAA,-,0.00),1144(AGGCCAAG,-,0.00)	438(TCCTTGGA,-,0.00)	53(GAACTTTT,-,0.00)			648(CCCTGAAT,+,0.00)	423(CTTGTAAA,+,0.00),536(CTTTTATA,+,0.00),540(TATAAAAG,-,0.00),892(TTGAAAAG,-,0.00)			767(GCTGCCCA,-,0.00)
peak94050	chr2	23465803	23466659	Intergenic	-142067	NM_052920	ENSG00000119771	KLHL29	KBTBD9	kelch-like family member 29	protein-coding	297(CCTGGCACTC,+,0.00),737(CTTAGCAGCT,+,0.00)				108(CAGGGAACAG,+,0.00)	751(GCATGAAGTT,-,0.00)	423(AATGAAGTCA,-,0.00),492(TGACTTCATA,+,0.00)		181(TGAGGGGGTG,+,0.00)	653(TTGCACAGGA,-,0.00),681(GCCTTTAAAA,+,0.00)		550(TCTGGCCAGG,+,0.00)		549(TTCTGGCCAG,+,0.00),551(CTGGCCAGGC,-,0.00)								296(GCCTGGCA,-,0.00)	108(CAGGGAAC,-,0.00)	488(GGAATGAC,-,0.00)		401(TGGACAAA,-,0.00),550(TCTGGCCA,+,0.00),581(TTTGGCAG,+,0.00),783(TTTGACCA,+,0.00)		604(GGCCTTCT,-,0.00),728(GAAAGTTC,+,0.00)	181(TGAGGGGG,+,0.00)	425(TGAAGTCA,-,0.00),492(TGACTTCA,+,0.00),625(TGATCTCA,-,0.00)		377(CTCTTAAA,+,0.00),682(CCTTTAAA,+,0.00),683(CTTTAAAA,+,0.00)
peak105263	chr2	173149716	173150493	Intergenic	-141978	NM_001316306	ENSG00000091409	ITGA6	CD49f|ITGA6B|VLA-6	integrin alpha 6	protein-coding	222(GGCTGGCAGG,-,0.00),374(CTGGGCACCC,+,0.00)					683(GCAAGAAGTT,-,0.00)	284(AATGAAGTAA,-,0.00)	314(GTTACTCTGG,-,0.00)		248(TCCTATAAAA,+,0.00),251(TATAAAAGAA,-,0.00)	295(TCCAGGATTC,-,0.00),342(ACCAAGATTC,-,0.00)	89(CTTGGCCAAC,-,0.00),319(TCTGGGCCAG,+,0.00),320(CTGGGCCAGA,-,0.00),678(TGTGGGCAAG,+,0.00)		432(CAGGCCTGGG,-,0.00)								225(TGGCAGGT,+,0.00)	58(GTTGCTGA,+,0.00)	298(AGGATTCC,+,0.00),530(GGAATCCT,-,0.00)		89(CTTGGCCA,+,0.00),112(TTTGGCAA,+,0.00)		125(ATTCTTTT,-,0.00),752(AAAAGGCT,+,0.00)			518(ATTCTGGA,-,0.00)	251(TATAAAAG,-,0.00)		646(CTCTGGAT,-,0.00)	373(GCTGGGCA,-,0.00)	160(GGACACAG,-,0.00),746(GGGCACAA,-,0.00)
peak72247	chr16	66258437	66259160	Intergenic	-141727	NM_001795	ENSG00000179776	CDH5	7B4|CD144	cadherin 5, type 2 (vascular endothelium)	protein-coding	199(GCCTGCCAAG,-,0.00),200(CCTGCCAAGG,+,0.00)				310(TTGAGAACAC,+,0.00)	673(CCACAAAGTT,-,0.00)	531(AATGAGATCA,-,0.00),533(TGAGATCATT,+,0.00)			52(TTAAAAAAAG,-,0.00)			28(TGTCCTACTT,+,0.00)		699(GGAATGAGTG,+,0.00)							202(TGCCAAGG,+,0.00)	108(GTTCCCTT,+,0.00)	269(GCCATTCC,+,0.00),400(GACATTCA,+,0.00),699(GGAATGAG,-,0.00)		201(CTGCCAAG,-,0.00),453(TGACCAAA,-,0.00)		57(AAAAGTTT,+,0.00),325(GTTCTTTC,-,0.00),370(AAAAGGAT,+,0.00)		533(TGAGATCA,+,0.00)				353(CTCTGTAT,-,0.00),546(CTTTGTAT,-,0.00),635(TTCCAAAG,+,0.00)		68(GGAAACAG,-,0.00),685(GGACACAG,-,0.00)
peak177804	chr7	25409233	25409901	Intergenic	-141462	NM_022150	ENSG00000105954	NPVF	C7orf9|RFRP	neuropeptide VF precursor	protein-coding	218(CCTTGCCAGG,-,0.00),219(CTTGCCAGGA,+,0.00)			141(TTATCTTTGG,+,0.00)	284(CCTGGGACAG,+,0.00)		370(TGAGTTCATT,+,0.00)			551(TTTTAAGGGA,-,0.00)		380(CTTGGCCCGT,-,0.00)		217(CCCTTGCCAG,+,0.00)								221(TGCCAGGA,+,0.00)	12(GTTGCCTA,+,0.00),504(AAAGGAAC,-,0.00)	127(TGAATGCC,-,0.00),578(AGAATGCT,-,0.00)		146(TTTGGCTG,+,0.00),380(CTTGGCCC,+,0.00)	378(TTCTTGGC,-,0.00)	210(AAAAGATC,+,0.00),443(GGAAGTAC,+,0.00),496(GAAAGGCT,+,0.00)			124(TCCTGAAT,+,0.00)
peak5986	chr1	61978231	61978878	Intergenic	-141360	NR_073400		MGC34796	-	sepiapterin reductase (7,8-dihydrobiopterin:NADP+ oxidoreductase) pseudogene	pseudo	415(CGATGCCAGG,-,0.00),492(TCCTGCCAAG,-,0.00),493(CCTGCCAAGA,+,0.00)	304(AAGAATGCAG,+,0.00),375(AAGCATTCCC,-,0.00)	59(TGAATCATTC,-,0.00)		560(GAAGGAACAA,+,0.00)					161(TTTTCAAGGA,-,0.00),299(ATTAAAAGAA,-,0.00)				70(CCCAGGCCAT,+,0.00),87(CTCAGGCCTG,+,0.00),252(CTGGGCAGTG,-,0.00)	348(GGGATGAATG,+,0.00)							198(ACTGGGCA,-,0.00),251(TCTGGGCA,-,0.00),418(TGCCAGGG,+,0.00),492(TCCTGCCA,-,0.00),495(TGCCAAGA,+,0.00),536(TTCCAGGA,+,0.00)	184(ACAGCAAC,-,0.00)	62(ATCATTCC,+,0.00),75(GCCATTCT,+,0.00),376(AGCATTCC,+,0.00)	59(TGAATCAT,-,0.00)	174(AGGCCAAA,-,0.00),494(CTGCCAAG,-,0.00)	496(GCCAAGAA,+,0.00)	302(AAAAGAAT,+,0.00)	510(TGAGGGGG,+,0.00)			299(ATTAAAAG,-,0.00)	17(GAATGTGC,-,0.00),427(GAATGTGA,-,0.00)			124(GGACACAA,-,0.00),516(GGACACAC,-,0.00)
peak150640	chr5	14440448	14441531	intron (NM_007118, intron 34 of 56)	-140902	NM_019018		FAM105A	NET20	family with sequence similarity 105, member A	protein-coding	558(GGTTTCCAGG,-,0.00),737(CTGAGCAACA,+,0.00),822(TGCTGCCAAG,-,0.00)	62(GGACATTCTC,-,0.00),136(AAGAATGTTT,+,0.00),235(AAGAATTTAC,+,0.00),575(AAGAATTTCC,+,0.00)					323(AGTGATGTAA,-,0.00)			121(TTTCAAAGAG,-,0.00),168(TTTCCAAGGA,-,0.00)				527(CTCTGGCTAG,+,0.00),529(CTGGCTAGTG,-,0.00),705(CGCTGGGCCG,+,0.00),824(CTGCCAAGCG,-,0.00)								825(TGCCAAGC,+,0.00)		63(GACATTCT,+,0.00),458(GCCATTCA,+,0.00),634(GGTATTCC,+,0.00)		344(TTAGGCCG,+,0.00),824(CTGCCAAG,-,0.00)	170(TCCAAGGA,+,0.00)	117(AAACTTTC,-,0.00),157(AAAAGATC,+,0.00),184(GAAAGAAC,+,0.00)	52(CCCACGCA,-,0.00),89(GGTGTGGG,+,0.00),474(TGCGTGGG,+,0.00),688(AGCGAGGG,+,0.00)	325(TGATGTAA,-,0.00)		120(CTTTCAAA,+,0.00),121(TTTCAAAG,-,0.00)				434(GTACACAA,-,0.00),1022(GTACACAA,-,0.00)
peak71388	chr16	54459891	54460243	Intergenic	-139689	NM_024336	ENSG00000177508	IRX3	IRX-1|IRXB1	iroquois homeobox 3	protein-coding	307(CCTGCCAAAA,+,0.00)		164(GGGTGACTCA,+,0.00),167(TGACTCAGAT,-,0.00)		132(TTAGGAACAA,+,0.00)	275(AACCTTCTGT,+,0.00)																178(TCCTGGCT,-,0.00),306(TCCTGCCA,-,0.00)	132(TTAGGAAC,-,0.00),270(AAGGGAAC,-,0.00)	295(GCAATTCC,+,0.00)	166(GTGACTCA,+,0.00),167(TGACTCAG,-,0.00)	308(CTGCCAAA,-,0.00)								343(ATTTGTAC,-,0.00)
peak203813	chr9	73168771	73169747	intron (NM_206944, intron 20 of 23)	-139686	NM_001206	ENSG00000119138	KLF9	BTEB|BTEB1	Kruppel-like factor 9	protein-coding	398(AGGTGCCAGG,-,0.00),597(ACTTGGCAAG,-,0.00),598(CTTGGCAAGA,+,0.00),635(CGTTGCTAGG,-,0.00)	301(TGGAATTTCC,+,0.00),647(GCACATTCTA,-,0.00)	736(AATTGAATCA,+,0.00)		170(CAGGAAACAA,+,0.00)					777(TTCTTTTAAA,+,0.00),778(TCTTTTAAAA,+,0.00)	746(GAATCCCTGA,+,0.00)			3(CAGGGCAGTG,-,0.00),692(CTGGCGAGCT,-,0.00)				627(AGAGTTTCCG,+,0.00)				401(TGCCAGGC,+,0.00),597(ACTTGGCA,-,0.00),600(TGGCAAGA,+,0.00)	636(GTTGCTAG,+,0.00)	302(GGAATTTC,-,0.00),745(AGAATCCC,-,0.00)	275(TGAGTAAT,-,0.00)	338(CTGACAAA,-,0.00),549(CGGCCAGG,-,0.00)	297(TGCTTGGA,-,0.00)	785(AAACTTTC,-,0.00)	494(GGAGTGGG,+,0.00)		306(TTTCCGGG,-,0.00),574(CCCAGAAT,+,0.00)	562(TTGAAAAG,-,0.00),779(CTTTTAAA,+,0.00),781(TTTAAAAC,-,0.00)	647(GCACATTC,+,0.00)		693(TGGCGAGC,+,0.00),716(TGCCCAGC,+,0.00)	172(GGAAACAA,-,0.00),924(GGACACCA,-,0.00)
peak151785	chr5	36441294	36441959	Intergenic	-139615	NM_145000	ENSG00000164188	RANBP3L	-	RAN binding protein 3-like	protein-coding		121(GAGAATTTCT,+,0.00)			275(GTTGGAACAA,+,0.00)	418(AACCTTCTAA,+,0.00)				365(TTTTCTTAAA,+,0.00),367(TTCTTAAAAA,+,0.00),369(CTTAAAAAAA,-,0.00),370(TTAAAAAAAA,-,0.00),405(ATTTAAAAGA,-,0.00),406(TTTAAAAGAG,-,0.00)		109(CTGGGCCAAA,-,0.00),159(TCTCCCCAAG,+,0.00)		173(CCCAGGCCAC,+,0.00),175(CAGGCCACAG,-,0.00),223(CTCTGCCCTG,+,0.00)		237(AGGAAATTAC,+,0.00)							495(ATAGGAAC,-,0.00)	456(GCCATTCA,+,0.00)		111(GGGCCAAA,-,0.00)		544(GAAAGTAC,+,0.00)				406(TTTAAAAG,-,0.00)		319(ATCCAGAG,+,0.00),641(CTTTGGAT,-,0.00)
peak198138	chr8	122511672	122512590	Intergenic	-139455	NR_002835		HAS2-AS1	HAS2-AS|HAS2AS|HASNT|NCRNA00077	HAS2 antisense RNA 1	ncRNA	249(CTTGGCATCT,+,0.00)					446(GTACAAACTT,-,0.00),905(TAAAAAAGTT,-,0.00)		49(GTTGCAATGG,-,0.00)		290(TTGCAAAGGG,-,0.00),728(ATTAAAAAAA,-,0.00),729(TTAAAAAAAA,-,0.00),748(TTGAAAAGAC,-,0.00)				517(CCCAGGCCAG,+,0.00)								97(TCTTGCAA,-,0.00),167(TTCCAGGA,+,0.00),248(TCTTGGCA,-,0.00),568(TTCCAGGT,+,0.00)		101(GCAATTCC,+,0.00),511(CCCATTCC,+,0.00)			247(TTCTTGGC,-,0.00)	544(AATCTTTT,-,0.00)	201(AGAGTGGG,+,0.00)			748(TTGAAAAG,-,0.00)		303(ATCCAGAG,+,0.00)		598(CTGTTTCC,+,0.00)
peak162472	chr5	177798880	177799602	intron (NM_173465, intron 2 of 28)	-139418	NR_103509	ENSG00000175309	PHYKPL	AGXT2L2|PHLU	5-phosphohydroxy-L-lysine phospho-lyase	protein-coding	355(TGTTGCCCAG,-,0.00),414(ACTTGGCAGG,-,0.00),415(CTTGGCAGGA,+,0.00)		1(TTCTGACTCA,+,0.00),4(TGACTCAGCT,-,0.00),281(GGGTGACTCC,+,0.00)							57(TTAGAAAAGA,-,0.00),58(TAGAAAAGAA,-,0.00),174(TGTTTTAAAA,+,0.00),176(TTTTAAAACA,-,0.00),450(TTCTTATTAA,+,0.00),451(TCTTATTAAA,+,0.00),518(TTAAACAGAA,-,0.00)	238(GATTTCTGGT,+,0.00)	76(CCTGGCCAAG,+,0.00)		75(GCCTGGCCAA,+,0.00),507(CCCTGGCCTT,+,0.00)		541(AGGAAATGAA,+,0.00)						414(ACTTGGCA,-,0.00),417(TGGCAGGA,+,0.00),534(AGCCAAGA,+,0.00)	185(ACGGGAAC,-,0.00),481(GTTGCTGA,+,0.00),611(ACAGGAAC,-,0.00)		3(CTGACTCA,+,0.00),4(TGACTCAG,-,0.00)	78(TGGCCAAG,-,0.00),415(CTTGGCAG,+,0.00)		106(ATCCTTTC,-,0.00)	631(GGCGGGGG,+,0.00)			175(GTTTTAAA,+,0.00),177(TTTAAAAC,-,0.00)		233(CTCTGGAT,-,0.00)
peak207557	chr9	123146196	123147035	Intergenic	-139287	NR_029604	ENSG00000207814	MIR147A	MIR147|MIRN147|hsa-mir-147a	microRNA 147a	ncRNA	277(CTTGGTAGCC,+,0.00)		440(GGTTGAGTCA,+,0.00),443(TGAGTCAGAA,-,0.00)		418(CTGAGGACAA,+,0.00)					228(TTAACAAGGA,-,0.00)				52(GAGGCCAGGG,-,0.00),99(CGTCGGCCAG,+,0.00),101(TCGGCCAGTG,-,0.00),329(CCCTGCCCAG,+,0.00),331(CTGCCCAGTG,-,0.00),598(CTGACCAGCT,-,0.00),615(CACTCGCCAA,+,0.00)								332(TGCCCAGT,+,0.00),532(TGGCAGGA,+,0.00)		218(TGAATGCC,-,0.00),379(GGAATGGG,-,0.00)	443(TGAGTCAG,-,0.00)	421(AGGACAAA,-,0.00),618(TCGCCAAA,-,0.00)		436(AAAAGGTT,+,0.00)	92(CCCACACC,-,0.00),546(TGAGTGGG,+,0.00),578(AGTGTGGG,+,0.00),638(CACACGCA,-,0.00)					521(CTTTGGAC,-,0.00),790(TTCCAAAG,+,0.00)
peak169337	chr6	99142837	99143891	Intergenic	-139216	NM_005604	ENSG00000184486	POU3F2	BRN2|N-Oct3|OCT7|OTF-7|OTF7|POUF3|brn-2|oct-7	POU class 3 homeobox 2	protein-coding	644(GCTGGCAACA,+,0.00),682(CCTTGCCAAG,-,0.00),683(CTTGCCAAGA,+,0.00)			893(CCAGAGAAAC,-,0.00)	698(CCTGGGACAG,+,0.00)	11(GCACAAAGTA,-,0.00)		893(CCAGAGAAAC,+,0.00)						363(CAGGCCAGAG,-,0.00)								685(TGCCAAGA,+,0.00)	209(ATAGCAAC,-,0.00),621(AAAGGAAC,-,0.00),645(CTGGCAAC,-,0.00),726(CTAGTAAC,-,0.00)	352(GGAATGGG,-,0.00),514(GGAATTCA,+,0.00),514(GGAATTCA,-,0.00),719(GGCACTCC,+,0.00)		364(AGGCCAGA,-,0.00),652(CAGCCAAA,-,0.00)		398(AAAAGTTT,+,0.00),438(GTACTTTT,-,0.00),477(AAAAGGTC,+,0.00),990(GGACTTTT,-,0.00)						83(CTCTGGAT,-,0.00),264(ATCCAGAG,+,0.00),395(GTCAAAAG,+,0.00),543(GTCAAAAG,+,0.00),785(ATACAGAG,+,0.00)			907(TCATTTGT,+,0.00)
peak18555	chr1	240500814	240501746	intron (NM_001305424, intron 14 of 18)	-139129	NR_128706	ENSG00000265031	MIR1273E	hsa-mir-1273e	microRNA 1273e	ncRNA		596(GAGAATGTTC,+,0.00),610(GCAAATTCTT,-,0.00)			879(CAGGAAACAA,+,0.00)	24(TAACAAGGTT,-,0.00)	115(AATAAGGTAA,-,0.00)			234(TTTCTAAGGA,-,0.00),509(TTGAATAGGA,-,0.00),671(CTCTTTTCAA,+,0.00),893(GCTTTTTTAA,+,0.00),894(CTTTTTTAAA,+,0.00),895(TTTTTTAAAA,+,0.00)													416(TAAGCAAC,-,0.00),580(GTTACCGG,+,0.00)	106(GCCATTCA,+,0.00)	569(TGAGTAAT,-,0.00)	102(CTTGGCCA,+,0.00)	236(TCTAAGGA,+,0.00),506(TTCTTGAA,-,0.00)	242(GAAAGGCT,+,0.00)		392(TGAGCTCA,+,0.00),392(TGAGCTCA,-,0.00)	583(ACCGGAAC,+,0.00)	673(CTTTTCAA,+,0.00)	598(GAATGTTC,-,0.00)	620(CTCTGTAT,-,0.00)		0(TTGTTTCC,+,0.00),881(GGAAACAA,-,0.00)
peak170684	chr6	117447277	117447924	Intergenic	-139121	NM_182645	ENSG00000170162	VGLL2	VGL2|VITO1	vestigial-like family member 2	protein-coding	88(CTGGGCAACC,+,0.00)			275(GTATCCTTAG,+,0.00)		94(AACCTTGTGC,+,0.00),235(TCACAAAGGA,-,0.00)				203(CCCTTTTCAG,+,0.00)		87(TCTGGGCAAC,+,0.00)	228(GATTAGGTCA,-,0.00)									87(TCTGGGCA,-,0.00)	366(CTGGGAAC,-,0.00)	157(TGAATGCC,-,0.00),380(GACATTCA,+,0.00)		436(TTTGGACA,+,0.00)		191(GATCTTTT,-,0.00),321(GAAAGGCT,+,0.00),481(GAAAGGAT,+,0.00),630(AAACTTTT,-,0.00)		230(TTAGGTCA,+,0.00)	409(CCCAGAAT,+,0.00)	194(CTTTTCAA,+,0.00)		119(CTTTGTAC,-,0.00),139(ATTTGTAC,-,0.00),621(ATACAGAG,+,0.00)		233(GGTCACAA,-,0.00)	237(ACAAAGGA,-,0.00)
peak105264	chr2	173152712	173153276	Intergenic	-139088	NM_001316306	ENSG00000091409	ITGA6	CD49f|ITGA6B|VLA-6	integrin alpha 6	protein-coding	61(CTTGGCAACA,+,0.00),133(TGTTGGCCAG,-,0.00),252(CGGTGCCCAG,-,0.00),329(CTGGCCAAAA,+,0.00),508(CTGGGCAAAG,+,0.00)	369(TAGAATGCTG,+,0.00),389(GAGAATGTCA,+,0.00)									215(ACCAGGATTT,-,0.00)	328(TCTGGCCAAA,+,0.00)		133(TGTTGGCCAG,+,0.00),135(TTGGCCAGTA,-,0.00),252(CGGTGCCCAG,+,0.00),327(GTCTGGCCAA,+,0.00)					278(CCCTTTATTT,+,0.00)			60(CCTTGGCA,-,0.00),507(ACTGGGCA,-,0.00)	0(GTTCCTTG,+,0.00),62(TTGGCAAC,-,0.00)	370(AGAATGCT,-,0.00),390(AGAATGTC,-,0.00)		94(TTTGGACA,+,0.00),184(TTTGTCCA,+,0.00),186(TGTCCAAA,-,0.00),328(TCTGGCCA,+,0.00),330(TGGCCAAA,-,0.00)		151(AGAAGTCC,+,0.00)	477(CCCACTCT,-,0.00)			309(CTTTTAAT,+,0.00)		93(CTTTGGAC,-,0.00)	96(TGGACAGC,+,0.00),255(TGCCCAGC,+,0.00)		195(TCTTTTGT,+,0.00)
peak204113	chr9	77342515	77344700	intron (NM_001177310, intron 37 of 38)	-139038	NR_106746	ENSG00000275469	MIR6130	hsa-mir-6130	microRNA 6130	ncRNA	303(AGCTGGCAGG,-,0.00),1826(ATGTGCCAAG,-,0.00)	98(AGGAATTTTT,+,0.00),1222(ACAAATTCCT,-,0.00),1707(AGGAATGCGG,+,0.00)		1759(CCAAGGATTG,-,0.00)	590(TTGTTCTATG,-,0.00)	578(TTACAAAGGA,-,0.00),1555(AACTTTATGA,+,0.00)	535(AATGAGATAA,-,0.00)	831(CCATAGTAAC,+,0.00)		133(TTTAAAAAAA,-,0.00),468(TCCTTTTAAT,+,0.00),578(TTACAAAGGA,-,0.00),1046(TCCTTTTTAA,+,0.00),1259(CTCTTTCAAA,+,0.00),1719(TTTCAAAAGG,-,0.00),1720(TTCAAAAGGG,-,0.00)	800(ACTAGGATTC,-,0.00),1098(ACTAGAATAC,-,0.00),2118(ACCAGGATTC,-,0.00)	351(CTCGGTCAGA,-,0.00)	108(AAGTATGTCA,-,0.00)	275(CGGTGGCCAA,+,0.00),289(CTGTGGCCAT,+,0.00)	1078(CATTCATTAC,-,0.00)							44(AGCCAGGA,+,0.00),306(TGGCAGGA,+,0.00),1829(TGCCAAGC,+,0.00)	833(ATAGTAAC,-,0.00)	633(GGCATACC,+,0.00),732(ACCATTCC,+,0.00),1076(GACATTCA,+,0.00),1708(GGAATGCG,-,0.00)		441(TTTGGCAG,+,0.00),716(ATTGGCCG,+,0.00),1796(TTTGGCAG,+,0.00)	1548(CCCAAGAA,+,0.00),1703(TCTAAGGA,+,0.00),1758(TCCAAGGA,+,0.00)	383(GAACTTTT,-,0.00),467(GTCCTTTT,-,0.00),618(AAAAGAAC,+,0.00),1045(ATCCTTTT,-,0.00),1192(ATACTTTT,-,0.00),1745(GGACTTTT,-,0.00)	320(TGTGGGGG,+,0.00),332(GGCGGGGG,+,0.00)	771(TTAGATCA,+,0.00),1850(TGATGTCA,-,0.00),1861(TGATCTCA,-,0.00)		88(CTTTTATA,+,0.00),470(CTTTTAAT,+,0.00),1261(CTTTCAAA,+,0.00),1262(TTTCAAAG,-,0.00),1635(CTCTTAAA,+,0.00)		578(TTACAAAG,+,0.00),1120(ATATAAAG,+,0.00),1497(CTTTGGAT,-,0.00)		883(GGAAACAA,-,0.00),1598(GGAAACAG,-,0.00),1684(GGAAACAA,-,0.00),2039(TTGTGTCC,+,0.00)	22(ACAAAAGA,-,0.00),580(ACAAAGGA,-,0.00)
peak146264	chr4	143967300	143968062	Intergenic	-138389	NM_001290325	ENSG00000170185	USP38	HP43.8KD	ubiquitin specific peptidase 38	protein-coding	490(CGTTGCCCAG,-,0.00),552(TGCTGGCCAG,-,0.00),554(CTGGCCAGCA,+,0.00),628(AGTTGCCAGG,-,0.00)	736(GAGAATGTGG,+,0.00)			194(TTGTTCTCTG,-,0.00),682(GTGTTCCCTG,-,0.00)					340(TTGAAAAAGC,-,0.00)		68(CTTGGAGAGA,-,0.00),208(TCTGGCAAAG,+,0.00)		17(GACTGGCCAT,+,0.00),87(CCTTGGCCAA,+,0.00),89(TTGGCCAAGG,-,0.00),207(CTCTGGCAAA,+,0.00),490(CGTTGCCCAG,+,0.00),552(TGCTGGCCAG,+,0.00),554(CTGGCCAGCA,-,0.00),632(GCCAGGCCAG,+,0.00),634(CAGGCCAGCG,-,0.00)					375(GAACAAAGGG,-,0.00)			232(TCTTGGCA,-,0.00),493(TGCCCAGT,+,0.00),631(TGCCAGGC,+,0.00)	587(GTTGCTGA,+,0.00),629(GTTGCCAG,+,0.00),684(GTTCCCTG,+,0.00),712(TTAGGAAC,-,0.00)	80(GGAATGGC,-,0.00)		88(CTTGGCCA,+,0.00),90(TGGCCAAG,-,0.00),354(AGTCCAAA,-,0.00)	66(TGCTTGGA,-,0.00),535(TCCTTGGA,-,0.00)	310(AGTCTTTT,-,0.00),750(GTCCTTTT,-,0.00)	43(TGCGTGGG,+,0.00),106(AGTGTGGG,+,0.00),127(GGTGTGGG,+,0.00)						553(GCTGGCCA,-,0.00),555(TGGCCAGC,+,0.00),635(AGGCCAGC,+,0.00)
peak189046	chr7	153444871	153446775	Intergenic	-138359	NM_001039350	ENSG00000130226	DPP6	DPPX|MRD33|VF2	dipeptidyl-peptidase 6	protein-coding	461(CCTGGCAAAA,+,0.00),1282(AGTTGGCCGG,-,0.00),1510(GGCTGGCAGG,-,0.00)	43(TAGAATGTTG,+,0.00),1790(AGGAATTCTG,-,0.00)	1161(ACATGAATCA,+,0.00)			229(GCAGAAAGGA,-,0.00)			541(AGAGTGGGCG,+,0.00),1251(TGCGGGGGCG,+,0.00)	118(TTCTTTTCAC,+,0.00)	457(GGTTCCTGGC,+,0.00),1134(GAATCTGGGC,+,0.00),1792(GAATTCTGGC,+,0.00)	1031(CTCGCCCAGA,-,0.00),1156(TCTGGACATG,+,0.00),1609(CTGGGCCAGA,-,0.00)		273(CCCTGGTCAA,+,0.00),888(CACTGGGCAG,+,0.00),890(CTGGGCAGAG,-,0.00),918(CGCCGGCCCG,+,0.00),971(CTGGGCTGCG,-,0.00),1155(CTCTGGACAT,+,0.00),1284(TTGGCCGGAG,-,0.00),1426(CCGCGGCCAG,+,0.00),1465(CGCCGGCCAC,+,0.00),1871(ATCGCCAGCG,-,0.00)	236(GGAATGGATG,+,0.00)							460(TCCTGGCA,-,0.00),889(ACTGGGCA,-,0.00),1513(TGGCAGGT,+,0.00),1741(TTCCAGGA,+,0.00)	102(GTTCCCTG,+,0.00),458(GTTCCTGG,+,0.00)	1791(GGAATTCT,+,0.00),1791(GGAATTCT,-,0.00)	1163(ATGAATCA,+,0.00)	288(TTGGGCCG,+,0.00),505(TTTGGCGG,+,0.00),1283(GTTGGCCG,+,0.00),1783(CGGCCTAA,-,0.00),1796(TCTGGCAG,+,0.00)	40(TCCTAGAA,+,0.00),816(TCCTTGGA,-,0.00)	645(GAAAGATC,+,0.00),1210(GAAAGGCC,+,0.00)	424(CCCACTCC,-,0.00),541(AGAGTGGG,+,0.00),632(TGAGGGGG,+,0.00),804(CCCACACA,-,0.00),1251(TGCGGGGG,+,0.00),1257(GGCGTGGG,+,0.00),1772(GGAGTGGG,+,0.00),1851(CCCACGCG,-,0.00)	149(TTAGATCA,+,0.00),157(TGACTTCA,+,0.00)	1794(ATTCTGGC,-,0.00)			1155(CTCTGGAC,-,0.00)		869(CTGTTTCC,+,0.00),1525(CTGTTTCC,+,0.00)
peak35629	chr11	100696299	100696773	intron (NM_152432, intron 3 of 23)	-137850	NR_133571	ENSG00000248027	LOC100128386	-	uncharacterized LOC100128386	ncRNA										188(GTCTTTACAA,+,0.00),266(GTTTTTGAAA,+,0.00)													371(GTTCCCGT,+,0.00),441(GTTCCTGA,+,0.00)				300(TGCTTGGA,-,0.00)	174(ATTCTTTT,-,0.00),279(AGTCTTTT,-,0.00)	206(TGTGTGGG,+,0.00)			191(TTTACAAG,-,0.00)		330(CTCTGTAC,-,0.00)			281(TCTTTTGT,+,0.00)
peak154468	chr5	77793674	77794416	intron (NM_005779, intron 4 of 4)	-137680	NR_105014	ENSG00000245556	SCAMP1-AS1	-	SCAMP1 antisense RNA 1	ncRNA	113(AGCTGCCAAG,-,0.00),385(CTTGGCAGCA,+,0.00),621(CCTAGCAGCT,+,0.00),648(TGTTGCTAGG,-,0.00)			217(CAAAGGATAC,-,0.00),365(CCAGGAAAAC,-,0.00)	80(TTGTTTCCAG,-,0.00)					671(TCTTTTACAA,+,0.00)				146(AGCTGGCCAG,+,0.00),148(CTGGCCAGGC,-,0.00),157(CACTGGCCAG,+,0.00),159(CTGGCCAGGA,-,0.00),334(ATGGGCAGAG,-,0.00)								116(TGCCAAGA,+,0.00),384(TCTTGGCA,-,0.00)	649(GTTGCTAG,+,0.00)	232(GGAATGAG,-,0.00),606(GTCATTCT,+,0.00)	496(TGAGTAAT,-,0.00)	90(CTTGGCCT,+,0.00),115(CTGCCAAG,-,0.00),385(CTTGGCAG,+,0.00),611(TCTGGCAG,+,0.00)		186(AGAAGGAC,+,0.00),196(GAAAGGAC,+,0.00)	224(TACGTGGG,+,0.00),376(CCCACTCC,-,0.00)		609(ATTCTGGC,-,0.00)				147(GCTGGCCA,-,0.00)	80(TTGTTTCC,+,0.00),431(CTGTTTCC,+,0.00)	216(ACAAAGGA,-,0.00)
peak27786	chr10	127799080	127799737	intron (NM_001288973, intron 6 of 22)	-137566	NR_102707	ENSG00000233409	FANK1-AS1	-	FANK1 antisense RNA 1	ncRNA	623(TGCTGCCCAG,-,0.00)		120(TGATTCAGGC,-,0.00)		612(GTGTTCCTTC,-,0.00)					251(TTTTAAGAGA,-,0.00),252(TTTAAGAGAA,-,0.00),535(TCTTTTATAA,+,0.00),582(TTTTACAAGA,-,0.00),583(TTTACAAGAA,-,0.00)				623(TGCTGCCCAG,+,0.00),625(CTGCCCAGCT,-,0.00)	106(TGGATGAATG,+,0.00)								137(ATAGGAAC,-,0.00)	205(AGCATTCA,+,0.00),235(AGAATTCC,+,0.00),235(AGAATTCC,-,0.00)	119(ATGATTCA,+,0.00)	569(CTTCCAAA,-,0.00)	271(TTCGTGGA,-,0.00)	485(AAAAGTAT,+,0.00),578(AGACTTTT,-,0.00)	150(CCCCCACA,-,0.00)		122(ATTCAGGC,-,0.00),559(AGTCCGGG,-,0.00)	252(TTTAAGAG,-,0.00),431(TTTAAAAC,-,0.00),536(CTTTTATA,+,0.00),583(TTTACAAG,-,0.00)			624(GCTGCCCA,-,0.00),626(TGCCCAGC,+,0.00)
peak172429	chr6	139932582	139933371	Intergenic	-137243	NR_033919	ENSG00000238099	LINC01625	-	long intergenic non-protein coding RNA 1625	ncRNA	218(TGTTCCCAGG,-,0.00),314(TGTTGCCAGA,-,0.00)				217(ATGTTCCCAG,-,0.00)	37(TTAGGAAGTT,-,0.00)				200(TTCCTTTCAA,+,0.00),201(TCCTTTCAAT,+,0.00)	156(GAATTCTAGC,+,0.00)	299(CATGGACAGA,-,0.00)		591(CACTGGACAA,+,0.00)	210(TGCATGAATG,+,0.00)								219(GTTCCCAG,+,0.00),315(GTTGCCAG,+,0.00),652(GTTCCTTG,+,0.00)	356(GGAATGAC,-,0.00),501(GGCATTCA,+,0.00)		246(TGGTCAAA,-,0.00),416(TGGCCCAA,-,0.00)	151(TCCTAGAA,+,0.00)	90(GAAAGGTT,+,0.00),334(AGCCTTTT,-,0.00),368(AAAAGGAT,+,0.00)	268(CCCACTCA,-,0.00)			708(TTTATAAG,-,0.00)	215(GAATGTTC,-,0.00)				76(ACAAATGA,-,0.00)
peak66982	chr15	88658501	88659379	intron (NM_001243101, intron 12 of 17)	-137021	NR_038229	ENSG00000260305	NTRK3-AS1	-	NTRK3 antisense RNA 1	ncRNA	290(CCTGGGAACA,+,0.00),389(CCTGGAAACT,+,0.00),556(CCGGGCAGCC,+,0.00),629(CCTGCCAGCA,+,0.00),812(TTCTGCCCAG,-,0.00)	271(TGGCATTCTT,-,0.00)			291(CTGGGAACAG,+,0.00)					3(TTGCAAAGCA,-,0.00),191(TTTGAAAGGC,-,0.00),719(TTTCTAAGGA,-,0.00)	508(GGATTCCAGC,+,0.00)			102(CCCAGGCCAA,+,0.00),540(GAGGCCGGCG,-,0.00),779(CTGGCTACCC,-,0.00)	735(GGAATGACTG,+,0.00)							204(TCCTGGAA,-,0.00),372(TTCCAGGA,+,0.00),388(TCCTGGAA,-,0.00),815(TGCCCAGA,+,0.00)	202(GTTCCTGG,+,0.00),291(CTGGGAAC,-,0.00)	272(GGCATTCT,+,0.00),507(GGGATTCC,+,0.00),735(GGAATGAC,-,0.00),773(GGAATGCT,-,0.00)		175(TTTGGAAG,+,0.00)	721(TCTAAGGA,+,0.00)		607(CCCACTCC,-,0.00)		645(TTTCCGGT,-,0.00)	191(TTTGAAAG,-,0.00)
peak49165	chr13	26994751	26994913	Intergenic	-137008	NM_001291965	ENSG00000132970	WASF3	Brush-1|SCAR3|WAVE3	WAS protein family, member 3	protein-coding										77(TCTTTTTCAG,+,0.00)				145(GGCTGGACAG,+,0.00)																98(TGACCTCA,+,0.00),98(TGACCTCA,-,0.00)					146(GCTGGACA,-,0.00)	149(GGACAGAA,-,0.00)
peak198642	chr8	127707341	127708020	Intergenic	-136969	NM_174911	ENSG00000168672	FAM84B	BCMP101|NSE2	family with sequence similarity 84, member B	protein-coding	427(GGTTACCAGG,-,0.00)	483(GAAAATTCTT,-,0.00)		29(GTTTCCATGG,+,0.00)	19(CCAAGAACAA,+,0.00)	63(GAACAAAGGT,-,0.00)		29(GTTTCCATGG,-,0.00)		266(GTTAAAAGAA,-,0.00)	312(TCTGGGAATC,-,0.00)											180(TTGCAAGA,+,0.00)	428(GTTACCAG,+,0.00),463(ATGGCAAC,-,0.00)	105(GGAATGTT,-,0.00),539(GGCATTCA,+,0.00),565(ACCATTCC,+,0.00)			18(TCCAAGAA,+,0.00)	269(AAAAGAAT,+,0.00)	558(CCCCCTCA,-,0.00)			169(CTTTTAAA,+,0.00),170(TTTTAAAG,-,0.00),672(CTTTGAAA,+,0.00)				302(GGAAACAG,-,0.00)	640(ACAAATGA,-,0.00)
peak37968	chr11	125227627	125228773	intron (NM_022062, intron 4 of 12)	-136910	NM_001301851		LOC403312	-	putative uncharacterized protein MGC39545	protein-coding		74(AAGAATTTGT,+,0.00)	30(GAATGACTCA,+,0.00),33(TGACTCAATC,-,0.00),768(CCATGAGTCA,+,0.00),771(TGAGTCACAT,-,0.00)		341(GTGGGAACAA,+,0.00),763(ATGTTCCATG,-,0.00),917(CTGTTCCAAG,-,0.00)	393(AACTTCATTC,+,0.00),676(GCACAAAGCT,-,0.00)				606(TTACAAAAGG,-,0.00),803(CCCTTTTAAA,+,0.00),804(CCTTTTAAAA,+,0.00)	549(ACAGGGATTC,-,0.00),553(GGATTCTGGT,+,0.00)			881(TTGGCCTGGG,-,0.00)	756(GCAGTGAATG,+,0.00),1069(CAGTCATTGC,-,0.00)	1071(GTCATTGCCT,-,0.00)						920(TTCCAAGA,+,0.00)	238(GTTCCTGT,+,0.00),465(TTAGGAAC,-,0.00),662(GTTCCCGG,+,0.00)	29(GGAATGAC,-,0.00),552(GGGATTCT,+,0.00)	32(ATGACTCA,+,0.00),770(ATGAGTCA,+,0.00),771(TGAGTCAC,-,0.00)	597(TTTGGACT,+,0.00),714(CTTGGCCT,+,0.00),880(CTTGGCCT,+,0.00),1020(TTTGGCCT,+,0.00)	712(TTCTTGGC,-,0.00)	350(AAAAGTAC,+,0.00),1013(GGCCTTCT,-,0.00)	338(AGTGTGGG,+,0.00),522(CACACGCA,-,0.00)		555(ATTCTGGT,-,0.00)	805(CTTTTAAA,+,0.00)	761(GAATGTTC,-,0.00)	78(ATTTGTAT,-,0.00),113(ATACAAAT,+,0.00),458(CTTTTTAT,-,0.00)		180(GTGTGTCC,+,0.00),871(TTCTGTCC,+,0.00)
peak199622	chr8	140851755	140852632	intron (NM_031466, intron 21 of 22)	-136894	NM_001282534	ENSG00000169427	KCNK9	K2p9.1|KT3.2|TASK-3|TASK3	potassium channel, two pore domain subfamily K, member 9	protein-coding	323(CGGTGCCAGG,-,0.00),542(CTGGGCACCA,+,0.00),601(CCTGGCAGAG,+,0.00)	135(GCGCATTCCT,-,0.00),244(AAGAATGTTC,+,0.00)		159(GTTTCCTAGG,+,0.00),438(CCAAAGAAAC,-,0.00)	248(ATGTTCCAGG,-,0.00),433(GTGTTCCAAA,-,0.00)		463(TGACTTTATT,+,0.00)	100(CCACAGTAAC,+,0.00),438(CCAAAGAAAC,+,0.00)		436(TTCCAAAGAA,-,0.00)				447(CCCTGGCTAT,+,0.00),705(CCCTGGCCTC,+,0.00),735(CAATGGCCAC,+,0.00)	807(CACTCATTCA,-,0.00)							326(TGCCAGGC,+,0.00),541(TCTGGGCA,-,0.00),600(GCCTGGCA,-,0.00)		136(CGCATTCC,+,0.00)		34(TTTGGCCT,+,0.00)			283(AGAGTGGG,+,0.00)		299(ATTCCGGA,-,0.00)		246(GAATGTTC,-,0.00)	273(ATCCAAAG,+,0.00),436(TTCCAAAG,+,0.00)		157(TTGTTTCC,+,0.00)
peak193783	chr8	59708990	59709542	Intergenic	-136862	NM_003580	ENSG00000035681	NSMAF	FAN	neutral sphingomyelinase activation associated factor	protein-coding					242(GTGTTCCAGG,-,0.00)		226(TTAGGTCACT,+,0.00)			184(TTTTTAAGAA,-,0.00),186(TTTAAGAAAA,-,0.00),513(CTCTTTTAAT,+,0.00)			425(AAGTAGGTCA,-,0.00)									24(TCTTGGAA,-,0.00),413(ACTTGGAA,-,0.00)	7(GTTGCCAA,+,0.00),506(TAGGCAAC,-,0.00)	439(GCCATTCT,+,0.00)		8(TTGCCAAA,-,0.00)	446(TCCAAGAA,+,0.00)	192(AAAAGACT,+,0.00)	367(TGTGTGGG,+,0.00)	226(TTAGGTCA,+,0.00)		147(GTTTTAAA,+,0.00),515(CTTTTAAT,+,0.00)		398(ATACAAAG,+,0.00)		396(GGATACAA,-,0.00)
peak188670	chr7	149706797	149707379	Intergenic	-136137	NR_027040	ENSG00000204934	ATP6V0E2-AS1	-	ATP6V0E2 antisense RNA 1	ncRNA	257(CTTGCCAATT,+,0.00)	410(GGGCATTCTG,-,0.00)								44(TTAAAAAGGC,-,0.00),226(GTCTTTGAAA,+,0.00),229(TTTGAAAAGC,-,0.00),230(TTGAAAAGCA,-,0.00),467(TCCTTTGCAT,+,0.00)				99(CCCTAGCCTG,+,0.00),101(CTAGCCTGCG,-,0.00)	187(TATTCAGTCC,-,0.00)							256(ACTTGCCA,-,0.00),402(AGCCAAGT,+,0.00)	465(GTTCCTTT,+,0.00)	411(GGCATTCT,+,0.00)		4(CGGACAGA,-,0.00)	548(TTCTTGGG,-,0.00)	24(AGAAGAAC,+,0.00),47(AAAAGGCT,+,0.00),193(GTCCTTCT,-,0.00)				228(CTTTGAAA,+,0.00),230(TTGAAAAG,-,0.00)				393(TTGTGTGC,+,0.00)
peak32107	chr11	48917047	48917733	Intergenic	-135762	NM_001206626	ENSG00000182053	TRIM49B	-	tripartite motif containing 49B	protein-coding	381(TGTTGCCAGG,-,0.00)									102(TCCTTTTCAG,+,0.00)				109(CAGGCCTGGG,-,0.00)	16(CATTCATTTC,-,0.00)	18(TTCATTTCCT,-,0.00)						384(TGCCAGGA,+,0.00),648(TGCCAGGA,+,0.00)	382(GTTGCCAG,+,0.00)			120(TCTGGCCT,+,0.00)		101(ATCCTTTT,-,0.00)					13(GCACATTC,+,0.00)	54(CTTTGTAC,-,0.00)		665(TTGTGTTC,+,0.00)	661(TCATTTGT,+,0.00)
peak210499	chrX	8274221	8275101	Intergenic	-135353	NM_016378	ENSG00000177504	VCX2	VCX-2r|VCX2R|VCXB	variable charge, X-linked 2	protein-coding		388(ATACATTCTG,-,0.00)		745(ATGTCCTTGG,+,0.00)	434(ATGTTCCTGA,-,0.00)		413(TGAGATCATT,+,0.00)			145(TCTTTTTCAT,+,0.00),686(TTGGAAAGGA,-,0.00),780(TTCTTTGAGA,+,0.00)	170(GTATTCTGGC,+,0.00),605(GCAGGGATCC,-,0.00)			651(GACTGCCCAG,+,0.00)	774(CATTCATTCT,-,0.00)							40(TTCCAAGT,+,0.00),349(AGCCAAGA,+,0.00)	228(CTGGGAAC,-,0.00),436(GTTCCTGA,+,0.00)	514(AGAATGAC,-,0.00),677(GGCATCCC,+,0.00),772(AGCATTCA,+,0.00)		527(TTTGGCCC,+,0.00),529(TGGCCCAA,-,0.00),826(ATTGGCCG,+,0.00)	41(TCCAAGTA,+,0.00),248(TCCAACAA,+,0.00)	81(AAAAGGCT,+,0.00),143(AGTCTTTT,-,0.00),186(AAAAGTAT,+,0.00),192(ATCCTTTT,-,0.00),257(GATCTTTT,-,0.00)		109(TGACCTAA,-,0.00),413(TGAGATCA,+,0.00)	164(ATTCAGGT,-,0.00),172(ATTCTGGC,-,0.00),225(ATTCTGGG,-,0.00),392(ATTCTGGT,-,0.00)			210(CTTTGGAA,-,0.00)		292(GCACACAA,-,0.00)	259(TCTTTTGT,+,0.00),850(ACAAATGA,-,0.00)
peak94052	chr2	23472046	23473949	Intergenic	-135301	NM_052920	ENSG00000119771	KLHL29	KBTBD9	kelch-like family member 29	protein-coding	192(CCTGCCAAAG,+,0.00),225(GGATGCCAGG,-,0.00),1019(CGCTGCCAAG,-,0.00),1097(CTTGGCAATA,+,0.00),1349(TCTTGCCTAG,-,0.00),1361(TGCTGCCAGC,-,0.00),1381(TGCTGCCAGC,-,0.00),1398(GTCTGCCAGG,-,0.00),1649(CTTGGAAACC,+,0.00),1810(CTGGGCAAAT,+,0.00)	464(TGGAATGCAT,+,0.00),1715(GAGAATGTAC,+,0.00)		846(GTTTCCTTAG,+,0.00)	814(CAGGGAACAC,+,0.00),1430(CTGTTCCCAA,-,0.00),1877(GAGGGAACAG,+,0.00)	17(ATAAAAAGTT,-,0.00),442(TTACAAGGTA,-,0.00)	628(CATGACCTCA,-,0.00)			106(TTTAATAAGA,-,0.00),138(TCTCAAAGAA,-,0.00),155(TCCTTTCATA,+,0.00),1769(TGTTTTTCAA,+,0.00)	685(GCCAGAATTC,-,0.00),1688(GTATCCGAGC,+,0.00)	681(CATGGCCAGA,-,0.00),1330(TTTGGCCAAG,+,0.00)		168(CAGAGGCCAG,+,0.00),680(CCATGGCCAG,+,0.00),1019(CGCTGCCAAG,+,0.00),1329(CTTTGGCCAA,+,0.00),1331(TTGGCCAAGG,-,0.00),1371(CTGTCCAGTC,-,0.00),1391(CTGTCCAGTC,-,0.00),1808(CACTGGGCAA,+,0.00),1838(CACTGGCCTC,+,0.00)			992(TCCTGGAAGA,+,0.00)		1582(CTCTTTATTC,+,0.00)			228(TGCCAGGG,+,0.00),321(TCCTGGCT,-,0.00),992(TCCTGGAA,-,0.00),1022(TGCCAAGA,+,0.00),1096(TCTTGGCA,-,0.00),1401(TGCCAGGA,+,0.00),1648(ACTTGGAA,-,0.00),1809(ACTGGGCA,-,0.00)	231(CAGGGAAC,-,0.00),814(CAGGGAAC,-,0.00),1057(AAAGGAAC,-,0.00),1206(GTTCCTGG,+,0.00),1432(GTTCCCAA,+,0.00)	224(GGGATGCC,-,0.00),465(GGAATGCA,-,0.00),750(GGGATTCC,+,0.00),1675(GGCATTCA,+,0.00)		193(CTGCCAAA,-,0.00),287(TTTGGCCT,+,0.00),411(TGGCCCAA,-,0.00),426(TTTGGTCA,+,0.00),683(TGGCCAGA,-,0.00),1021(CTGCCAAG,-,0.00),1330(TTTGGCCA,+,0.00),1332(TGGCCAAG,-,0.00)	849(TCCTTAGA,-,0.00)	20(AAAAGTTT,+,0.00),154(ATCCTTTC,-,0.00),336(AGAAGAAC,+,0.00),598(AGACTTTT,-,0.00),957(AAAAGACT,+,0.00),1072(AAAAGTCT,+,0.00),1088(AGAAGAAC,+,0.00),1721(GTACTTCC,-,0.00)	491(CCCACACA,-,0.00)	630(TGACCTCA,+,0.00),630(TGACCTCA,-,0.00)	11(ACCAGAAT,+,0.00),685(GCCAGAAT,+,0.00)	104(CTTTTAAT,+,0.00),764(CCTTTAAA,+,0.00),1574(TATAAAAG,-,0.00)		17(ATAAAAAG,+,0.00),35(CTTTTTAT,-,0.00),1104(ATACAGAG,+,0.00)	171(AGGCCAGC,+,0.00)	473(TTGTCTCC,+,0.00),1793(TTGTGTCT,+,0.00)	278(ACTAAGGA,-,0.00)
peak48130	chr12	125971714	125972241	intron (NM_052907, intron 3 of 8)	-135021	NM_001286219	ENSG00000139364	TMEM132B	-	transmembrane protein 132B	protein-coding	377(TGTTGCTATG,-,0.00)			398(GTTTCCATGG,+,0.00),402(CCATGGAAAC,-,0.00)				378(GTTGCTATGC,-,0.00),398(GTTTCCATGG,-,0.00),402(CCATGGAAAC,+,0.00)		11(TTTCACAGGA,-,0.00),434(TTTCAAAGGC,-,0.00)	89(GCCAGAATTC,-,0.00),93(GAATTCCAGT,+,0.00),144(ACTAGGATAC,-,0.00)				446(GGACTGGATG,+,0.00)							66(TCTTGGAA,-,0.00)	378(GTTGCTAT,+,0.00)	84(AGAATGCC,-,0.00),92(AGAATTCC,+,0.00),92(AGAATTCC,-,0.00)			292(TCCAAGTA,+,0.00),312(TCCAAGTA,+,0.00)	27(AAAAGGTT,+,0.00)			89(GCCAGAAT,+,0.00)	434(TTTCAAAG,-,0.00),509(TTTAAGAG,-,0.00)				341(TTCTGTCC,+,0.00)
peak154466	chr5	77791115	77791507	intron (NM_005779, intron 4 of 4)	-134946	NR_105014	ENSG00000245556	SCAMP1-AS1	-	SCAMP1 antisense RNA 1	ncRNA		262(GGAAATTCTA,-,0.00)			112(TTGTTCCTGC,-,0.00),269(CTAAGAACAG,+,0.00)					94(TTGTACAGAA,-,0.00),122(CTGAAAAGGG,-,0.00),255(TTGCAAAGGA,-,0.00)				40(TGCTGGCCAA,+,0.00),42(CTGGCCAATG,-,0.00)													268(TCTAAGAA,+,0.00)	103(AAAAGGCC,+,0.00)						92(ATTTGTAC,-,0.00),184(CTTTAGAC,-,0.00)	41(GCTGGCCA,-,0.00)		281(ACAAAAGA,-,0.00)
peak105101	chr2	171342048	171342620	intron (NM_138995, intron 25 of 34)	-134881	NR_110576		LOC101929753	-	uncharacterized LOC101929753	ncRNA	511(AGTTTCCAGG,-,0.00)	30(CAAAATTCCT,-,0.00),491(GAGAATTTGC,+,0.00)	447(TGATTCAGTG,-,0.00)		315(CTGGAAACAA,+,0.00),562(CTGTTCTAGG,-,0.00)					35(TTCCTTTCAA,+,0.00)												201(TTCCAAGA,+,0.00),395(TCCTGGAA,-,0.00),514(TTCCAGGT,+,0.00)		55(GACATTCA,+,0.00),341(GGGATTCT,+,0.00)		72(TTTAGCCG,+,0.00)		195(GACCTTTT,-,0.00)	45(CCCCCTCA,-,0.00)							317(GGAAACAA,-,0.00)
[truncated: 9,964 more rows]

## Sheet: TEAD-associated GSC-Specific UP
PeakID (cmd=annotatePeaks.pl /sc/orga/projects/DTR-EFGR/atac-seq/featureCount_out/_extsize=200_nolambda=false_shift=100_format=BAMPE_nomodel=true/merge_150/cond=tumorP.vs.notTumorP/resSigFC.up.+-0.bed hg19 -p 16 -mbed /sc/orga/projects/DTR-EFGR/atac-seq/featureCount_out/_extsize=200_nolambda=false_shift=100_format=BAMPE_nomodel=true/merge_150/cond=tumorP.vs.notTumorP/homer_out/resSigFC.up.+-0_bg=…	Chr	Start	End	Annotation	Distance to TSS	Nearest PromoterID	Nearest Ensembl	Gene Name	Gene Alias	Gene Description	Gene Type	2-ARGAATGTCB Distance From Peak(sequence,strand,conservation)
peak16757	chr1	220920992	220922402	promoter-TSS (NM_017898)	21	NM_017898		2017-03-02	MOSC2	mitochondrial amidoxime reducing component 2	protein-coding	194(GGGAATTCTC,-,0.00),702(AGGCATTCCC,-,0.00)
peak79375	chr17	60896872	60897664	intron (NR_036146, intron 3 of 3)	-11526	NM_152598	ENSG00000173838	2017-03-10	MARCH-X|RNF190	membrane associated ring finger 10	protein-coding	509(GAACATTCTT,-,0.00),550(ACAAATTCCT,-,0.00)
[truncated: 5,294 more rows]

## Sheet: ALL Developmental-sharedUP peak
PeakID (cmd=annotatePeaks.pl /sc/orga/projects/DTR-EFGR/atac-seq/featureCount_out/_extsize=200_nolambda=false_shift=100_format=BAMPE_nomodel=true/merge_150/cond=positive.vs.negative/resSigFC.up.+-0.bed hg19 -p 16 -mbed /sc/orga/projects/DTR-EFGR/atac-seq/featureCount_out/_extsize=200_nolambda=false_shift=100_format=BAMPE_nomodel=true/merge_150/cond=positive.vs.negative/homer_out/resSigFC.up.+-0_b…	Chr	Start	End	Strand	Peak Score	Focus Ratio/Region Size	Annotation	Detailed Annotation	Distance to TSS	Nearest PromoterID	Entrez ID	Nearest Unigene	Nearest Refseq	Nearest Ensembl	Gene Name	Gene Alias	Gene Description	Gene Type	CpG%	GC%	16 Distance to nearest Peak, Peak ID	1-GTTGCYATGG Distance From Peak(sequence,strand,conservation)	2-CTAATTAGCA Distance From Peak(sequence,strand,conservation)	3-DAGTGCCAAG Distance From Peak(sequence,strand,conservation)	4-CCTTTGAAAG Distance From Peak(sequence,strand,conservation)	5-TGAATGGGTT Distance From Peak(sequence,strand,conservation)	6-TGAAAAGGCB Distance From Peak(sequence,strand,conservation)	7-GGCAGCTGGT Distance From Peak(sequence,strand,conservation)	8-TAAGGGTCTC Distance From Peak(sequence,strand,conservation)	9-CTCCTCCATT Distance From Peak(sequence,strand,conservation)	10-CAGTTCATTA Distance From Peak(sequence,strand,conservation)	11-ATGCAGACCT Distance From Peak(sequence,strand,conservation)	12-CCTGAATTAG Distance From Peak(sequence,strand,conservation)	13-ACACACACAC Distance From Peak(sequence,strand,conservation)	14-CAACTGTTCA Distance From Peak(sequence,strand,conservation)	15-GGGGGGGGGG Distance From Peak(sequence,strand,conservation)	16-GGGGGTTGGC Distance From Peak(sequence,strand,conservation)	17-TTGGGAAACG Distance From Peak(sequence,strand,conservation)	18-GCAATTAATT Distance From Peak(sequence,strand,conservation)	19-CTGCTTTCTT Distance From Peak(sequence,strand,conservation)	20-CAACCACGGT Distance From Peak(sequence,strand,conservation)	21-ATGTATATGT Distance From Peak(sequence,strand,conservation)	1-HGGTTGCCATGG Distance From Peak(sequence,strand,conservation)	2-GCTTAGCAACCG Distance From Peak(sequence,strand,conservation)	3-CGCATTTGCATA Distance From Peak(sequence,strand,conservation)	4-NGACCTAATTAW Distance From Peak(sequence,strand,conservation)	5-ATCTGAATGGCT Distance From Peak(sequence,strand,conservation)	6-TTGGCAGACTCT Distance From Peak(sequence,strand,conservation)	7-YTGGCAGCTGBY Distance From Peak(sequence,strand,conservation)
[truncated: 5,020 more rows]
[truncated: 24 more columns]

[truncated: 1 more sheets: Homer De Novo all sets]
