# Supplementary material for: Analysis of chromatin accessibility uncovers TEAD1 as a regulator of migration in human glioblastoma
Source: Nat Commun. 2018 Oct 1;9:4020. doi: 10.1038/s41467-018-06258-2 (PMC6167382; doi:10.1038/s41467-018-06258-2)
Supplement: Supplementary file 5 — Supplementary Data 2 [file 41467_2018_6258_MOESM5_ESM.xlsx]

## Sheet: Supplementary Data 2
gene	source	rho	pval	fdr	module
SON	TEAD1	0.724126	0	0	TCGA TEAD1 Pos Corr
KMT2C	TEAD1	0.703966	0	0	TCGA TEAD1 Pos Corr
CELF1	TEAD1	0.702778	0	0	TCGA TEAD1 Pos Corr
ALMS1	TEAD1	0.700346	0	0	TCGA TEAD1 Pos Corr
TRRAP	TEAD1	0.696349	0	0	TCGA TEAD1 Pos Corr
PCM1	TEAD1	0.695339	0	0	TCGA TEAD1 Pos Corr
RBAK	TEAD1	0.695176	0	0	TCGA TEAD1 Pos Corr
ANKRD17	TEAD1	0.691905	0	0	TCGA TEAD1 Pos Corr
SBF2	TEAD1	0.688637	0	0	TCGA TEAD1 Pos Corr
ARHGEF12	TEAD1	0.685067	0	0	TCGA TEAD1 Pos Corr
NIPBL	TEAD1	0.684025	0	0	TCGA TEAD1 Pos Corr
BAZ1B	TEAD1	0.68266	0	0	TCGA TEAD1 Pos Corr
KAT6A	TEAD1	0.681995	0	0	TCGA TEAD1 Pos Corr
CTNND1	TEAD1	0.680619	0	0	TCGA TEAD1 Pos Corr
USP47	TEAD1	0.675189	0	0	TCGA TEAD1 Pos Corr
ICE1	TEAD1	0.671562	0	0	TCGA TEAD1 Pos Corr
DROSHA	TEAD1	0.67072	0	0	TCGA TEAD1 Pos Corr
NOTCH2	TEAD1	0.668071	0	0	TCGA TEAD1 Pos Corr
AFF4	TEAD1	0.667953	0	0	TCGA TEAD1 Pos Corr
NSD3	TEAD1	0.667598	0	0	TCGA TEAD1 Pos Corr
PHRF1	TEAD1	0.665702	0	0	TCGA TEAD1 Pos Corr
NSD1	TEAD1	0.658371	0	0	TCGA TEAD1 Pos Corr
KDM2A	TEAD1	0.656575	0	0	TCGA TEAD1 Pos Corr
RSF1	TEAD1	0.656074	0	0	TCGA TEAD1 Pos Corr
TTC17	TEAD1	0.653866	0	0	TCGA TEAD1 Pos Corr
SOS1	TEAD1	0.652984	0	0	TCGA TEAD1 Pos Corr
BPTF	TEAD1	0.650509	0	0	TCGA TEAD1 Pos Corr
OSBP	TEAD1	0.649919	0	0	TCGA TEAD1 Pos Corr
SMG1	TEAD1	0.647888	0	0	TCGA TEAD1 Pos Corr
C5orf42	TEAD1	0.647579	0	0	TCGA TEAD1 Pos Corr
CBL	TEAD1	0.647572	0	0	TCGA TEAD1 Pos Corr
TAF1	TEAD1	0.647319	0	0	TCGA TEAD1 Pos Corr
NUP98	TEAD1	0.646569	0	0	TCGA TEAD1 Pos Corr
CCDC93	TEAD1	0.641755	0	0	TCGA TEAD1 Pos Corr
RIF1	TEAD1	0.641705	0	0	TCGA TEAD1 Pos Corr
CTR9	TEAD1	0.640965	0	0	TCGA TEAD1 Pos Corr
ASAP1	TEAD1	0.640809	0	0	TCGA TEAD1 Pos Corr
KPNB1	TEAD1	0.64045	0	0	TCGA TEAD1 Pos Corr
GANAB	TEAD1	0.640169	0	0	TCGA TEAD1 Pos Corr
KAT6B	TEAD1	0.638967	0	0	TCGA TEAD1 Pos Corr
SETD2	TEAD1	0.636379	0	0	TCGA TEAD1 Pos Corr
PRKDC	TEAD1	0.635881	0	0	TCGA TEAD1 Pos Corr
LMTK2	TEAD1	0.63581	0	0	TCGA TEAD1 Pos Corr
KMT2E	TEAD1	0.635411	0	0	TCGA TEAD1 Pos Corr
LRBA	TEAD1	0.635162	0	0	TCGA TEAD1 Pos Corr
ASH1L	TEAD1	0.632983	0	0	TCGA TEAD1 Pos Corr
HIVEP1	TEAD1	0.632759	0	0	TCGA TEAD1 Pos Corr
KMT2A	TEAD1	0.632641	0	0	TCGA TEAD1 Pos Corr
PIKFYVE	TEAD1	0.632176	0	0	TCGA TEAD1 Pos Corr
TPR	TEAD1	0.63139	0	0	TCGA TEAD1 Pos Corr
EP400	TEAD1	0.631201	0	0	TCGA TEAD1 Pos Corr
USP9X	TEAD1	0.631109	0	0	TCGA TEAD1 Pos Corr
VPS13A	TEAD1	0.630874	0	0	TCGA TEAD1 Pos Corr
GPATCH8	TEAD1	0.629992	0	0	TCGA TEAD1 Pos Corr
ATXN7	TEAD1	0.629516	0	0	TCGA TEAD1 Pos Corr
C2CD3	TEAD1	0.629256	0	0	TCGA TEAD1 Pos Corr
CKAP5	TEAD1	0.629221	0	0	TCGA TEAD1 Pos Corr
EVC	TEAD1	0.628599	0	0	TCGA TEAD1 Pos Corr
BICRAL	TEAD1	0.628183	0	0	TCGA TEAD1 Pos Corr
NUFIP2	TEAD1	0.627735	0	0	TCGA TEAD1 Pos Corr
TNRC18	TEAD1	0.627631	0	0	TCGA TEAD1 Pos Corr
ROCK2	TEAD1	0.626999	0	0	TCGA TEAD1 Pos Corr
CREBBP	TEAD1	0.626138	0	0	TCGA TEAD1 Pos Corr
NBPF10	TEAD1	0.626046	0	0	TCGA TEAD1 Pos Corr
GTF3C1	TEAD1	0.624929	0	0	TCGA TEAD1 Pos Corr
SMC1A	TEAD1	0.624204	0	0	TCGA TEAD1 Pos Corr
NR2C2	TEAD1	0.624147	0	0	TCGA TEAD1 Pos Corr
RFC1	TEAD1	0.623798	0	0	TCGA TEAD1 Pos Corr
HCFC1	TEAD1	0.623777	0	0	TCGA TEAD1 Pos Corr
DDX3X	TEAD1	0.623137	0	0	TCGA TEAD1 Pos Corr
SNRNP200	TEAD1	0.622408	0	0	TCGA TEAD1 Pos Corr
UBN2	TEAD1	0.622355	0	0	TCGA TEAD1 Pos Corr
SETD1B	TEAD1	0.622341	0	0	TCGA TEAD1 Pos Corr
RNF169	TEAD1	0.622038	0	0	TCGA TEAD1 Pos Corr
BIRC6	TEAD1	0.621903	0	0	TCGA TEAD1 Pos Corr
TRIP11	TEAD1	0.620808	0	0	TCGA TEAD1 Pos Corr
HEATR5B	TEAD1	0.620801	0	0	TCGA TEAD1 Pos Corr
OTUD4	TEAD1	0.620186	0	0	TCGA TEAD1 Pos Corr
CHD6	TEAD1	0.61951	0	0	TCGA TEAD1 Pos Corr
USP7	TEAD1	0.619073	0	0	TCGA TEAD1 Pos Corr
PRRC2C	TEAD1	0.618742	0	0	TCGA TEAD1 Pos Corr
POM121	TEAD1	0.618657	0	0	TCGA TEAD1 Pos Corr
ZFHX4	TEAD1	0.618529	0	0	TCGA TEAD1 Pos Corr
HNRNPU	TEAD1	0.618422	0	0	TCGA TEAD1 Pos Corr
UBR5	TEAD1	0.618045	0	0	TCGA TEAD1 Pos Corr
NUP153	TEAD1	0.617882	0	0	TCGA TEAD1 Pos Corr
MED13	TEAD1	0.616996	0	0	TCGA TEAD1 Pos Corr
PHF12	TEAD1	0.616228	0	0	TCGA TEAD1 Pos Corr
ZFP62	TEAD1	0.615442	0	0	TCGA TEAD1 Pos Corr
ZNF236	TEAD1	0.615425	0	0	TCGA TEAD1 Pos Corr
USP34	TEAD1	0.615286	0	0	TCGA TEAD1 Pos Corr
CDK12	TEAD1	0.61119	0	0	TCGA TEAD1 Pos Corr
CNOT1	TEAD1	0.611072	0	0	TCGA TEAD1 Pos Corr
ZNF318	TEAD1	0.608779	0	0	TCGA TEAD1 Pos Corr
CDK13	TEAD1	0.607709	0	0	TCGA TEAD1 Pos Corr
GIGYF2	TEAD1	0.607673	0	0	TCGA TEAD1 Pos Corr
SRRM2	TEAD1	0.60752	0	0	TCGA TEAD1 Pos Corr
SRCAP	TEAD1	0.607492	0	0	TCGA TEAD1 Pos Corr
PLCE1	TEAD1	0.607435	0	0	TCGA TEAD1 Pos Corr
NCOA6	TEAD1	0.607279	0	0	TCGA TEAD1 Pos Corr
MBD5	TEAD1	0.606941	0	0	TCGA TEAD1 Pos Corr
NCOR1	TEAD1	0.606607	0	0	TCGA TEAD1 Pos Corr
ZFP91	TEAD1	0.606422	0	0	TCGA TEAD1 Pos Corr
MACF1	TEAD1	0.606212	0	0	TCGA TEAD1 Pos Corr
STAG1	TEAD1	0.60618	0	0	TCGA TEAD1 Pos Corr
KMT2D	TEAD1	0.606162	0	0	TCGA TEAD1 Pos Corr
ANAPC1	TEAD1	0.605849	0	0	TCGA TEAD1 Pos Corr
HNRNPA2B1	TEAD1	0.605774	0	0	TCGA TEAD1 Pos Corr
C5orf51	TEAD1	0.605568	0	0	TCGA TEAD1 Pos Corr
RANBP2	TEAD1	0.602464	0	0	TCGA TEAD1 Pos Corr
DHX33	TEAD1	0.602432	0	0	TCGA TEAD1 Pos Corr
KDM5C	TEAD1	0.60224	0	0	TCGA TEAD1 Pos Corr
HNRNPUL2	TEAD1	0.601764	0	0	TCGA TEAD1 Pos Corr
ASXL2	TEAD1	0.601621	0	0	TCGA TEAD1 Pos Corr
ARID1A	TEAD1	0.601454	0	0	TCGA TEAD1 Pos Corr
PHF21A	TEAD1	0.601397	0	0	TCGA TEAD1 Pos Corr
NCL	TEAD1	0.601387	0	0	TCGA TEAD1 Pos Corr
EIF4G1	TEAD1	0.600807	0	0	TCGA TEAD1 Pos Corr
HUWE1	TEAD1	0.600747	0	0	TCGA TEAD1 Pos Corr
KIAA0100	TEAD1	0.600224	0	0	TCGA TEAD1 Pos Corr
MED12	TEAD1	0.599609	0	0	TCGA TEAD1 Pos Corr
GCN1	TEAD1	0.599385	0	0	TCGA TEAD1 Pos Corr
MTMR1	TEAD1	0.59931	0	0	TCGA TEAD1 Pos Corr
MGA	TEAD1	0.599275	0	0	TCGA TEAD1 Pos Corr
ALS2	TEAD1	0.599015	0	0	TCGA TEAD1 Pos Corr
ZNF770	TEAD1	0.596956	0	0	TCGA TEAD1 Pos Corr
KDM3B	TEAD1	0.596782	0	0	TCGA TEAD1 Pos Corr
DDX42	TEAD1	0.595502	0	0	TCGA TEAD1 Pos Corr
ZKSCAN1	TEAD1	0.595424	0	0	TCGA TEAD1 Pos Corr
CHD2	TEAD1	0.595082	0	0	TCGA TEAD1 Pos Corr
LUC7L2	TEAD1	0.594716	0	0	TCGA TEAD1 Pos Corr
SP1	TEAD1	0.59408	0	0	TCGA TEAD1 Pos Corr
TNRC6A	TEAD1	0.593838	0	0	TCGA TEAD1 Pos Corr
AKAP9	TEAD1	0.593735	0	0	TCGA TEAD1 Pos Corr
NFIX	TEAD1	0.59344	0	0	TCGA TEAD1 Pos Corr
PRPF8	TEAD1	0.593326	0	0	TCGA TEAD1 Pos Corr
PUM1	TEAD1	0.592757	0	0	TCGA TEAD1 Pos Corr
N4BP2	TEAD1	0.59184	0	0	TCGA TEAD1 Pos Corr
PHLPP2	TEAD1	0.591836	0	0	TCGA TEAD1 Pos Corr
GLI3	TEAD1	0.591719	0	0	TCGA TEAD1 Pos Corr
KIAA1109	TEAD1	0.591712	0	0	TCGA TEAD1 Pos Corr
TCAF1	TEAD1	0.591395	0	0	TCGA TEAD1 Pos Corr
NCOR2	TEAD1	0.591253	0	0	TCGA TEAD1 Pos Corr
ROCK1	TEAD1	0.590748	0	0	TCGA TEAD1 Pos Corr
UBN1	TEAD1	0.59024	0	0	TCGA TEAD1 Pos Corr
JRKL	TEAD1	0.589607	0	0	TCGA TEAD1 Pos Corr
TRIM66	TEAD1	0.588728	0	0	TCGA TEAD1 Pos Corr
RFX7	TEAD1	0.588629	0	0	TCGA TEAD1 Pos Corr
ATRX	TEAD1	0.587502	0	0	TCGA TEAD1 Pos Corr
ZMYM3	TEAD1	0.587285	0	0	TCGA TEAD1 Pos Corr
RALGAPB	TEAD1	0.586798	0	0	TCGA TEAD1 Pos Corr
QSER1	TEAD1	0.586122	0	0	TCGA TEAD1 Pos Corr
ATXN2	TEAD1	0.586079	0	0	TCGA TEAD1 Pos Corr
SETD1A	TEAD1	0.585009	0	0	TCGA TEAD1 Pos Corr
MCM3AP	TEAD1	0.584924	0	0	TCGA TEAD1 Pos Corr
RBBP6	TEAD1	0.584767	0	0	TCGA TEAD1 Pos Corr
LRRC58	TEAD1	0.584664	0	0	TCGA TEAD1 Pos Corr
GON4L	TEAD1	0.584629	0	0	TCGA TEAD1 Pos Corr
USP36	TEAD1	0.584476	0	0	TCGA TEAD1 Pos Corr
LARP1	TEAD1	0.584326	0	0	TCGA TEAD1 Pos Corr
FAM168B	TEAD1	0.583825	0	0	TCGA TEAD1 Pos Corr
MYH10	TEAD1	0.583363	0	0	TCGA TEAD1 Pos Corr
SART3	TEAD1	0.583185	0	0	TCGA TEAD1 Pos Corr
FAM160A2	TEAD1	0.582861	0	0	TCGA TEAD1 Pos Corr
HIPK1	TEAD1	0.582858	0	0	TCGA TEAD1 Pos Corr
ANKHD1	TEAD1	0.582677	0	0	TCGA TEAD1 Pos Corr
ZKSCAN8	TEAD1	0.582232	0	0	TCGA TEAD1 Pos Corr
ZNF827	TEAD1	0.582189	0	0	TCGA TEAD1 Pos Corr
PAXIP1	TEAD1	0.581987	0	0	TCGA TEAD1 Pos Corr
BOD1L1	TEAD1	0.581859	0	0	TCGA TEAD1 Pos Corr
PUM2	TEAD1	0.581628	0	0	TCGA TEAD1 Pos Corr
PCNT	TEAD1	0.580824	0	0	TCGA TEAD1 Pos Corr
ATXN1L	TEAD1	0.580276	0	0	TCGA TEAD1 Pos Corr
TMEM131	TEAD1	0.580074	0	0	TCGA TEAD1 Pos Corr
SPTBN1	TEAD1	0.579942	0	0	TCGA TEAD1 Pos Corr
PLCG1	TEAD1	0.579295	0	0	TCGA TEAD1 Pos Corr
KIAA0556	TEAD1	0.579185	0	0	TCGA TEAD1 Pos Corr
POLR1A	TEAD1	0.578708	0	0	TCGA TEAD1 Pos Corr
BCL9L	TEAD1	0.578075	0	0	TCGA TEAD1 Pos Corr
CHD4	TEAD1	0.577997	0	0	TCGA TEAD1 Pos Corr
TANC2	TEAD1	0.577695	0	0	TCGA TEAD1 Pos Corr
2018-09-11	TEAD1	0.577585	0	0	TCGA TEAD1 Pos Corr
NCOA2	TEAD1	0.576525	0	0	TCGA TEAD1 Pos Corr
SIN3A	TEAD1	0.576479	0	0	TCGA TEAD1 Pos Corr
SPEN	TEAD1	0.576251	0	0	TCGA TEAD1 Pos Corr
EPRS	TEAD1	0.576059	0	0	TCGA TEAD1 Pos Corr
RGPD3	TEAD1	0.575668	0	0	TCGA TEAD1 Pos Corr
EPB41L5	TEAD1	0.575458	0	0	TCGA TEAD1 Pos Corr
THRAP3	TEAD1	0.575355	0	0	TCGA TEAD1 Pos Corr
HDLBP	TEAD1	0.575291	0	0	TCGA TEAD1 Pos Corr
FAM208A	TEAD1	0.575142	0	0	TCGA TEAD1 Pos Corr
MDC1	TEAD1	0.575124	0	0	TCGA TEAD1 Pos Corr
SAP130	TEAD1	0.575114	0	0	TCGA TEAD1 Pos Corr
NPAT	TEAD1	0.575	0	0	TCGA TEAD1 Pos Corr
ZNF664	TEAD1	0.574943	0	0	TCGA TEAD1 Pos Corr
HELZ	TEAD1	0.574904	0	0	TCGA TEAD1 Pos Corr
MED1	TEAD1	0.57485	0	0	TCGA TEAD1 Pos Corr
EIF4G3	TEAD1	0.574818	0	0	TCGA TEAD1 Pos Corr
TCHP	TEAD1	0.574662	0	0	TCGA TEAD1 Pos Corr
BRPF3	TEAD1	0.573186	0	0	TCGA TEAD1 Pos Corr
ZKSCAN2	TEAD1	0.573172	0	0	TCGA TEAD1 Pos Corr
TRIP12	TEAD1	0.573016	0	0	TCGA TEAD1 Pos Corr
MYO9A	TEAD1	0.57287	0	0	TCGA TEAD1 Pos Corr
ADAR	TEAD1	0.572799	0	0	TCGA TEAD1 Pos Corr
MAML1	TEAD1	0.572212	0	0	TCGA TEAD1 Pos Corr
USF3	TEAD1	0.572105	0	0	TCGA TEAD1 Pos Corr
CEP250	TEAD1	0.57197	0	0	TCGA TEAD1 Pos Corr
AASS	TEAD1	0.571793	0	0	TCGA TEAD1 Pos Corr
UBE2H	TEAD1	0.571441	0	0	TCGA TEAD1 Pos Corr
FAM120C	TEAD1	0.569858	0	0	TCGA TEAD1 Pos Corr
DIDO1	TEAD1	0.569328	0	0	TCGA TEAD1 Pos Corr
CLASP1	TEAD1	0.569218	0	0	TCGA TEAD1 Pos Corr
RNF168	TEAD1	0.569129	0	0	TCGA TEAD1 Pos Corr
SLTM	TEAD1	0.568916	0	0	TCGA TEAD1 Pos Corr
BAZ2A	TEAD1	0.568592	0	0	TCGA TEAD1 Pos Corr
RNF40	TEAD1	0.56856	0	0	TCGA TEAD1 Pos Corr
MARF1	TEAD1	0.568539	0	0	TCGA TEAD1 Pos Corr
SYNRG	TEAD1	0.56808	0	0	TCGA TEAD1 Pos Corr
MTX3	TEAD1	0.568052	0	0	TCGA TEAD1 Pos Corr
BRWD3	TEAD1	0.567746	0	0	TCGA TEAD1 Pos Corr
ZNF142	TEAD1	0.567415	0	0	TCGA TEAD1 Pos Corr
SETBP1	TEAD1	0.567263	0	0	TCGA TEAD1 Pos Corr
TTBK2	TEAD1	0.566978	0	0	TCGA TEAD1 Pos Corr
MED12L	TEAD1	0.566601	0	0	TCGA TEAD1 Pos Corr
MED14	TEAD1	0.566217	0	0	TCGA TEAD1 Pos Corr
RBM27	TEAD1	0.566007	0	0	TCGA TEAD1 Pos Corr
SDC3	TEAD1	0.564926	0	0	TCGA TEAD1 Pos Corr
ABI2	TEAD1	0.564688	0	0	TCGA TEAD1 Pos Corr
RBM33	TEAD1	0.563422	0	0	TCGA TEAD1 Pos Corr
PCNX3	TEAD1	0.563326	0	0	TCGA TEAD1 Pos Corr
RAD50	TEAD1	0.56317	0	0	TCGA TEAD1 Pos Corr
ERC1	TEAD1	0.562679	0	0	TCGA TEAD1 Pos Corr
SMC6	TEAD1	0.562	0	0	TCGA TEAD1 Pos Corr
AFF1	TEAD1	0.561765	0	0	TCGA TEAD1 Pos Corr
PDZD8	TEAD1	0.561758	0	0	TCGA TEAD1 Pos Corr
PRDM15	TEAD1	0.56146	0	0	TCGA TEAD1 Pos Corr
MLEC	TEAD1	0.560631	0	0	TCGA TEAD1 Pos Corr
UBR4	TEAD1	0.560372	0	0	TCGA TEAD1 Pos Corr
LMLN	TEAD1	0.560151	0	0	TCGA TEAD1 Pos Corr
KIDINS220	TEAD1	0.559931	0	0	TCGA TEAD1 Pos Corr
POM121C	TEAD1	0.559902	0	0	TCGA TEAD1 Pos Corr
NUMA1	TEAD1	0.559842	0	0	TCGA TEAD1 Pos Corr
KLF7	TEAD1	0.559803	0	0	TCGA TEAD1 Pos Corr
ZZEF1	TEAD1	0.559579	0	0	TCGA TEAD1 Pos Corr
FAF2	TEAD1	0.559419	0	0	TCGA TEAD1 Pos Corr
THOC2	TEAD1	0.559316	0	0	TCGA TEAD1 Pos Corr
MED13L	TEAD1	0.559084	0	0	TCGA TEAD1 Pos Corr
TNRC6B	TEAD1	0.558683	0	0	TCGA TEAD1 Pos Corr
SNORD116-4	TEAD1	0.558395	0	0	TCGA TEAD1 Pos Corr
TUG1	TEAD1	0.558288	0	0	TCGA TEAD1 Pos Corr
MAVS	TEAD1	0.558217	0	0	TCGA TEAD1 Pos Corr
FOXJ2	TEAD1	0.558203	0	0	TCGA TEAD1 Pos Corr
SMCHD1	TEAD1	0.558039	0	0	TCGA TEAD1 Pos Corr
SMG7	TEAD1	0.558003	0	0	TCGA TEAD1 Pos Corr
2018-03-06	TEAD1	0.557854	0	0	TCGA TEAD1 Pos Corr
ZHX3	TEAD1	0.557598	0	0	TCGA TEAD1 Pos Corr
CLOCK	TEAD1	0.557545	0	0	TCGA TEAD1 Pos Corr
MFHAS1	TEAD1	0.557424	0	0	TCGA TEAD1 Pos Corr
SF3B2	TEAD1	0.557232	0	0	TCGA TEAD1 Pos Corr
DYNC2H1	TEAD1	0.556581	0	0	TCGA TEAD1 Pos Corr
CNTRL	TEAD1	0.55651	0	0	TCGA TEAD1 Pos Corr
BCLAF1	TEAD1	0.556268	0	0	TCGA TEAD1 Pos Corr
KLHDC10	TEAD1	0.55619	0	0	TCGA TEAD1 Pos Corr
KIAA0754	TEAD1	0.555724	0	0	TCGA TEAD1 Pos Corr
NEK4	TEAD1	0.555706	0	0	TCGA TEAD1 Pos Corr
ZNF638	TEAD1	0.555262	0	0	TCGA TEAD1 Pos Corr
SH3PXD2B	TEAD1	0.555127	0	0	TCGA TEAD1 Pos Corr
HERC2	TEAD1	0.554999	0	0	TCGA TEAD1 Pos Corr
ATP2A2	TEAD1	0.554839	0	0	TCGA TEAD1 Pos Corr
LRRC37A4P	TEAD1	0.554661	0	0	TCGA TEAD1 Pos Corr
GNAQ	TEAD1	0.554505	0	0	TCGA TEAD1 Pos Corr
RBM12B	TEAD1	0.554348	0	0	TCGA TEAD1 Pos Corr
AGO1	TEAD1	0.554163	0	0	TCGA TEAD1 Pos Corr
SLX4	TEAD1	0.553296	0	0	TCGA TEAD1 Pos Corr
ZMYM4	TEAD1	0.553143	0	0	TCGA TEAD1 Pos Corr
ZCCHC11	TEAD1	0.553036	0	0	TCGA TEAD1 Pos Corr
CBX5	TEAD1	0.552919	0	0	TCGA TEAD1 Pos Corr
NFRKB	TEAD1	0.552297	0	0	TCGA TEAD1 Pos Corr
UBE4A	TEAD1	0.552101	0	0	TCGA TEAD1 Pos Corr
ATXN2L	TEAD1	0.55198	0	0	TCGA TEAD1 Pos Corr
ZNF514	TEAD1	0.55171	0	0	TCGA TEAD1 Pos Corr
VPS13B	TEAD1	0.550689	0	0	TCGA TEAD1 Pos Corr
EMSY	TEAD1	0.550156	0	0	TCGA TEAD1 Pos Corr
CEP164	TEAD1	0.549982	0	0	TCGA TEAD1 Pos Corr
PDPK1	TEAD1	0.549704	0	0	TCGA TEAD1 Pos Corr
DYRK1A	TEAD1	0.549452	0	0	TCGA TEAD1 Pos Corr
ANKRD50	TEAD1	0.548951	0	0	TCGA TEAD1 Pos Corr
TNPO3	TEAD1	0.548876	0	0	TCGA TEAD1 Pos Corr
IFT172	TEAD1	0.548816	0	0	TCGA TEAD1 Pos Corr
TRIM56	TEAD1	0.548776	0	0	TCGA TEAD1 Pos Corr
ZBTB40	TEAD1	0.548431	0	0	TCGA TEAD1 Pos Corr
TAOK1	TEAD1	0.548375	0	0	TCGA TEAD1 Pos Corr
PDXDC1	TEAD1	0.547902	0	0	TCGA TEAD1 Pos Corr
ARHGAP32	TEAD1	0.547873	0	0	TCGA TEAD1 Pos Corr
SLC34A3	TEAD1	0.547528	0	0	TCGA TEAD1 Pos Corr
POGZ	TEAD1	0.546807	0	0	TCGA TEAD1 Pos Corr
MOB1B	TEAD1	0.546547	0	0	TCGA TEAD1 Pos Corr
ZSCAN30	TEAD1	0.546159	0	0	TCGA TEAD1 Pos Corr
NUCKS1	TEAD1	0.546156	0	0	TCGA TEAD1 Pos Corr
KANSL1	TEAD1	0.546124	0	0	TCGA TEAD1 Pos Corr
GOLGA3	TEAD1	0.545743	0	0	TCGA TEAD1 Pos Corr
CAD	TEAD1	0.545523	0	0	TCGA TEAD1 Pos Corr
FOXO3B	TEAD1	0.545512	0	0	TCGA TEAD1 Pos Corr
WDR60	TEAD1	0.545071	0	0	TCGA TEAD1 Pos Corr
MAST4	TEAD1	0.545011	0	0	TCGA TEAD1 Pos Corr
XPO7	TEAD1	0.544815	0	0	TCGA TEAD1 Pos Corr
ANKRD11	TEAD1	0.544044	0	0	TCGA TEAD1 Pos Corr
PHF3	TEAD1	0.543297	0	0	TCGA TEAD1 Pos Corr
YLPM1	TEAD1	0.542042	0	0	TCGA TEAD1 Pos Corr
NFATC3	TEAD1	0.541971	0	0	TCGA TEAD1 Pos Corr
DENND5A	TEAD1	0.541509	0	0	TCGA TEAD1 Pos Corr
PHC3	TEAD1	0.540012	0	0	TCGA TEAD1 Pos Corr
ZNF407	TEAD1	0.539894	0	0	TCGA TEAD1 Pos Corr
ZNF81	TEAD1	0.539894	0	0	TCGA TEAD1 Pos Corr
SBNO1	TEAD1	0.538959	0	0	TCGA TEAD1 Pos Corr
DCHS1	TEAD1	0.538294	0	0	TCGA TEAD1 Pos Corr
GLI2	TEAD1	0.538109	0	0	TCGA TEAD1 Pos Corr
WWC3	TEAD1	0.538102	0	0	TCGA TEAD1 Pos Corr
INO80D	TEAD1	0.537995	0	0	TCGA TEAD1 Pos Corr
TAF15	TEAD1	0.537668	0	0	TCGA TEAD1 Pos Corr
TMEM94	TEAD1	0.537622	0	0	TCGA TEAD1 Pos Corr
HSPA9	TEAD1	0.537459	0	0	TCGA TEAD1 Pos Corr
SCAF4	TEAD1	0.53738	0	0	TCGA TEAD1 Pos Corr
ZNF445	TEAD1	0.537082	0	0	TCGA TEAD1 Pos Corr
TXLNG	TEAD1	0.537007	0	0	TCGA TEAD1 Pos Corr
EIF4H	TEAD1	0.536858	0	0	TCGA TEAD1 Pos Corr
ZMYND8	TEAD1	0.536666	0	0	TCGA TEAD1 Pos Corr
CDC42BPA	TEAD1	0.536235	0	0	TCGA TEAD1 Pos Corr
TRPS1	TEAD1	0.535983	0	0	TCGA TEAD1 Pos Corr
RPRD2	TEAD1	0.53589	0	0	TCGA TEAD1 Pos Corr
TGFBRAP1	TEAD1	0.53578	0	0	TCGA TEAD1 Pos Corr
PROSER3	TEAD1	0.535695	0	0	TCGA TEAD1 Pos Corr
SPAG9	TEAD1	0.535435	0	0	TCGA TEAD1 Pos Corr
SMC5	TEAD1	0.535243	0	0	TCGA TEAD1 Pos Corr
CCDC47	TEAD1	0.534895	0	0	TCGA TEAD1 Pos Corr
MAGI1	TEAD1	0.53449	0	0	TCGA TEAD1 Pos Corr
DIP2A	TEAD1	0.534237	0	0	TCGA TEAD1 Pos Corr
CBFA2T2	TEAD1	0.533682	0	0	TCGA TEAD1 Pos Corr
SCRN1	TEAD1	0.533398	0	0	TCGA TEAD1 Pos Corr
RREB1	TEAD1	0.533106	0	0	TCGA TEAD1 Pos Corr
SOCS7	TEAD1	0.532854	0	0	TCGA TEAD1 Pos Corr
ZNF862	TEAD1	0.532811	0	0	TCGA TEAD1 Pos Corr
SUPT6H	TEAD1	0.532637	0	0	TCGA TEAD1 Pos Corr
IPO9	TEAD1	0.531766	0	0	TCGA TEAD1 Pos Corr
ZNF512B	TEAD1	0.531755	0	0	TCGA TEAD1 Pos Corr
GLG1	TEAD1	0.531713	0	0	TCGA TEAD1 Pos Corr
KANSL3	TEAD1	0.531496	0	0	TCGA TEAD1 Pos Corr
MTF1	TEAD1	0.531311	0	0	TCGA TEAD1 Pos Corr
ANKFY1	TEAD1	0.53114	0	0	TCGA TEAD1 Pos Corr
GSPT1	TEAD1	0.531055	0	0	TCGA TEAD1 Pos Corr
ZNF594	TEAD1	0.530102	0	0	TCGA TEAD1 Pos Corr
FNBP4	TEAD1	0.53002	0	0	TCGA TEAD1 Pos Corr
ZXDC	TEAD1	0.530009	0	0	TCGA TEAD1 Pos Corr
IPO7	TEAD1	0.52996	0	0	TCGA TEAD1 Pos Corr
ZBTB10	TEAD1	0.52996	0	0	TCGA TEAD1 Pos Corr
TAF1L	TEAD1	0.529757	0	0	TCGA TEAD1 Pos Corr
IQCE	TEAD1	0.529568	0	0	TCGA TEAD1 Pos Corr
ZNF275	TEAD1	0.529544	0	0	TCGA TEAD1 Pos Corr
HLCS	TEAD1	0.529263	0	0	TCGA TEAD1 Pos Corr
SPDYE5	TEAD1	0.529088	0	0	TCGA TEAD1 Pos Corr
KPNA6	TEAD1	0.529071	0	0	TCGA TEAD1 Pos Corr
DNHD1	TEAD1	0.5288	0	0	TCGA TEAD1 Pos Corr
TARDBP	TEAD1	0.528786	0	0	TCGA TEAD1 Pos Corr
E2F7	TEAD1	0.528736	0	0	TCGA TEAD1 Pos Corr
UBXN7	TEAD1	0.528729	0	0	TCGA TEAD1 Pos Corr
NBEAL1	TEAD1	0.528662	0	0	TCGA TEAD1 Pos Corr
NES	TEAD1	0.528612	0	0	TCGA TEAD1 Pos Corr
FOXJ3	TEAD1	0.528292	0	0	TCGA TEAD1 Pos Corr
PAFAH1B1	TEAD1	0.527997	0	0	TCGA TEAD1 Pos Corr
GATAD2B	TEAD1	0.527911	0	0	TCGA TEAD1 Pos Corr
FAM193A	TEAD1	0.527826	0	0	TCGA TEAD1 Pos Corr
NAV2	TEAD1	0.527709	0	0	TCGA TEAD1 Pos Corr
USP48	TEAD1	0.527456	0	0	TCGA TEAD1 Pos Corr
SLX4IP	TEAD1	0.527399	0	0	TCGA TEAD1 Pos Corr
INO80	TEAD1	0.526934	0	0	TCGA TEAD1 Pos Corr
RALGAPA2	TEAD1	0.52693	0	0	TCGA TEAD1 Pos Corr
CSNK1G1	TEAD1	0.526631	0	0	TCGA TEAD1 Pos Corr
TBCEL	TEAD1	0.526592	0	0	TCGA TEAD1 Pos Corr
PASK	TEAD1	0.526496	0	0	TCGA TEAD1 Pos Corr
MDN1	TEAD1	0.526297	0	0	TCGA TEAD1 Pos Corr
EPG5	TEAD1	0.526148	0	0	TCGA TEAD1 Pos Corr
ZNF334	TEAD1	0.525782	0	0	TCGA TEAD1 Pos Corr
CRAMP1	TEAD1	0.525657	0	0	TCGA TEAD1 Pos Corr
ZNF721	TEAD1	0.525561	0	0	TCGA TEAD1 Pos Corr
SUGP2	TEAD1	0.525526	0	0	TCGA TEAD1 Pos Corr
PIK3R4	TEAD1	0.525501	0	0	TCGA TEAD1 Pos Corr
INTS3	TEAD1	0.525177	0	0	TCGA TEAD1 Pos Corr
PDPR	TEAD1	0.524946	0	0	TCGA TEAD1 Pos Corr
ACACA	TEAD1	0.524448	0	0	TCGA TEAD1 Pos Corr
PKD1	TEAD1	0.524121	0	0	TCGA TEAD1 Pos Corr
TBC1D5	TEAD1	0.523488	0	0	TCGA TEAD1 Pos Corr
ARID1B	TEAD1	0.523449	0	0	TCGA TEAD1 Pos Corr
CPSF7	TEAD1	0.523083	0	0	TCGA TEAD1 Pos Corr
PDS5A	TEAD1	0.522827	0	0	TCGA TEAD1 Pos Corr
EHMT1	TEAD1	0.522766	0	0	TCGA TEAD1 Pos Corr
PRRC2A	TEAD1	0.522702	0	0	TCGA TEAD1 Pos Corr
GOSR1	TEAD1	0.522045	0	0	TCGA TEAD1 Pos Corr
RNF216	TEAD1	0.521657	0	0	TCGA TEAD1 Pos Corr
ZNF782	TEAD1	0.521568	0	0	TCGA TEAD1 Pos Corr
AP1G1	TEAD1	0.521476	0	0	TCGA TEAD1 Pos Corr
NCOA1	TEAD1	0.521145	0	0	TCGA TEAD1 Pos Corr
ASAP2	TEAD1	0.521063	0	0	TCGA TEAD1 Pos Corr
KDM5A	TEAD1	0.520814	0	0	TCGA TEAD1 Pos Corr
ZBTB43	TEAD1	0.520654	0	0	TCGA TEAD1 Pos Corr
MAN1A2	TEAD1	0.520551	0	0	TCGA TEAD1 Pos Corr
SKI	TEAD1	0.520544	0	0	TCGA TEAD1 Pos Corr
TJP1	TEAD1	0.520512	0	0	TCGA TEAD1 Pos Corr
OTUD7B	TEAD1	0.520473	0	0	TCGA TEAD1 Pos Corr
GOLGB1	TEAD1	0.52	0	0	TCGA TEAD1 Pos Corr
REST	TEAD1	0.519438	0	0	TCGA TEAD1 Pos Corr
IFT140	TEAD1	0.519168	0	0	TCGA TEAD1 Pos Corr
TSC22D2	TEAD1	0.519111	0	0	TCGA TEAD1 Pos Corr
ZNF37A	TEAD1	0.518948	0	0	TCGA TEAD1 Pos Corr
CEP162	TEAD1	0.518702	0	0	TCGA TEAD1 Pos Corr
ZNF646	TEAD1	0.518521	0	0	TCGA TEAD1 Pos Corr
ADAMTS6	TEAD1	0.518325	0	0	TCGA TEAD1 Pos Corr
MIA3	TEAD1	0.518307	0	0	TCGA TEAD1 Pos Corr
PATL1	TEAD1	0.518194	0	0	TCGA TEAD1 Pos Corr
FAM120A	TEAD1	0.517934	0	0	TCGA TEAD1 Pos Corr
GOLGA4	TEAD1	0.517827	0	0	TCGA TEAD1 Pos Corr
DIAPH1	TEAD1	0.517589	0	0	TCGA TEAD1 Pos Corr
ATXN1	TEAD1	0.517511	0	0	TCGA TEAD1 Pos Corr
DDX6	TEAD1	0.517351	0	0	TCGA TEAD1 Pos Corr
ZC3HAV1	TEAD1	0.517205	0	0	TCGA TEAD1 Pos Corr
BCORL1	TEAD1	0.517145	0	0	TCGA TEAD1 Pos Corr
SF1	TEAD1	0.517123	0	0	TCGA TEAD1 Pos Corr
UPF2	TEAD1	0.517035	1.25e-11	2.52e-10	TCGA TEAD1 Pos Corr
CEP295	TEAD1	0.516771	0	0	TCGA TEAD1 Pos Corr
ZNF609	TEAD1	0.51669	0	0	TCGA TEAD1 Pos Corr
ZNF629	TEAD1	0.516373	0	0	TCGA TEAD1 Pos Corr
GOLGA2P5	TEAD1	0.515826	1.37e-13	2.94e-12	TCGA TEAD1 Pos Corr
HP1BP3	TEAD1	0.515477	7.81e-13	1.67e-11	TCGA TEAD1 Pos Corr
NBPF9	TEAD1	0.515331	1.06e-12	2.26e-11	TCGA TEAD1 Pos Corr
RFX1	TEAD1	0.515221	1.27e-12	2.71e-11	TCGA TEAD1 Pos Corr
ZKSCAN5	TEAD1	0.515132	1.45e-12	3.08e-11	TCGA TEAD1 Pos Corr
CASP2	TEAD1	0.51504	1.63e-12	3.47e-11	TCGA TEAD1 Pos Corr
RAB3GAP1	TEAD1	0.515004	1.7e-12	3.62e-11	TCGA TEAD1 Pos Corr
ANKRD52	TEAD1	0.514688	2.36e-12	4.99e-11	TCGA TEAD1 Pos Corr
USP28	TEAD1	0.514684	2.36e-12	5e-11	TCGA TEAD1 Pos Corr
PTPN11	TEAD1	0.51462	2.5e-12	5.28e-11	TCGA TEAD1 Pos Corr
SAFB2	TEAD1	0.514389	3e-12	6.31e-11	TCGA TEAD1 Pos Corr
UGGT1	TEAD1	0.514368	3.04e-12	6.4e-11	TCGA TEAD1 Pos Corr
MTR	TEAD1	0.514122	3.59e-12	7.53e-11	TCGA TEAD1 Pos Corr
TCF4	TEAD1	0.514051	3.75e-12	7.84e-11	TCGA TEAD1 Pos Corr
NORAD	TEAD1	0.514037	3.79e-12	7.9e-11	TCGA TEAD1 Pos Corr
EIF4G2	TEAD1	0.513859	4.2e-12	8.75e-11	TCGA TEAD1 Pos Corr
ZNF41	TEAD1	0.513813	4.31e-12	8.97e-11	TCGA TEAD1 Pos Corr
TTC28	TEAD1	0.513425	5.25e-12	1.08e-10	TCGA TEAD1 Pos Corr
NFATC2IP	TEAD1	0.513354	5.42e-12	1.12e-10	TCGA TEAD1 Pos Corr
XPO6	TEAD1	0.513006	6.32e-12	1.3e-10	TCGA TEAD1 Pos Corr
EP300	TEAD1	0.512963	6.43e-12	1.32e-10	TCGA TEAD1 Pos Corr
IL17RD	TEAD1	0.512921	6.54e-12	1.34e-10	TCGA TEAD1 Pos Corr
SMURF1	TEAD1	0.512768	6.95e-12	1.42e-10	TCGA TEAD1 Pos Corr
FAM98B	TEAD1	0.512665	7.23e-12	1.48e-10	TCGA TEAD1 Pos Corr
ZXDB	TEAD1	0.512665	7.23e-12	1.48e-10	TCGA TEAD1 Pos Corr
CANX	TEAD1	0.512597	7.42e-12	1.51e-10	TCGA TEAD1 Pos Corr
TRIM33	TEAD1	0.512369	8.05e-12	1.64e-10	TCGA TEAD1 Pos Corr
POU3F2	TEAD1	0.512259	8.37e-12	1.7e-10	TCGA TEAD1 Pos Corr
SMARCA5	TEAD1	0.512042	9e-12	1.82e-10	TCGA TEAD1 Pos Corr
FLNA	TEAD1	0.511985	9.17e-12	1.85e-10	TCGA TEAD1 Pos Corr
USP42	TEAD1	0.511392	1.1e-11	2.22e-10	TCGA TEAD1 Pos Corr
DST	TEAD1	0.511328	1.12e-11	2.26e-10	TCGA TEAD1 Pos Corr
TAOK2	TEAD1	0.511203	1.16e-11	2.34e-10	TCGA TEAD1 Pos Corr
DHX29	TEAD1	0.5111	1.2e-11	2.4e-10	TCGA TEAD1 Pos Corr
DAG1	TEAD1	0.510919	1.26e-11	2.52e-10	TCGA TEAD1 Pos Corr
APC	TEAD1	0.510776	1.31e-11	2.61e-10	TCGA TEAD1 Pos Corr
FAT3	TEAD1	0.510666	1.34e-11	2.68e-10	TCGA TEAD1 Pos Corr
ATF7	TEAD1	0.51036	1.45e-11	2.9e-10	TCGA TEAD1 Pos Corr
DENND5B	TEAD1	0.510012	1.58e-11	3.15e-10	TCGA TEAD1 Pos Corr
AMOTL1	TEAD1	0.509952	1.6e-11	3.19e-10	TCGA TEAD1 Pos Corr
CEP350	TEAD1	0.509891	1.63e-11	3.23e-10	TCGA TEAD1 Pos Corr
CDK5RAP2	TEAD1	0.509788	1.67e-11	3.31e-10	TCGA TEAD1 Pos Corr
DVL3	TEAD1	0.50977	1.67e-11	3.31e-10	TCGA TEAD1 Pos Corr
MECP2	TEAD1	0.509738	1.69e-11	3.33e-10	TCGA TEAD1 Pos Corr
MTOR	TEAD1	0.509511	1.78e-11	3.5e-10	TCGA TEAD1 Pos Corr
NF1	TEAD1	0.509432	1.81e-11	3.56e-10	TCGA TEAD1 Pos Corr
SMC3	TEAD1	0.509411	1.82e-11	3.57e-10	TCGA TEAD1 Pos Corr
FOXO3	TEAD1	0.509233	1.89e-11	3.71e-10	TCGA TEAD1 Pos Corr
TECTA	TEAD1	0.509063	1.96e-11	3.85e-10	TCGA TEAD1 Pos Corr
ERN1	TEAD1	0.509038	1.97e-11	3.86e-10	TCGA TEAD1 Pos Corr
MYBBP1A	TEAD1	0.508984	2e-11	3.9e-10	TCGA TEAD1 Pos Corr
DNMT3A	TEAD1	0.508864	2.05e-11	4e-10	TCGA TEAD1 Pos Corr
NHSL1	TEAD1	0.508689	2.12e-11	4.14e-10	TCGA TEAD1 Pos Corr
HECTD1	TEAD1	0.508604	2.16e-11	4.21e-10	TCGA TEAD1 Pos Corr
LOC642852	TEAD1	0.508341	2.28e-11	4.44e-10	TCGA TEAD1 Pos Corr
AP4E1	TEAD1	0.50822	2.34e-11	4.53e-10	TCGA TEAD1 Pos Corr
LATS1	TEAD1	0.507729	2.57e-11	4.96e-10	TCGA TEAD1 Pos Corr
ATRN	TEAD1	0.507687	2.59e-11	5e-10	TCGA TEAD1 Pos Corr
BICD1	TEAD1	0.507381	2.75e-11	5.27e-10	TCGA TEAD1 Pos Corr
POU3F3	TEAD1	0.507242	2.82e-11	5.4e-10	TCGA TEAD1 Pos Corr
FAM106CP	TEAD1	0.507235	2.82e-11	5.4e-10	TCGA TEAD1 Pos Corr
ZNF592	TEAD1	0.506958	2.97e-11	5.67e-10	TCGA TEAD1 Pos Corr
DCAF1	TEAD1	0.506798	3.06e-11	5.83e-10	TCGA TEAD1 Pos Corr
ACAD10	TEAD1	0.506328	3.32e-11	6.29e-10	TCGA TEAD1 Pos Corr
NSRP1	TEAD1	0.506022	3.5e-11	6.62e-10	TCGA TEAD1 Pos Corr
SEC14L1P1	TEAD1	0.505969	3.53e-11	6.68e-10	TCGA TEAD1 Pos Corr
ST5	TEAD1	0.505934	3.55e-11	6.71e-10	TCGA TEAD1 Pos Corr
SPG11	TEAD1	0.50593	3.56e-11	6.71e-10	TCGA TEAD1 Pos Corr
NEMP1	TEAD1	0.505624	3.74e-11	7.04e-10	TCGA TEAD1 Pos Corr
CAPRIN1	TEAD1	0.505482	3.83e-11	7.2e-10	TCGA TEAD1 Pos Corr
LINC00174	TEAD1	0.505372	3.9e-11	7.32e-10	TCGA TEAD1 Pos Corr
ZSCAN29	TEAD1	0.505304	3.95e-11	7.39e-10	TCGA TEAD1 Pos Corr
YTHDC1	TEAD1	0.505297	3.95e-11	7.39e-10	TCGA TEAD1 Pos Corr
MKLN1	TEAD1	0.50491	4.21e-11	7.86e-10	TCGA TEAD1 Pos Corr
LRCH3	TEAD1	0.50454	4.46e-11	8.29e-10	TCGA TEAD1 Pos Corr
MCC	TEAD1	0.50449	4.5e-11	8.35e-10	TCGA TEAD1 Pos Corr
PBX1	TEAD1	0.504433	4.54e-11	8.42e-10	TCGA TEAD1 Pos Corr
ILF3	TEAD1	0.504095	4.78e-11	8.84e-10	TCGA TEAD1 Pos Corr
ANKRD26	TEAD1	0.503679	5.1e-11	9.4e-10	TCGA TEAD1 Pos Corr
AQR	TEAD1	0.50364	5.13e-11	9.44e-10	TCGA TEAD1 Pos Corr
FBXW8	TEAD1	0.503516	5.22e-11	9.61e-10	TCGA TEAD1 Pos Corr
GXYLT1	TEAD1	0.502986	5.65e-11	1.03e-09	TCGA TEAD1 Pos Corr
PLXNA3	TEAD1	0.502751	5.85e-11	1.07e-09	TCGA TEAD1 Pos Corr
NXF1	TEAD1	0.502634	5.95e-11	1.08e-09	TCGA TEAD1 Pos Corr
FBXL7	TEAD1	0.502499	6.07e-11	1.1e-09	TCGA TEAD1 Pos Corr
WDR90	TEAD1	0.502403	6.15e-11	1.12e-09	TCGA TEAD1 Pos Corr
ZMAT1	TEAD1	0.502225	6.31e-11	1.14e-09	TCGA TEAD1 Pos Corr
UBAP2L	TEAD1	0.501976	6.54e-11	1.18e-09	TCGA TEAD1 Pos Corr
SIK2	TEAD1	0.501247	7.23e-11	1.3e-09	TCGA TEAD1 Pos Corr
HGSNAT	TEAD1	0.501219	7.26e-11	1.3e-09	TCGA TEAD1 Pos Corr
STAU1	TEAD1	0.501101	7.38e-11	1.32e-09	TCGA TEAD1 Pos Corr
LINC01000	TEAD1	0.501066	7.42e-11	1.33e-09	TCGA TEAD1 Pos Corr
KIF1B	TEAD1	0.501023	7.46e-11	1.34e-09	TCGA TEAD1 Pos Corr
PKD2	TEAD1	0.500991	7.49e-11	1.34e-09	TCGA TEAD1 Pos Corr
ANKLE2	TEAD1	0.500806	7.68e-11	1.37e-09	TCGA TEAD1 Pos Corr
CCAR2	TEAD1	0.500692	7.8e-11	1.39e-09	TCGA TEAD1 Pos Corr
PVRIG	TEAD1	0.500636	7.86e-11	1.4e-09	TCGA TEAD1 Pos Corr
STK36	TEAD1	0.500486	8.02e-11	1.43e-09	TCGA TEAD1 Pos Corr
NFAT5	TEAD1	0.500468	8.04e-11	1.43e-09	TCGA TEAD1 Pos Corr
AP3D1	TEAD1	0.500255	8.28e-11	1.47e-09	TCGA TEAD1 Pos Corr
CEP290	TEAD1	0.500113	8.43e-11	1.49e-09	TCGA TEAD1 Pos Corr
ATP8B2	TEAD1	0.500092	8.46e-11	1.5e-09	TCGA TEAD1 Pos Corr
ERCC4	TEAD1	0.500077	8.47e-11	1.5e-09	TCGA TEAD1 Pos Corr
TECPR1	TEAD1	0.499999	8.56e-11	1.51e-09	TCGA TEAD1 Pos Corr
CRYBG3	TEAD1	0.499853	8.73e-11	1.54e-09	TCGA TEAD1 Pos Corr
FOXK1	TEAD1	0.49948	9.17e-11	1.61e-09	TCGA TEAD1 Pos Corr
HIP1	TEAD1	0.499441	9.21e-11	1.62e-09	TCGA TEAD1 Pos Corr
SETX	TEAD1	0.499391	9.27e-11	1.62e-09	TCGA TEAD1 Pos Corr
ZNF37BP	TEAD1	0.499352	9.32e-11	1.63e-09	TCGA TEAD1 Pos Corr
KNTC1	TEAD1	0.499299	9.39e-11	1.64e-09	TCGA TEAD1 Pos Corr
HTATSF1	TEAD1	0.499206	9.5e-11	1.66e-09	TCGA TEAD1 Pos Corr
BTAF1	TEAD1	0.499011	9.74e-11	1.7e-09	TCGA TEAD1 Pos Corr
WDFY3	TEAD1	0.498819	9.98e-11	1.74e-09	TCGA TEAD1 Pos Corr
ZFP41	TEAD1	0.498762	1.01e-10	1.75e-09	TCGA TEAD1 Pos Corr
CELSR2	TEAD1	0.498737	1.01e-10	1.75e-09	TCGA TEAD1 Pos Corr
ARFGEF2	TEAD1	0.498701	1.01e-10	1.76e-09	TCGA TEAD1 Pos Corr
DHX38	TEAD1	0.498495	1.04e-10	1.8e-09	TCGA TEAD1 Pos Corr
ANKFN1	TEAD1	0.498484	1.04e-10	1.8e-09	TCGA TEAD1 Pos Corr
UNC119B	TEAD1	0.498349	1.06e-10	1.83e-09	TCGA TEAD1 Pos Corr
KIF27	TEAD1	0.498175	1.08e-10	1.87e-09	TCGA TEAD1 Pos Corr
PLXNA2	TEAD1	0.497859	1.13e-10	1.94e-09	TCGA TEAD1 Pos Corr
SMG1P3	TEAD1	0.49761	1.16e-10	2e-09	TCGA TEAD1 Pos Corr
RAD54L2	TEAD1	0.497325	1.2e-10	2.06e-09	TCGA TEAD1 Pos Corr
FBXW2	TEAD1	0.4973	1.21e-10	2.06e-09	TCGA TEAD1 Pos Corr
INPPL1	TEAD1	0.497194	1.22e-10	2.09e-09	TCGA TEAD1 Pos Corr
FAM111A	TEAD1	0.49714	1.23e-10	2.1e-09	TCGA TEAD1 Pos Corr
H6PD	TEAD1	0.496778	1.29e-10	2.19e-09	TCGA TEAD1 Pos Corr
PRR14L	TEAD1	0.496621	1.31e-10	2.23e-09	TCGA TEAD1 Pos Corr
TAB3	TEAD1	0.496561	1.32e-10	2.24e-09	TCGA TEAD1 Pos Corr
UBA1	TEAD1	0.496088	1.4e-10	2.37e-09	TCGA TEAD1 Pos Corr
BCL9	TEAD1	0.495946	1.42e-10	2.41e-09	TCGA TEAD1 Pos Corr
PBRM1	TEAD1	0.495704	1.47e-10	2.47e-09	TCGA TEAD1 Pos Corr
ASB16	TEAD1	0.495576	1.49e-10	2.5e-09	TCGA TEAD1 Pos Corr
SOX9	TEAD1	0.495565	1.49e-10	2.51e-09	TCGA TEAD1 Pos Corr
BBX	TEAD1	0.495554	1.49e-10	2.51e-09	TCGA TEAD1 Pos Corr
DCAF7	TEAD1	0.495394	1.52e-10	2.55e-09	TCGA TEAD1 Pos Corr
PRICKLE4	TEAD1	0.495288	1.54e-10	2.58e-09	TCGA TEAD1 Pos Corr
NOLC1	TEAD1	0.494946	1.6e-10	2.68e-09	TCGA TEAD1 Pos Corr
RASA2	TEAD1	0.494932	1.61e-10	2.68e-09	TCGA TEAD1 Pos Corr
RBM28	TEAD1	0.494637	1.66e-10	2.77e-09	TCGA TEAD1 Pos Corr
PNN	TEAD1	0.49463	1.66e-10	2.77e-09	TCGA TEAD1 Pos Corr
DDB1	TEAD1	0.494488	1.69e-10	2.81e-09	TCGA TEAD1 Pos Corr
TRAF3IP1	TEAD1	0.494225	1.74e-10	2.89e-09	TCGA TEAD1 Pos Corr
INCENP	TEAD1	0.494221	1.74e-10	2.89e-09	TCGA TEAD1 Pos Corr
RANBP10	TEAD1	0.494221	1.74e-10	2.89e-09	TCGA TEAD1 Pos Corr
NBR1	TEAD1	0.493631	1.87e-10	3.08e-09	TCGA TEAD1 Pos Corr
SEC31A	TEAD1	0.493563	1.88e-10	3.1e-09	TCGA TEAD1 Pos Corr
LARS	TEAD1	0.493336	1.93e-10	3.18e-09	TCGA TEAD1 Pos Corr
MYO10	TEAD1	0.493325	1.93e-10	3.18e-09	TCGA TEAD1 Pos Corr
CUL4B	TEAD1	0.493211	1.96e-10	3.22e-09	TCGA TEAD1 Pos Corr
SNORD116-28	TEAD1	0.493172	1.97e-10	3.23e-09	TCGA TEAD1 Pos Corr
DHX9	TEAD1	0.493126	1.98e-10	3.24e-09	TCGA TEAD1 Pos Corr
PTAR1	TEAD1	0.492934	2.02e-10	3.31e-09	TCGA TEAD1 Pos Corr
ATN1	TEAD1	0.49292	2.02e-10	3.31e-09	TCGA TEAD1 Pos Corr
FBF1	TEAD1	0.492877	2.03e-10	3.33e-09	TCGA TEAD1 Pos Corr
CEP85L	TEAD1	0.492802	2.05e-10	3.35e-09	TCGA TEAD1 Pos Corr
STK35	TEAD1	0.492777	2.06e-10	3.36e-09	TCGA TEAD1 Pos Corr
ATP11B	TEAD1	0.492692	2.08e-10	3.39e-09	TCGA TEAD1 Pos Corr
FUBP3	TEAD1	0.492642	2.09e-10	3.4e-09	TCGA TEAD1 Pos Corr
UBE3B	TEAD1	0.492614	2.09e-10	3.41e-09	TCGA TEAD1 Pos Corr
SEC16A	TEAD1	0.492593	2.1e-10	3.42e-09	TCGA TEAD1 Pos Corr
KHNYN	TEAD1	0.492457	2.13e-10	3.46e-09	TCGA TEAD1 Pos Corr
SMARCC2	TEAD1	0.492347	2.16e-10	3.5e-09	TCGA TEAD1 Pos Corr
CTCF	TEAD1	0.492226	2.19e-10	3.55e-09	TCGA TEAD1 Pos Corr
EIF3A	TEAD1	0.492177	2.2e-10	3.56e-09	TCGA TEAD1 Pos Corr
CROCCP3	TEAD1	0.492009	2.24e-10	3.62e-09	TCGA TEAD1 Pos Corr
PPP1R10	TEAD1	0.491938	2.26e-10	3.65e-09	TCGA TEAD1 Pos Corr
ZXDA	TEAD1	0.491679	2.33e-10	3.75e-09	TCGA TEAD1 Pos Corr
ANKRD36BP1	TEAD1	0.491373	2.4e-10	3.86e-09	TCGA TEAD1 Pos Corr
BRCA1	TEAD1	0.491273	2.43e-10	3.9e-09	TCGA TEAD1 Pos Corr
NEK1	TEAD1	0.49127	2.43e-10	3.9e-09	TCGA TEAD1 Pos Corr
NSUN2	TEAD1	0.490911	2.53e-10	4.05e-09	TCGA TEAD1 Pos Corr
ATAD2B	TEAD1	0.490804	2.56e-10	4.09e-09	TCGA TEAD1 Pos Corr
CHD3	TEAD1	0.490744	2.58e-10	4.11e-09	TCGA TEAD1 Pos Corr
DCAF17	TEAD1	0.490303	2.7e-10	4.3e-09	TCGA TEAD1 Pos Corr
AR	TEAD1	0.490232	2.72e-10	4.33e-09	TCGA TEAD1 Pos Corr
FKTN	TEAD1	0.489887	2.83e-10	4.48e-09	TCGA TEAD1 Pos Corr
LOC100128842	TEAD1	0.489606	2.91e-10	4.61e-09	TCGA TEAD1 Pos Corr
SUZ12	TEAD1	0.4894	2.98e-10	4.7e-09	TCGA TEAD1 Pos Corr
TET3	TEAD1	0.4892	3.04e-10	4.8e-09	TCGA TEAD1 Pos Corr
HSPA4	TEAD1	0.489179	3.05e-10	4.8e-09	TCGA TEAD1 Pos Corr
WIPF2	TEAD1	0.489087	3.08e-10	4.85e-09	TCGA TEAD1 Pos Corr
DOCK7	TEAD1	0.488856	3.16e-10	4.96e-09	TCGA TEAD1 Pos Corr
ATR	TEAD1	0.488795	3.18e-10	4.98e-09	TCGA TEAD1 Pos Corr
HTT	TEAD1	0.488656	3.23e-10	5.05e-09	TCGA TEAD1 Pos Corr
SPTAN1	TEAD1	0.488511	3.28e-10	5.12e-09	TCGA TEAD1 Pos Corr
VPS13D	TEAD1	0.488361	3.33e-10	5.2e-09	TCGA TEAD1 Pos Corr
CASP8AP2	TEAD1	0.488297	3.35e-10	5.23e-09	TCGA TEAD1 Pos Corr
PHF8	TEAD1	0.488169	3.4e-10	5.29e-09	TCGA TEAD1 Pos Corr
SLC41A1	TEAD1	0.488169	3.4e-10	5.29e-09	TCGA TEAD1 Pos Corr
ZBTB4	TEAD1	0.488038	3.44e-10	5.36e-09	TCGA TEAD1 Pos Corr
RC3H1	TEAD1	0.487785	3.54e-10	5.49e-09	TCGA TEAD1 Pos Corr
ZFHX3	TEAD1	0.487775	3.54e-10	5.49e-09	TCGA TEAD1 Pos Corr
WEE1	TEAD1	0.487714	3.56e-10	5.52e-09	TCGA TEAD1 Pos Corr
ZNF462	TEAD1	0.487679	3.58e-10	5.54e-09	TCGA TEAD1 Pos Corr
HIVEP2	TEAD1	0.487131	3.79e-10	5.84e-09	TCGA TEAD1 Pos Corr
GIGYF1	TEAD1	0.487017	3.83e-10	5.91e-09	TCGA TEAD1 Pos Corr
ZBTB39	TEAD1	0.487003	3.84e-10	5.91e-09	TCGA TEAD1 Pos Corr
PPP6R3	TEAD1	0.486925	3.87e-10	5.95e-09	TCGA TEAD1 Pos Corr
DHX57	TEAD1	0.486768	3.93e-10	6.04e-09	TCGA TEAD1 Pos Corr
NCOA3	TEAD1	0.486537	4.03e-10	6.18e-09	TCGA TEAD1 Pos Corr
SP3	TEAD1	0.486502	4.04e-10	6.19e-09	TCGA TEAD1 Pos Corr
KLHL15	TEAD1	0.486459	4.06e-10	6.21e-09	TCGA TEAD1 Pos Corr
ZCCHC14	TEAD1	0.48632	4.12e-10	6.3e-09	TCGA TEAD1 Pos Corr
TRIM44	TEAD1	0.486299	4.13e-10	6.3e-09	TCGA TEAD1 Pos Corr
ZFX	TEAD1	0.486103	4.21e-10	6.43e-09	TCGA TEAD1 Pos Corr
KMT2B	TEAD1	0.485342	4.55e-10	6.91e-09	TCGA TEAD1 Pos Corr
SACS	TEAD1	0.485296	4.58e-10	6.93e-09	TCGA TEAD1 Pos Corr
HEG1	TEAD1	0.484898	4.76e-10	7.2e-09	TCGA TEAD1 Pos Corr
NOTCH1	TEAD1	0.484806	4.81e-10	7.25e-09	TCGA TEAD1 Pos Corr
AHDC1	TEAD1	0.48466	4.88e-10	7.36e-09	TCGA TEAD1 Pos Corr
IFT81	TEAD1	0.484432	5e-10	7.52e-09	TCGA TEAD1 Pos Corr
DGCR8	TEAD1	0.484308	5.06e-10	7.61e-09	TCGA TEAD1 Pos Corr
MIB1	TEAD1	0.484215	5.11e-10	7.68e-09	TCGA TEAD1 Pos Corr
WDR35	TEAD1	0.48413	5.15e-10	7.74e-09	TCGA TEAD1 Pos Corr
CECR2	TEAD1	0.483977	5.23e-10	7.85e-09	TCGA TEAD1 Pos Corr
ZNF623	TEAD1	0.483934	5.25e-10	7.88e-09	TCGA TEAD1 Pos Corr
RAI1	TEAD1	0.483828	5.31e-10	7.96e-09	TCGA TEAD1 Pos Corr
CHD1	TEAD1	0.483557	5.45e-10	8.17e-09	TCGA TEAD1 Pos Corr
MAML2	TEAD1	0.48355	5.46e-10	8.17e-09	TCGA TEAD1 Pos Corr
TTYH3	TEAD1	0.482693	5.95e-10	8.86e-09	TCGA TEAD1 Pos Corr
TAF4	TEAD1	0.482679	5.95e-10	8.86e-09	TCGA TEAD1 Pos Corr
TP73-AS1	TEAD1	0.482565	6.02e-10	8.96e-09	TCGA TEAD1 Pos Corr
CLCN3	TEAD1	0.482512	6.05e-10	9e-09	TCGA TEAD1 Pos Corr
APP	TEAD1	0.482011	6.36e-10	9.43e-09	TCGA TEAD1 Pos Corr
ZNF800	TEAD1	0.481943	6.41e-10	9.48e-09	TCGA TEAD1 Pos Corr
POLR2A	TEAD1	0.481794	6.5e-10	9.61e-09	TCGA TEAD1 Pos Corr
MSI2	TEAD1	0.481684	6.57e-10	9.71e-09	TCGA TEAD1 Pos Corr
CCDC171	TEAD1	0.48162	6.61e-10	9.76e-09	TCGA TEAD1 Pos Corr
GTF2I	TEAD1	0.481573	6.64e-10	9.8e-09	TCGA TEAD1 Pos Corr
HDAC6	TEAD1	0.481453	6.72e-10	9.9e-09	TCGA TEAD1 Pos Corr
GID4	TEAD1	0.481424	6.74e-10	9.92e-09	TCGA TEAD1 Pos Corr
UPF1	TEAD1	0.480969	7.05e-10	1.03e-08	TCGA TEAD1 Pos Corr
TUBGCP4	TEAD1	0.480884	7.11e-10	1.04e-08	TCGA TEAD1 Pos Corr
MID1	TEAD1	0.480823	7.15e-10	1.05e-08	TCGA TEAD1 Pos Corr
SF3B1	TEAD1	0.480599	7.31e-10	1.07e-08	TCGA TEAD1 Pos Corr
TNPO2	TEAD1	0.480521	7.36e-10	1.08e-08	TCGA TEAD1 Pos Corr
EVC2	TEAD1	0.480492	7.39e-10	1.08e-08	TCGA TEAD1 Pos Corr
ARCN1	TEAD1	0.480393	7.46e-10	1.09e-08	TCGA TEAD1 Pos Corr
UHRF1BP1	TEAD1	0.480379	7.47e-10	1.09e-08	TCGA TEAD1 Pos Corr
ZNF660	TEAD1	0.480244	7.57e-10	1.1e-08	TCGA TEAD1 Pos Corr
BOC	TEAD1	0.479216	8.36e-10	1.21e-08	TCGA TEAD1 Pos Corr
SMG1P1	TEAD1	0.479148	8.41e-10	1.22e-08	TCGA TEAD1 Pos Corr
TTPAL	TEAD1	0.479127	8.43e-10	1.22e-08	TCGA TEAD1 Pos Corr
SLC9A3	TEAD1	0.478971	8.56e-10	1.23e-08	TCGA TEAD1 Pos Corr
TCF20	TEAD1	0.478971	8.56e-10	1.23e-08	TCGA TEAD1 Pos Corr
ATXN7L1	TEAD1	0.478853	8.66e-10	1.24e-08	TCGA TEAD1 Pos Corr
RBL1	TEAD1	0.478832	8.67e-10	1.25e-08	TCGA TEAD1 Pos Corr
ATF7IP	TEAD1	0.478828	8.68e-10	1.25e-08	TCGA TEAD1 Pos Corr
CHD9	TEAD1	0.478622	8.85e-10	1.27e-08	TCGA TEAD1 Pos Corr
RRN3	TEAD1	0.478334	9.1e-10	1.3e-08	TCGA TEAD1 Pos Corr
TMEM248	TEAD1	0.478082	9.32e-10	1.33e-08	TCGA TEAD1 Pos Corr
NPIPA1	TEAD1	0.477964	9.43e-10	1.34e-08	TCGA TEAD1 Pos Corr
NEO1	TEAD1	0.477879	9.5e-10	1.35e-08	TCGA TEAD1 Pos Corr
SPECC1L	TEAD1	0.477762	9.61e-10	1.37e-08	TCGA TEAD1 Pos Corr
RNF20	TEAD1	0.477662	9.7e-10	1.38e-08	TCGA TEAD1 Pos Corr
OBSL1	TEAD1	0.477506	9.85e-10	1.4e-08	TCGA TEAD1 Pos Corr
DDR1	TEAD1	0.477197	6.66e-10	9.82e-09	TCGA TEAD1 Pos Corr
ZNF398	TEAD1	0.477043	1.03e-09	1.45e-08	TCGA TEAD1 Pos Corr
GIT2	TEAD1	0.476944	1.04e-09	1.47e-08	TCGA TEAD1 Pos Corr
PRDM4	TEAD1	0.476855	1.05e-09	1.48e-08	TCGA TEAD1 Pos Corr
CLEC16A	TEAD1	0.476777	1.06e-09	1.49e-08	TCGA TEAD1 Pos Corr
LOC100190986	TEAD1	0.476748	1.06e-09	1.49e-08	TCGA TEAD1 Pos Corr
LTN1	TEAD1	0.476748	1.06e-09	1.49e-08	TCGA TEAD1 Pos Corr
PRRC1	TEAD1	0.4764	1.09e-09	1.54e-08	TCGA TEAD1 Pos Corr
ARHGAP5	TEAD1	0.476144	1.12e-09	1.57e-08	TCGA TEAD1 Pos Corr
PRDM10	TEAD1	0.476137	1.12e-09	1.57e-08	TCGA TEAD1 Pos Corr
ZNF608	TEAD1	0.475792	1.16e-09	1.62e-08	TCGA TEAD1 Pos Corr
RBM25	TEAD1	0.475756	1.16e-09	1.62e-08	TCGA TEAD1 Pos Corr
RBL2	TEAD1	0.475596	1.18e-09	1.64e-08	TCGA TEAD1 Pos Corr
DNMT1	TEAD1	0.47544	1.2e-09	1.66e-08	TCGA TEAD1 Pos Corr
SNX19	TEAD1	0.475091	1.24e-09	1.72e-08	TCGA TEAD1 Pos Corr
IGF1R	TEAD1	0.475077	1.24e-09	1.72e-08	TCGA TEAD1 Pos Corr
INPP4A	TEAD1	0.474878	1.26e-09	1.75e-08	TCGA TEAD1 Pos Corr
ZC3H13	TEAD1	0.474739	1.28e-09	1.77e-08	TCGA TEAD1 Pos Corr
TNKS	TEAD1	0.47464	1.29e-09	1.78e-08	TCGA TEAD1 Pos Corr
NDST1	TEAD1	0.474416	1.32e-09	1.82e-08	TCGA TEAD1 Pos Corr
KDM3A	TEAD1	0.474345	1.33e-09	1.83e-08	TCGA TEAD1 Pos Corr
CNOT6	TEAD1	0.47433	1.33e-09	1.83e-08	TCGA TEAD1 Pos Corr
FAM168A	TEAD1	0.474231	1.34e-09	1.84e-08	TCGA TEAD1 Pos Corr
TNIK	TEAD1	0.474213	1.34e-09	1.84e-08	TCGA TEAD1 Pos Corr
ATG2A	TEAD1	0.474117	1.35e-09	1.86e-08	TCGA TEAD1 Pos Corr
MAP4K4	TEAD1	0.473946	1.38e-09	1.89e-08	TCGA TEAD1 Pos Corr
PCDH19	TEAD1	0.473402	1.45e-09	1.98e-08	TCGA TEAD1 Pos Corr
PRRC2B	TEAD1	0.473249	1.47e-09	2e-08	TCGA TEAD1 Pos Corr
EIF5B	TEAD1	0.473001	1.5e-09	2.05e-08	TCGA TEAD1 Pos Corr
DDX46	TEAD1	0.472695	1.55e-09	2.1e-08	TCGA TEAD1 Pos Corr
NAT10	TEAD1	0.472204	1.62e-09	2.19e-08	TCGA TEAD1 Pos Corr
CNNM3	TEAD1	0.472169	1.62e-09	2.2e-08	TCGA TEAD1 Pos Corr
TP53BP1	TEAD1	0.472137	1.63e-09	2.2e-08	TCGA TEAD1 Pos Corr
PTPN13	TEAD1	0.471881	1.67e-09	2.25e-08	TCGA TEAD1 Pos Corr
ZNF605	TEAD1	0.471877	1.67e-09	2.25e-08	TCGA TEAD1 Pos Corr
MINDY2	TEAD1	0.47176	1.68e-09	2.27e-08	TCGA TEAD1 Pos Corr
ZNF507	TEAD1	0.471646	1.7e-09	2.3e-08	TCGA TEAD1 Pos Corr
PCNX1	TEAD1	0.471546	1.72e-09	2.31e-08	TCGA TEAD1 Pos Corr
ZNF471	TEAD1	0.471305	1.76e-09	2.36e-08	TCGA TEAD1 Pos Corr
YEATS2	TEAD1	0.47086	1.83e-09	2.45e-08	TCGA TEAD1 Pos Corr
JMY	TEAD1	0.470746	1.85e-09	2.47e-08	TCGA TEAD1 Pos Corr
RBM6	TEAD1	0.4707	1.85e-09	2.48e-08	TCGA TEAD1 Pos Corr
FAM160B2	TEAD1	0.470291	1.92e-09	2.57e-08	TCGA TEAD1 Pos Corr
MCM8	TEAD1	0.470288	1.93e-09	2.57e-08	TCGA TEAD1 Pos Corr
ARID2	TEAD1	0.470035	1.97e-09	2.62e-08	TCGA TEAD1 Pos Corr
WRN	TEAD1	0.470028	1.97e-09	2.62e-08	TCGA TEAD1 Pos Corr
TOP2B	TEAD1	0.469978	1.98e-09	2.63e-08	TCGA TEAD1 Pos Corr
HECTD4	TEAD1	0.469911	1.99e-09	2.65e-08	TCGA TEAD1 Pos Corr
SSH1	TEAD1	0.469683	2.03e-09	2.69e-08	TCGA TEAD1 Pos Corr
SS18	TEAD1	0.469534	2.06e-09	2.73e-08	TCGA TEAD1 Pos Corr
AFDN	TEAD1	0.469488	2.07e-09	2.74e-08	TCGA TEAD1 Pos Corr
VIRMA	TEAD1	0.469424	2.08e-09	2.75e-08	TCGA TEAD1 Pos Corr
UBTF	TEAD1	0.469242	2.12e-09	2.79e-08	TCGA TEAD1 Pos Corr
ZNF354C	TEAD1	0.468897	2.18e-09	2.87e-08	TCGA TEAD1 Pos Corr
MAST2	TEAD1	0.468851	2.19e-09	2.88e-08	TCGA TEAD1 Pos Corr
ESF1	TEAD1	0.468816	2.2e-09	2.89e-08	TCGA TEAD1 Pos Corr
MYSM1	TEAD1	0.468684	2.23e-09	2.92e-08	TCGA TEAD1 Pos Corr
DYNC1H1	TEAD1	0.468396	2.28e-09	2.99e-08	TCGA TEAD1 Pos Corr
NCAPG2	TEAD1	0.468357	2.29e-09	3e-08	TCGA TEAD1 Pos Corr
HNRNPR	TEAD1	0.468279	2.31e-09	3.02e-08	TCGA TEAD1 Pos Corr
NKTR	TEAD1	0.467471	2.48e-09	3.23e-08	TCGA TEAD1 Pos Corr
AKAP17A	TEAD1	0.467297	2.52e-09	3.28e-08	TCGA TEAD1 Pos Corr
KIAA0753	TEAD1	0.467208	2.54e-09	3.3e-08	TCGA TEAD1 Pos Corr
CMTM4	TEAD1	0.467194	2.54e-09	3.3e-08	TCGA TEAD1 Pos Corr
BCOR	TEAD1	0.46702	2.58e-09	3.35e-08	TCGA TEAD1 Pos Corr
DPY19L2P2	TEAD1	0.467016	2.58e-09	3.35e-08	TCGA TEAD1 Pos Corr
KLF3	TEAD1	0.466938	2.6e-09	3.37e-08	TCGA TEAD1 Pos Corr
POLA1	TEAD1	0.466437	2.72e-09	3.51e-08	TCGA TEAD1 Pos Corr
SLK	TEAD1	0.46628	2.76e-09	3.56e-08	TCGA TEAD1 Pos Corr
KHSRP	TEAD1	0.466035	2.82e-09	3.63e-08	TCGA TEAD1 Pos Corr
SUN1	TEAD1	0.465758	2.89e-09	3.71e-08	TCGA TEAD1 Pos Corr
ZNF335	TEAD1	0.465708	2.9e-09	3.72e-08	TCGA TEAD1 Pos Corr
ZNF704	TEAD1	0.46569	2.91e-09	3.72e-08	TCGA TEAD1 Pos Corr
HNRNPK	TEAD1	0.465665	2.91e-09	3.73e-08	TCGA TEAD1 Pos Corr
N4BP1	TEAD1	0.465601	2.93e-09	3.75e-08	TCGA TEAD1 Pos Corr
ANKS6	TEAD1	0.465459	2.97e-09	3.79e-08	TCGA TEAD1 Pos Corr
TOP1	TEAD1	0.465423	2.98e-09	3.8e-08	TCGA TEAD1 Pos Corr
ELP1	TEAD1	0.465356	3e-09	3.82e-08	TCGA TEAD1 Pos Corr
TATDN2	TEAD1	0.465203	3.04e-09	3.86e-08	TCGA TEAD1 Pos Corr
SMCR8	TEAD1	0.464936	3.11e-09	3.95e-08	TCGA TEAD1 Pos Corr
TBC1D20	TEAD1	0.464826	3.14e-09	3.97e-08	TCGA TEAD1 Pos Corr
VPS54	TEAD1	0.464769	3.15e-09	3.99e-08	TCGA TEAD1 Pos Corr
LRP1	TEAD1	0.464467	3.24e-09	4.09e-08	TCGA TEAD1 Pos Corr
CNOT4	TEAD1	0.464357	3.27e-09	4.13e-08	TCGA TEAD1 Pos Corr
CUL7	TEAD1	0.464122	3.34e-09	4.21e-08	TCGA TEAD1 Pos Corr
SPDYE1	TEAD1	0.463966	3.39e-09	4.26e-08	TCGA TEAD1 Pos Corr
KDM6B	TEAD1	0.463944	3.39e-09	4.26e-08	TCGA TEAD1 Pos Corr
RLIM	TEAD1	0.463898	3.41e-09	4.28e-08	TCGA TEAD1 Pos Corr
ARHGAP21	TEAD1	0.463816	3.43e-09	4.31e-08	TCGA TEAD1 Pos Corr
CHD8	TEAD1	0.463702	3.46e-09	4.35e-08	TCGA TEAD1 Pos Corr
FBRS	TEAD1	0.463482	3.53e-09	4.42e-08	TCGA TEAD1 Pos Corr
CREBZF	TEAD1	0.463407	3.56e-09	4.44e-08	TCGA TEAD1 Pos Corr
NEK9	TEAD1	0.463272	3.6e-09	4.49e-08	TCGA TEAD1 Pos Corr
SYNE2	TEAD1	0.463073	3.66e-09	4.57e-08	TCGA TEAD1 Pos Corr
RNMT	TEAD1	0.462806	3.75e-09	4.67e-08	TCGA TEAD1 Pos Corr
ADCY6	TEAD1	0.462771	3.76e-09	4.68e-08	TCGA TEAD1 Pos Corr
AMBRA1	TEAD1	0.462621	3.81e-09	4.73e-08	TCGA TEAD1 Pos Corr
DPP8	TEAD1	0.462305	3.91e-09	4.85e-08	TCGA TEAD1 Pos Corr
ELMSAN1	TEAD1	0.462241	3.94e-09	4.88e-08	TCGA TEAD1 Pos Corr
WDR6	TEAD1	0.462138	3.97e-09	4.92e-08	TCGA TEAD1 Pos Corr
PABPC1L	TEAD1	0.461935	4.04e-09	5e-08	TCGA TEAD1 Pos Corr
UTRN	TEAD1	0.461491	4.2e-09	5.18e-08	TCGA TEAD1 Pos Corr
PSME4	TEAD1	0.46127	4.28e-09	5.28e-08	TCGA TEAD1 Pos Corr
ZNRF2P1	TEAD1	0.461253	4.29e-09	5.28e-08	TCGA TEAD1 Pos Corr
PHF2	TEAD1	0.461135	4.33e-09	5.33e-08	TCGA TEAD1 Pos Corr
TSSK4	TEAD1	0.460552	4.56e-09	5.58e-08	TCGA TEAD1 Pos Corr
YES1	TEAD1	0.460477	4.59e-09	5.62e-08	TCGA TEAD1 Pos Corr
NCBP3	TEAD1	0.460211	4.69e-09	5.74e-08	TCGA TEAD1 Pos Corr
ILDR2	TEAD1	0.460118	4.73e-09	5.78e-08	TCGA TEAD1 Pos Corr
LPIN2	TEAD1	0.460022	4.77e-09	5.82e-08	TCGA TEAD1 Pos Corr
POLE	TEAD1	0.459983	4.79e-09	5.84e-08	TCGA TEAD1 Pos Corr
HYDIN	TEAD1	0.459916	4.81e-09	5.87e-08	TCGA TEAD1 Pos Corr
SETD5	TEAD1	0.459809	4.86e-09	5.92e-08	TCGA TEAD1 Pos Corr
ABHD2	TEAD1	0.459674	4.92e-09	5.98e-08	TCGA TEAD1 Pos Corr
PCSK4	TEAD1	0.459574	4.96e-09	6.02e-08	TCGA TEAD1 Pos Corr
MSL2	TEAD1	0.459379	5.04e-09	6.12e-08	TCGA TEAD1 Pos Corr
ZNF521	TEAD1	0.459126	5.15e-09	6.24e-08	TCGA TEAD1 Pos Corr
ARHGAP11B	TEAD1	0.459044	5.19e-09	6.28e-08	TCGA TEAD1 Pos Corr
LINC00265	TEAD1	0.458959	5.23e-09	6.32e-08	TCGA TEAD1 Pos Corr
ZBTB33	TEAD1	0.458931	5.24e-09	6.33e-08	TCGA TEAD1 Pos Corr
EPPK1	TEAD1	0.458845	5.28e-09	6.38e-08	TCGA TEAD1 Pos Corr
RPGRIP1L	TEAD1	0.45881	5.29e-09	6.39e-08	TCGA TEAD1 Pos Corr
BRD2	TEAD1	0.458692	5.35e-09	6.45e-08	TCGA TEAD1 Pos Corr
KIAA1147	TEAD1	0.458465	5.45e-09	6.57e-08	TCGA TEAD1 Pos Corr
MAGED1	TEAD1	0.458141	5.61e-09	6.74e-08	TCGA TEAD1 Pos Corr
ZNF687	TEAD1	0.458113	5.62e-09	6.76e-08	TCGA TEAD1 Pos Corr
AMIGO3	TEAD1	0.458052	5.65e-09	6.79e-08	TCGA TEAD1 Pos Corr
ADNP	TEAD1	0.457956	5.7e-09	6.83e-08	TCGA TEAD1 Pos Corr
LONP2	TEAD1	0.457896	5.73e-09	6.87e-08	TCGA TEAD1 Pos Corr
WDFY1	TEAD1	0.457853	5.75e-09	6.89e-08	TCGA TEAD1 Pos Corr
PARD3B	TEAD1	0.457796	5.77e-09	6.92e-08	TCGA TEAD1 Pos Corr
CLIP1	TEAD1	0.457718	5.81e-09	6.95e-08	TCGA TEAD1 Pos Corr
SEMA6A	TEAD1	0.457601	5.87e-09	7.02e-08	TCGA TEAD1 Pos Corr
FBXW11	TEAD1	0.457537	5.9e-09	7.05e-08	TCGA TEAD1 Pos Corr
SSRP1	TEAD1	0.457498	5.92e-09	7.07e-08	TCGA TEAD1 Pos Corr
ASXL1	TEAD1	0.457416	5.96e-09	7.11e-08	TCGA TEAD1 Pos Corr
UBR3	TEAD1	0.457384	5.98e-09	7.12e-08	TCGA TEAD1 Pos Corr
KIAA1958	TEAD1	0.457331	6.01e-09	7.15e-08	TCGA TEAD1 Pos Corr
GLIS2	TEAD1	0.456883	6.24e-09	7.41e-08	TCGA TEAD1 Pos Corr
PPIG	TEAD1	0.456854	6.26e-09	7.42e-08	TCGA TEAD1 Pos Corr
PCF11	TEAD1	0.456847	6.26e-09	7.42e-08	TCGA TEAD1 Pos Corr
CTNNA1	TEAD1	0.456808	6.28e-09	7.44e-08	TCGA TEAD1 Pos Corr
CREB5	TEAD1	0.456555	6.42e-09	7.59e-08	TCGA TEAD1 Pos Corr
XPO4	TEAD1	0.456484	6.46e-09	7.63e-08	TCGA TEAD1 Pos Corr
TBC1D9B	TEAD1	0.456438	6.48e-09	7.65e-08	TCGA TEAD1 Pos Corr
PYGO1	TEAD1	0.456079	6.68e-09	7.88e-08	TCGA TEAD1 Pos Corr
BRD4	TEAD1	0.455777	6.86e-09	8.06e-08	TCGA TEAD1 Pos Corr
ZMIZ1	TEAD1	0.455745	6.87e-09	8.07e-08	TCGA TEAD1 Pos Corr
DDX51	TEAD1	0.455503	7.02e-09	8.23e-08	TCGA TEAD1 Pos Corr
PURB	TEAD1	0.455453	7.05e-09	8.25e-08	TCGA TEAD1 Pos Corr
CCDC191	TEAD1	0.455332	7.12e-09	8.33e-08	TCGA TEAD1 Pos Corr
MEGF8	TEAD1	0.455314	7.13e-09	8.34e-08	TCGA TEAD1 Pos Corr
CERS6	TEAD1	0.455233	7.18e-09	8.39e-08	TCGA TEAD1 Pos Corr
DNASE1	TEAD1	0.455158	7.22e-09	8.43e-08	TCGA TEAD1 Pos Corr
OCLM	TEAD1	0.455112	7.25e-09	8.45e-08	TCGA TEAD1 Pos Corr
NCAPD3	TEAD1	0.455073	7.28e-09	8.48e-08	TCGA TEAD1 Pos Corr
ZNF768	TEAD1	0.455026	7.3e-09	8.5e-08	TCGA TEAD1 Pos Corr
EXOC6B	TEAD1	0.455019	7.31e-09	8.5e-08	TCGA TEAD1 Pos Corr
UBR2	TEAD1	0.454987	7.33e-09	8.52e-08	TCGA TEAD1 Pos Corr
ZNF106	TEAD1	0.454984	7.33e-09	8.52e-08	TCGA TEAD1 Pos Corr
NASP	TEAD1	0.454813	7.44e-09	8.64e-08	TCGA TEAD1 Pos Corr
DAAM1	TEAD1	0.454614	7.56e-09	8.77e-08	TCGA TEAD1 Pos Corr
SMARCA2	TEAD1	0.454561	7.6e-09	8.8e-08	TCGA TEAD1 Pos Corr
RPAP1	TEAD1	0.454454	7.67e-09	8.87e-08	TCGA TEAD1 Pos Corr
MAATS1	TEAD1	0.45407	7.92e-09	9.16e-08	TCGA TEAD1 Pos Corr
FUS	TEAD1	0.45396	7.99e-09	9.24e-08	TCGA TEAD1 Pos Corr
GOLGA1	TEAD1	0.453914	8.02e-09	9.27e-08	TCGA TEAD1 Pos Corr
HNRNPH1	TEAD1	0.453657	8.2e-09	9.46e-08	TCGA TEAD1 Pos Corr
BAIAP2-AS1	TEAD1	0.453572	8.26e-09	9.53e-08	TCGA TEAD1 Pos Corr
ZNF326	TEAD1	0.453565	8.26e-09	9.53e-08	TCGA TEAD1 Pos Corr
UCKL1-AS1	TEAD1	0.453515	8.29e-09	9.56e-08	TCGA TEAD1 Pos Corr
PRPF40A	TEAD1	0.453291	8.45e-09	9.73e-08	TCGA TEAD1 Pos Corr
BDP1	TEAD1	0.453227	8.5e-09	9.77e-08	TCGA TEAD1 Pos Corr
TNKS1BP1	TEAD1	0.452857	8.76e-09	1.01e-07	TCGA TEAD1 Pos Corr
NUP210	TEAD1	0.452793	8.81e-09	1.01e-07	TCGA TEAD1 Pos Corr
EME2	TEAD1	0.452729	8.86e-09	1.02e-07	TCGA TEAD1 Pos Corr
PARP1	TEAD1	0.452651	8.92e-09	1.02e-07	TCGA TEAD1 Pos Corr
ZNF197	TEAD1	0.45263	8.93e-09	1.02e-07	TCGA TEAD1 Pos Corr
TNS1	TEAD1	0.452594	8.96e-09	1.02e-07	TCGA TEAD1 Pos Corr
NSD2	TEAD1	0.452377	9.12e-09	1.04e-07	TCGA TEAD1 Pos Corr
OXSR1	TEAD1	0.452317	9.17e-09	1.04e-07	TCGA TEAD1 Pos Corr
CDKL5	TEAD1	0.452257	9.22e-09	1.05e-07	TCGA TEAD1 Pos Corr
TTC37	TEAD1	0.451823	9.56e-09	1.09e-07	TCGA TEAD1 Pos Corr
CEP131	TEAD1	0.451567	9.76e-09	1.11e-07	TCGA TEAD1 Pos Corr
PDE3A	TEAD1	0.451378	9.92e-09	1.12e-07	TCGA TEAD1 Pos Corr
TRIM52	TEAD1	0.451325	9.96e-09	1.13e-07	TCGA TEAD1 Pos Corr
NTN3	TEAD1	0.451282	9.99e-09	1.13e-07	TCGA TEAD1 Pos Corr
CHERP	TEAD1	0.451133	1.01e-08	1.14e-07	TCGA TEAD1 Pos Corr
DYNC1LI2	TEAD1	0.45103	1.02e-08	1.15e-07	TCGA TEAD1 Pos Corr
PRTG	TEAD1	0.451008	1.02e-08	1.15e-07	TCGA TEAD1 Pos Corr
NEDD1	TEAD1	0.450891	1.03e-08	1.16e-07	TCGA TEAD1 Pos Corr
NEU3	TEAD1	0.45082	1.04e-08	1.17e-07	TCGA TEAD1 Pos Corr
CLTC	TEAD1	0.450706	1.05e-08	1.18e-07	TCGA TEAD1 Pos Corr
PTPN21	TEAD1	0.450706	1.05e-08	1.18e-07	TCGA TEAD1 Pos Corr
BMPR2	TEAD1	0.450674	1.05e-08	1.18e-07	TCGA TEAD1 Pos Corr
USP13	TEAD1	0.450571	1.06e-08	1.19e-07	TCGA TEAD1 Pos Corr
METTL16	TEAD1	0.450468	1.07e-08	1.2e-07	TCGA TEAD1 Pos Corr
SECISBP2L	TEAD1	0.450312	1.08e-08	1.21e-07	TCGA TEAD1 Pos Corr
ARHGEF18	TEAD1	0.45023	1.09e-08	1.22e-07	TCGA TEAD1 Pos Corr
ZNF182	TEAD1	0.449458	1.16e-08	1.3e-07	TCGA TEAD1 Pos Corr
LTBP3	TEAD1	0.44938	1.17e-08	1.3e-07	TCGA TEAD1 Pos Corr
PPP1R26	TEAD1	0.449252	1.18e-08	1.32e-07	TCGA TEAD1 Pos Corr
GSK3B	TEAD1	0.449199	1.19e-08	1.32e-07	TCGA TEAD1 Pos Corr
SLC12A6	TEAD1	0.449156	1.19e-08	1.32e-07	TCGA TEAD1 Pos Corr
CCDC88A	TEAD1	0.448964	1.21e-08	1.34e-07	TCGA TEAD1 Pos Corr
LAMA5	TEAD1	0.448864	1.22e-08	1.35e-07	TCGA TEAD1 Pos Corr
PLEKHM3	TEAD1	0.448804	1.23e-08	1.36e-07	TCGA TEAD1 Pos Corr
USP37	TEAD1	0.448711	1.24e-08	1.37e-07	TCGA TEAD1 Pos Corr
PTBP1	TEAD1	0.448388	1.27e-08	1.4e-07	TCGA TEAD1 Pos Corr
SIPA1L3	TEAD1	0.448313	1.28e-08	1.41e-07	TCGA TEAD1 Pos Corr
GCC1	TEAD1	0.448146	1.3e-08	1.43e-07	TCGA TEAD1 Pos Corr
NAA25	TEAD1	0.448111	1.3e-08	1.43e-07	TCGA TEAD1 Pos Corr
FOXN3	TEAD1	0.448029	1.31e-08	1.44e-07	TCGA TEAD1 Pos Corr
SMO	TEAD1	0.447897	1.32e-08	1.45e-07	TCGA TEAD1 Pos Corr
UTP20	TEAD1	0.44789	1.32e-08	1.45e-07	TCGA TEAD1 Pos Corr
CDH2	TEAD1	0.447837	1.33e-08	1.46e-07	TCGA TEAD1 Pos Corr
MASP2	TEAD1	0.44773	1.34e-08	1.47e-07	TCGA TEAD1 Pos Corr
NBPF14	TEAD1	0.447648	1.35e-08	1.48e-07	TCGA TEAD1 Pos Corr
SFMBT1	TEAD1	0.447623	1.35e-08	1.48e-07	TCGA TEAD1 Pos Corr
KMT5B	TEAD1	0.447623	1.35e-08	1.48e-07	TCGA TEAD1 Pos Corr
TOPBP1	TEAD1	0.447407	1.38e-08	1.5e-07	TCGA TEAD1 Pos Corr
MLLT6	TEAD1	0.447321	1.39e-08	1.51e-07	TCGA TEAD1 Pos Corr
ZNF746	TEAD1	0.447254	1.39e-08	1.52e-07	TCGA TEAD1 Pos Corr
ZSCAN20	TEAD1	0.447005	1.42e-08	1.55e-07	TCGA TEAD1 Pos Corr
NCKAP1	TEAD1	0.446955	1.43e-08	1.55e-07	TCGA TEAD1 Pos Corr
AMER1	TEAD1	0.44682	1.44e-08	1.57e-07	TCGA TEAD1 Pos Corr
TRAM2	TEAD1	0.446493	1.48e-08	1.61e-07	TCGA TEAD1 Pos Corr
ARID4B	TEAD1	0.446489	1.48e-08	1.61e-07	TCGA TEAD1 Pos Corr
CCDC113	TEAD1	0.446471	1.49e-08	1.61e-07	TCGA TEAD1 Pos Corr
ASMTL-AS1	TEAD1	0.446333	1.5e-08	1.63e-07	TCGA TEAD1 Pos Corr
TRAPPC11	TEAD1	0.445796	1.57e-08	1.69e-07	TCGA TEAD1 Pos Corr
CFAP44	TEAD1	0.445735	1.58e-08	1.7e-07	TCGA TEAD1 Pos Corr
OTUD3	TEAD1	0.445675	1.59e-08	1.71e-07	TCGA TEAD1 Pos Corr
RP1L1	TEAD1	0.44554	1.6e-08	1.73e-07	TCGA TEAD1 Pos Corr
MTMR3	TEAD1	0.445437	1.62e-08	1.74e-07	TCGA TEAD1 Pos Corr
TRAPPC10	TEAD1	0.445408	1.62e-08	1.74e-07	TCGA TEAD1 Pos Corr
JAK1	TEAD1	0.445241	1.64e-08	1.76e-07	TCGA TEAD1 Pos Corr
LOC155060	TEAD1	0.445234	1.64e-08	1.76e-07	TCGA TEAD1 Pos Corr
CEP192	TEAD1	0.445227	1.64e-08	1.76e-07	TCGA TEAD1 Pos Corr
CRIPAK	TEAD1	0.444964	1.68e-08	1.8e-07	TCGA TEAD1 Pos Corr
TOP3A	TEAD1	0.444893	1.69e-08	1.81e-07	TCGA TEAD1 Pos Corr
ZC3H7A	TEAD1	0.444747	1.71e-08	1.82e-07	TCGA TEAD1 Pos Corr
DDX17	TEAD1	0.44469	1.72e-08	1.83e-07	TCGA TEAD1 Pos Corr
FTSJ3	TEAD1	0.444637	1.72e-08	1.84e-07	TCGA TEAD1 Pos Corr
ACACB	TEAD1	0.44459	1.73e-08	1.84e-07	TCGA TEAD1 Pos Corr
RBM39	TEAD1	0.444583	1.73e-08	1.84e-07	TCGA TEAD1 Pos Corr
USP22	TEAD1	0.444274	1.78e-08	1.89e-07	TCGA TEAD1 Pos Corr
TMF1	TEAD1	0.444093	1.8e-08	1.91e-07	TCGA TEAD1 Pos Corr
SERTAD2	TEAD1	0.443961	1.82e-08	1.93e-07	TCGA TEAD1 Pos Corr
ARHGEF26	TEAD1	0.443751	1.85e-08	1.96e-07	TCGA TEAD1 Pos Corr
ANP32E	TEAD1	0.443716	1.86e-08	1.97e-07	TCGA TEAD1 Pos Corr
KIF7	TEAD1	0.443335	1.92e-08	2.02e-07	TCGA TEAD1 Pos Corr
UBP1	TEAD1	0.443257	1.93e-08	2.04e-07	TCGA TEAD1 Pos Corr
DLG5	TEAD1	0.443193	1.94e-08	2.05e-07	TCGA TEAD1 Pos Corr
SRGAP1	TEAD1	0.443182	1.94e-08	2.05e-07	TCGA TEAD1 Pos Corr
PPP4R2	TEAD1	0.443097	1.95e-08	2.06e-07	TCGA TEAD1 Pos Corr
STX17	TEAD1	0.443047	1.96e-08	2.06e-07	TCGA TEAD1 Pos Corr
ZC3H4	TEAD1	0.442955	1.98e-08	2.08e-07	TCGA TEAD1 Pos Corr
AUTS2	TEAD1	0.442621	2.03e-08	2.13e-07	TCGA TEAD1 Pos Corr
VANGL2	TEAD1	0.442539	2.04e-08	2.15e-07	TCGA TEAD1 Pos Corr
KIAA0368	TEAD1	0.442475	2.05e-08	2.16e-07	TCGA TEAD1 Pos Corr
ZNF224	TEAD1	0.442347	2.08e-08	2.18e-07	TCGA TEAD1 Pos Corr
UNKL	TEAD1	0.442016	2.13e-08	2.23e-07	TCGA TEAD1 Pos Corr
FAM161A	TEAD1	0.441902	2.15e-08	2.25e-07	TCGA TEAD1 Pos Corr
KHDRBS1	TEAD1	0.441881	2.15e-08	2.26e-07	TCGA TEAD1 Pos Corr
INE1	TEAD1	0.441728	2.18e-08	2.28e-07	TCGA TEAD1 Pos Corr
ERCC6L2	TEAD1	0.441597	2.2e-08	2.3e-07	TCGA TEAD1 Pos Corr
ERBIN	TEAD1	0.441262	2.26e-08	2.36e-07	TCGA TEAD1 Pos Corr
AGO4	TEAD1	0.441216	2.27e-08	2.37e-07	TCGA TEAD1 Pos Corr
COPA	TEAD1	0.440964	2.32e-08	2.41e-07	TCGA TEAD1 Pos Corr
NLGN4X	TEAD1	0.440405	2.42e-08	2.51e-07	TCGA TEAD1 Pos Corr
MAGI2	TEAD1	0.440356	2.43e-08	2.52e-07	TCGA TEAD1 Pos Corr
DNAJC2	TEAD1	0.440352	2.43e-08	2.52e-07	TCGA TEAD1 Pos Corr
ZNF282	TEAD1	0.440284	2.45e-08	2.53e-07	TCGA TEAD1 Pos Corr
CCDC142	TEAD1	0.440281	2.45e-08	2.53e-07	TCGA TEAD1 Pos Corr
ODF2	TEAD1	0.440256	2.45e-08	2.54e-07	TCGA TEAD1 Pos Corr
ZNF343	TEAD1	0.440014	2.5e-08	2.58e-07	TCGA TEAD1 Pos Corr
BICC1	TEAD1	0.439708	2.56e-08	2.64e-07	TCGA TEAD1 Pos Corr
PRPF38B	TEAD1	0.439588	2.59e-08	2.66e-07	TCGA TEAD1 Pos Corr
BCLAF3	TEAD1	0.439214	2.67e-08	2.74e-07	TCGA TEAD1 Pos Corr
PARN	TEAD1	0.439118	2.69e-08	2.76e-07	TCGA TEAD1 Pos Corr
IWS1	TEAD1	0.438898	2.73e-08	2.81e-07	TCGA TEAD1 Pos Corr
ZSCAN25	TEAD1	0.438876	2.74e-08	2.81e-07	TCGA TEAD1 Pos Corr
NOM1	TEAD1	0.43883	2.75e-08	2.82e-07	TCGA TEAD1 Pos Corr
WNK3	TEAD1	0.438539	2.81e-08	2.88e-07	TCGA TEAD1 Pos Corr
DDX54	TEAD1	0.438361	2.85e-08	2.92e-07	TCGA TEAD1 Pos Corr
MEX3C	TEAD1	0.438336	2.86e-08	2.92e-07	TCGA TEAD1 Pos Corr
FAM208B	TEAD1	0.438247	2.88e-08	2.94e-07	TCGA TEAD1 Pos Corr
ATG2B	TEAD1	0.438105	2.91e-08	2.97e-07	TCGA TEAD1 Pos Corr
AKAP13	TEAD1	0.437849	2.97e-08	3.03e-07	TCGA TEAD1 Pos Corr
C15orf62	TEAD1	0.437095	3.15e-08	3.21e-07	TCGA TEAD1 Pos Corr
GOLM1	TEAD1	0.436978	3.18e-08	3.23e-07	TCGA TEAD1 Pos Corr
PARD3	TEAD1	0.436782	3.23e-08	3.28e-07	TCGA TEAD1 Pos Corr
CSNK2A3	TEAD1	0.436732	3.25e-08	3.29e-07	TCGA TEAD1 Pos Corr
JRK	TEAD1	0.436533	3.3e-08	3.34e-07	TCGA TEAD1 Pos Corr
SUDS3	TEAD1	0.436391	3.33e-08	3.37e-07	TCGA TEAD1 Pos Corr
ROBO1	TEAD1	0.43637	3.34e-08	3.37e-07	TCGA TEAD1 Pos Corr
SCAF8	TEAD1	0.436345	3.35e-08	3.38e-07	TCGA TEAD1 Pos Corr
PILRB	TEAD1	0.43627	3.37e-08	3.39e-07	TCGA TEAD1 Pos Corr
SRSF1	TEAD1	0.43601	3.44e-08	3.45e-07	TCGA TEAD1 Pos Corr
AGPAT3	TEAD1	0.436	3.44e-08	3.45e-07	TCGA TEAD1 Pos Corr
GOLGA6L5P	TEAD1	0.435911	3.46e-08	3.47e-07	TCGA TEAD1 Pos Corr
PHF20	TEAD1	0.435897	3.47e-08	3.47e-07	TCGA TEAD1 Pos Corr
DOT1L	TEAD1	0.435715	3.52e-08	3.52e-07	TCGA TEAD1 Pos Corr
CROCC	TEAD1	0.435694	3.52e-08	3.53e-07	TCGA TEAD1 Pos Corr
TGOLN2	TEAD1	0.435506	3.57e-08	3.57e-07	TCGA TEAD1 Pos Corr
PLEC	TEAD1	0.43542	3.6e-08	3.59e-07	TCGA TEAD1 Pos Corr
UBR1	TEAD1	0.435402	3.6e-08	3.59e-07	TCGA TEAD1 Pos Corr
DNAJC13	TEAD1	0.435395	3.61e-08	3.59e-07	TCGA TEAD1 Pos Corr
SIPA1L1	TEAD1	0.435171	3.67e-08	3.66e-07	TCGA TEAD1 Pos Corr
FASN	TEAD1	0.435065	3.7e-08	3.68e-07	TCGA TEAD1 Pos Corr
SAFB	TEAD1	0.434869	3.76e-08	3.74e-07	TCGA TEAD1 Pos Corr
ITGB8	TEAD1	0.434777	3.79e-08	3.76e-07	TCGA TEAD1 Pos Corr
TNRC6C	TEAD1	0.434741	3.8e-08	3.77e-07	TCGA TEAD1 Pos Corr
STX16	TEAD1	0.434738	3.8e-08	3.77e-07	TCGA TEAD1 Pos Corr
SPPL2B	TEAD1	0.434624	3.83e-08	3.8e-07	TCGA TEAD1 Pos Corr
GTF2A1	TEAD1	0.434563	3.85e-08	3.82e-07	TCGA TEAD1 Pos Corr
ZNF384	TEAD1	0.434471	3.88e-08	3.84e-07	TCGA TEAD1 Pos Corr
HNRNPH3	TEAD1	0.434439	3.89e-08	3.85e-07	TCGA TEAD1 Pos Corr
AP2B1	TEAD1	0.43424	3.95e-08	3.9e-07	TCGA TEAD1 Pos Corr
EPC2	TEAD1	0.434229	3.95e-08	3.91e-07	TCGA TEAD1 Pos Corr
SPATA5	TEAD1	0.434012	4.02e-08	3.97e-07	TCGA TEAD1 Pos Corr
HEATR1	TEAD1	0.433685	4.12e-08	4.06e-07	TCGA TEAD1 Pos Corr
NCRNA00201	TEAD1	0.433681	4.12e-08	4.06e-07	TCGA TEAD1 Pos Corr
FKBP9	TEAD1	0.433674	4.13e-08	4.07e-07	TCGA TEAD1 Pos Corr
NLRX1	TEAD1	0.433265	4.26e-08	4.19e-07	TCGA TEAD1 Pos Corr
ZNF654	TEAD1	0.433212	4.28e-08	4.2e-07	TCGA TEAD1 Pos Corr
ADGRA3	TEAD1	0.433105	4.31e-08	4.23e-07	TCGA TEAD1 Pos Corr
RAPH1	TEAD1	0.433049	4.33e-08	4.25e-07	TCGA TEAD1 Pos Corr
TXLNA	TEAD1	0.432992	4.35e-08	4.26e-07	TCGA TEAD1 Pos Corr
STOX2	TEAD1	0.432963	4.36e-08	4.27e-07	TCGA TEAD1 Pos Corr
MADD	TEAD1	0.432803	4.42e-08	4.32e-07	TCGA TEAD1 Pos Corr
LOC90834	TEAD1	0.432729	4.44e-08	4.34e-07	TCGA TEAD1 Pos Corr
SCAF11	TEAD1	0.432721	4.44e-08	4.34e-07	TCGA TEAD1 Pos Corr
FIGN	TEAD1	0.432672	4.46e-08	4.36e-07	TCGA TEAD1 Pos Corr
GSE1	TEAD1	0.432576	4.49e-08	4.38e-07	TCGA TEAD1 Pos Corr
PTPRS	TEAD1	0.43249	4.52e-08	4.41e-07	TCGA TEAD1 Pos Corr
ZNF621	TEAD1	0.432469	4.53e-08	4.42e-07	TCGA TEAD1 Pos Corr
PTPN23	TEAD1	0.432316	4.59e-08	4.47e-07	TCGA TEAD1 Pos Corr
CSDE1	TEAD1	0.43217	4.64e-08	4.51e-07	TCGA TEAD1 Pos Corr
QKI	TEAD1	0.432149	4.65e-08	4.52e-07	TCGA TEAD1 Pos Corr
SPATA13	TEAD1	0.431868	4.75e-08	4.61e-07	TCGA TEAD1 Pos Corr
PCNX2	TEAD1	0.431811	4.77e-08	4.63e-07	TCGA TEAD1 Pos Corr
GP1BA	TEAD1	0.431761	4.79e-08	4.64e-07	TCGA TEAD1 Pos Corr
TM9SF4	TEAD1	0.43168	4.82e-08	4.67e-07	TCGA TEAD1 Pos Corr
MAP4	TEAD1	0.43163	4.84e-08	4.69e-07	TCGA TEAD1 Pos Corr
ETV3	TEAD1	0.431598	4.85e-08	4.7e-07	TCGA TEAD1 Pos Corr
POMK	TEAD1	0.431559	4.86e-08	4.71e-07	TCGA TEAD1 Pos Corr
USP49	TEAD1	0.431509	4.88e-08	4.72e-07	TCGA TEAD1 Pos Corr
WDR82	TEAD1	0.431178	5.01e-08	4.84e-07	TCGA TEAD1 Pos Corr
KCTD7	TEAD1	0.431168	5.01e-08	4.84e-07	TCGA TEAD1 Pos Corr
CCDC144CP	TEAD1	0.430897	5.12e-08	4.93e-07	TCGA TEAD1 Pos Corr
ZNHIT6	TEAD1	0.430766	5.17e-08	4.98e-07	TCGA TEAD1 Pos Corr
USP32	TEAD1	0.43072	5.19e-08	5e-07	TCGA TEAD1 Pos Corr
ZHX1	TEAD1	0.430702	5.2e-08	5e-07	TCGA TEAD1 Pos Corr
DDI2	TEAD1	0.430666	5.21e-08	5.01e-07	TCGA TEAD1 Pos Corr
NHSL2	TEAD1	0.43051	5.28e-08	5.07e-07	TCGA TEAD1 Pos Corr
TET2	TEAD1	0.430368	5.33e-08	5.12e-07	TCGA TEAD1 Pos Corr
NBAS	TEAD1	0.430272	5.37e-08	5.15e-07	TCGA TEAD1 Pos Corr
SYNGAP1	TEAD1	0.43019	5.41e-08	5.18e-07	TCGA TEAD1 Pos Corr
MYEF2	TEAD1	0.430126	5.43e-08	5.2e-07	TCGA TEAD1 Pos Corr
VGLL4	TEAD1	0.429834	5.56e-08	5.31e-07	TCGA TEAD1 Pos Corr
SAMD4B	TEAD1	0.429809	5.57e-08	5.31e-07	TCGA TEAD1 Pos Corr
APLP2	TEAD1	0.429749	5.6e-08	5.33e-07	TCGA TEAD1 Pos Corr
SNX25	TEAD1	0.42971	5.61e-08	5.35e-07	TCGA TEAD1 Pos Corr
CTBP1-AS2	TEAD1	0.429546	5.68e-08	5.41e-07	TCGA TEAD1 Pos Corr
MGC16384	TEAD1	0.429408	5.74e-08	5.47e-07	TCGA TEAD1 Pos Corr
ZNF146	TEAD1	0.429319	5.78e-08	5.5e-07	TCGA TEAD1 Pos Corr
GZF1	TEAD1	0.429283	5.8e-08	5.51e-07	TCGA TEAD1 Pos Corr
XPO5	TEAD1	0.42924	5.82e-08	5.52e-07	TCGA TEAD1 Pos Corr
ZNF500	TEAD1	0.42923	5.82e-08	5.52e-07	TCGA TEAD1 Pos Corr
C6orf89	TEAD1	0.428988	5.93e-08	5.62e-07	TCGA TEAD1 Pos Corr
TBL1X	TEAD1	0.428899	5.97e-08	5.66e-07	TCGA TEAD1 Pos Corr
RAPGEF6	TEAD1	0.428856	5.99e-08	5.67e-07	TCGA TEAD1 Pos Corr
DDX27	TEAD1	0.428839	6e-08	5.68e-07	TCGA TEAD1 Pos Corr
SH2B1	TEAD1	0.428504	6.16e-08	5.82e-07	TCGA TEAD1 Pos Corr
NEK8	TEAD1	0.428373	6.22e-08	5.88e-07	TCGA TEAD1 Pos Corr
FSCN2	TEAD1	0.428302	6.25e-08	5.9e-07	TCGA TEAD1 Pos Corr
RAVER1	TEAD1	0.428298	6.26e-08	5.9e-07	TCGA TEAD1 Pos Corr
GPD2	TEAD1	0.428174	6.32e-08	5.95e-07	TCGA TEAD1 Pos Corr
AFG3L2	TEAD1	0.428135	6.33e-08	5.96e-07	TCGA TEAD1 Pos Corr
COG1	TEAD1	0.428103	6.35e-08	5.97e-07	TCGA TEAD1 Pos Corr
KDM6A	TEAD1	0.428074	6.36e-08	5.98e-07	TCGA TEAD1 Pos Corr
FBXO11	TEAD1	0.428024	6.39e-08	6e-07	TCGA TEAD1 Pos Corr
LINC02035	TEAD1	0.428024	6.39e-08	6e-07	TCGA TEAD1 Pos Corr
LAMB2	TEAD1	0.427999	6.4e-08	6e-07	TCGA TEAD1 Pos Corr
NFIC	TEAD1	0.427999	6.4e-08	6e-07	TCGA TEAD1 Pos Corr
PLEKHG1	TEAD1	0.427914	6.44e-08	6.04e-07	TCGA TEAD1 Pos Corr
PTPN14	TEAD1	0.427836	6.48e-08	6.07e-07	TCGA TEAD1 Pos Corr
IL6ST	TEAD1	0.427708	6.55e-08	6.12e-07	TCGA TEAD1 Pos Corr
MARK2	TEAD1	0.42763	6.58e-08	6.16e-07	TCGA TEAD1 Pos Corr
MGEA5	TEAD1	0.427591	6.6e-08	6.17e-07	TCGA TEAD1 Pos Corr
RNF213	TEAD1	0.427555	6.62e-08	6.19e-07	TCGA TEAD1 Pos Corr
CDK11B	TEAD1	0.427509	6.65e-08	6.2e-07	TCGA TEAD1 Pos Corr
ARID3B	TEAD1	0.427388	6.71e-08	6.26e-07	TCGA TEAD1 Pos Corr
HMGCS1	TEAD1	0.427374	6.71e-08	6.26e-07	TCGA TEAD1 Pos Corr
NBPF1	TEAD1	0.427153	6.83e-08	6.35e-07	TCGA TEAD1 Pos Corr
HNRNPA3	TEAD1	0.427082	6.87e-08	6.38e-07	TCGA TEAD1 Pos Corr
RNF4	TEAD1	0.427082	6.87e-08	6.38e-07	TCGA TEAD1 Pos Corr
RHOBTB3	TEAD1	0.426787	7.02e-08	6.51e-07	TCGA TEAD1 Pos Corr
ZNF598	TEAD1	0.426723	7.06e-08	6.54e-07	TCGA TEAD1 Pos Corr
ANKRD12	TEAD1	0.42667	7.09e-08	6.56e-07	TCGA TEAD1 Pos Corr
ZNF217	TEAD1	0.426634	7.11e-08	6.58e-07	TCGA TEAD1 Pos Corr
CCAR1	TEAD1	0.426631	7.11e-08	6.58e-07	TCGA TEAD1 Pos Corr
IKZF4	TEAD1	0.426513	7.17e-08	6.62e-07	TCGA TEAD1 Pos Corr
PHAX	TEAD1	0.426492	7.18e-08	6.63e-07	TCGA TEAD1 Pos Corr
MCM4	TEAD1	0.426371	7.25e-08	6.69e-07	TCGA TEAD1 Pos Corr
USP4	TEAD1	0.425926	7.5e-08	6.91e-07	TCGA TEAD1 Pos Corr
MKRN1	TEAD1	0.425891	7.52e-08	6.92e-07	TCGA TEAD1 Pos Corr
USP19	TEAD1	0.425774	7.59e-08	6.97e-07	TCGA TEAD1 Pos Corr
MRPL23-AS1	TEAD1	0.425759	7.6e-08	6.98e-07	TCGA TEAD1 Pos Corr
C22orf46	TEAD1	0.425727	7.61e-08	6.99e-07	TCGA TEAD1 Pos Corr
ZC3H11A	TEAD1	0.425649	7.66e-08	7.03e-07	TCGA TEAD1 Pos Corr
CLCN5	TEAD1	0.425564	7.71e-08	7.07e-07	TCGA TEAD1 Pos Corr
PHKA2	TEAD1	0.425343	7.84e-08	7.18e-07	TCGA TEAD1 Pos Corr
ZBTB44	TEAD1	0.425123	7.97e-08	7.3e-07	TCGA TEAD1 Pos Corr
SLC35E1	TEAD1	0.424675	8.25e-08	7.53e-07	TCGA TEAD1 Pos Corr
SCN8A	TEAD1	0.424483	8.37e-08	7.63e-07	TCGA TEAD1 Pos Corr
CCNT1	TEAD1	0.424273	8.5e-08	7.75e-07	TCGA TEAD1 Pos Corr
INTS1	TEAD1	0.424273	8.5e-08	7.75e-07	TCGA TEAD1 Pos Corr
EBLN2	TEAD1	0.424234	8.53e-08	7.77e-07	TCGA TEAD1 Pos Corr
SYNCRIP	TEAD1	0.424223	8.53e-08	7.77e-07	TCGA TEAD1 Pos Corr
EDC4	TEAD1	0.424174	8.57e-08	7.79e-07	TCGA TEAD1 Pos Corr
SMARCC1	TEAD1	0.424127	8.6e-08	7.81e-07	TCGA TEAD1 Pos Corr
TRIM39	TEAD1	0.424095	8.62e-08	7.83e-07	TCGA TEAD1 Pos Corr
BRAF	TEAD1	0.424049	8.65e-08	7.85e-07	TCGA TEAD1 Pos Corr
SRRM1	TEAD1	0.423736	8.86e-08	8.02e-07	TCGA TEAD1 Pos Corr
SFSWAP	TEAD1	0.42359	8.95e-08	8.1e-07	TCGA TEAD1 Pos Corr
ZNF418	TEAD1	0.42353	8.99e-08	8.13e-07	TCGA TEAD1 Pos Corr
AHRR	TEAD1	0.423523	9e-08	8.13e-07	TCGA TEAD1 Pos Corr
OSBPL6	TEAD1	0.423402	9.08e-08	8.2e-07	TCGA TEAD1 Pos Corr
SOGA1	TEAD1	0.423277	9.17e-08	8.26e-07	TCGA TEAD1 Pos Corr
CREB1	TEAD1	0.423238	9.19e-08	8.28e-07	TCGA TEAD1 Pos Corr
KIAA1671	TEAD1	0.423189	9.23e-08	8.31e-07	TCGA TEAD1 Pos Corr
SELENON	TEAD1	0.423174	9.24e-08	8.31e-07	TCGA TEAD1 Pos Corr
PAPD7	TEAD1	0.422968	9.38e-08	8.44e-07	TCGA TEAD1 Pos Corr
AHNAK	TEAD1	0.422936	9.41e-08	8.46e-07	TCGA TEAD1 Pos Corr
CUL9	TEAD1	0.422826	9.49e-08	8.52e-07	TCGA TEAD1 Pos Corr
YAP1	TEAD1	0.422819	9.49e-08	8.52e-07	TCGA TEAD1 Pos Corr
SRRT	TEAD1	0.422691	9.58e-08	8.6e-07	TCGA TEAD1 Pos Corr
GEMIN5	TEAD1	0.422573	9.67e-08	8.67e-07	TCGA TEAD1 Pos Corr
FTO	TEAD1	0.422552	9.68e-08	8.68e-07	TCGA TEAD1 Pos Corr
HERC1	TEAD1	0.422293	9.87e-08	8.84e-07	TCGA TEAD1 Pos Corr
GPR135	TEAD1	0.422047	1.01e-07	8.99e-07	TCGA TEAD1 Pos Corr
DAGLA	TEAD1	0.42172	1.03e-07	9.21e-07	TCGA TEAD1 Pos Corr
FBXL18	TEAD1	0.421642	1.04e-07	9.26e-07	TCGA TEAD1 Pos Corr
RERE	TEAD1	0.421596	1.04e-07	9.29e-07	TCGA TEAD1 Pos Corr
PHF13	TEAD1	0.421475	1.05e-07	9.36e-07	TCGA TEAD1 Pos Corr
CNNM4	TEAD1	0.4214	1.06e-07	9.41e-07	TCGA TEAD1 Pos Corr
CLSPN	TEAD1	0.421393	1.06e-07	9.41e-07	TCGA TEAD1 Pos Corr
PROX1	TEAD1	0.421365	1.06e-07	9.43e-07	TCGA TEAD1 Pos Corr
CCDC18	TEAD1	0.421301	1.06e-07	9.47e-07	TCGA TEAD1 Pos Corr
CEP152	TEAD1	0.421116	1.08e-07	9.59e-07	TCGA TEAD1 Pos Corr
CAMSAP1	TEAD1	0.420988	1.09e-07	9.67e-07	TCGA TEAD1 Pos Corr
CARNMT1	TEAD1	0.420774	1.11e-07	9.81e-07	TCGA TEAD1 Pos Corr
ARHGEF6	TEAD1	0.420756	1.11e-07	9.82e-07	TCGA TEAD1 Pos Corr
HEATR6	TEAD1	0.420554	1.13e-07	9.96e-07	TCGA TEAD1 Pos Corr
ZNF696	TEAD1	0.420532	1.13e-07	9.97e-07	TCGA TEAD1 Pos Corr
KIAA0355	TEAD1	0.42049	1.13e-07	1e-06	TCGA TEAD1 Pos Corr
FAM199X	TEAD1	0.420447	1.13e-07	1e-06	TCGA TEAD1 Pos Corr
ARFGEF1	TEAD1	0.420276	1.15e-07	1.01e-06	TCGA TEAD1 Pos Corr
SCRIB	TEAD1	0.420262	1.15e-07	1.01e-06	TCGA TEAD1 Pos Corr
USP24	TEAD1	0.419999	1.17e-07	1.03e-06	TCGA TEAD1 Pos Corr
DHX8	TEAD1	0.419974	1.17e-07	1.03e-06	TCGA TEAD1 Pos Corr
SERINC4	TEAD1	0.419935	1.18e-07	1.04e-06	TCGA TEAD1 Pos Corr
SREK1	TEAD1	0.419743	1.2e-07	1.05e-06	TCGA TEAD1 Pos Corr
APC2	TEAD1	0.419683	1.2e-07	1.05e-06	TCGA TEAD1 Pos Corr
AFAP1	TEAD1	0.419341	1.23e-07	1.08e-06	TCGA TEAD1 Pos Corr
POU3F4	TEAD1	0.419181	1.25e-07	1.09e-06	TCGA TEAD1 Pos Corr
XIAP	TEAD1	0.418815	1.28e-07	1.12e-06	TCGA TEAD1 Pos Corr
APPL1	TEAD1	0.41874	1.29e-07	1.13e-06	TCGA TEAD1 Pos Corr
CCDC144A	TEAD1	0.418587	1.3e-07	1.14e-06	TCGA TEAD1 Pos Corr
PDCD11	TEAD1	0.418403	1.32e-07	1.15e-06	TCGA TEAD1 Pos Corr
AFG3L1P	TEAD1	0.418356	1.33e-07	1.16e-06	TCGA TEAD1 Pos Corr
KRBA1	TEAD1	0.418211	1.34e-07	1.17e-06	TCGA TEAD1 Pos Corr
GLYR1	TEAD1	0.418161	1.34e-07	1.17e-06	TCGA TEAD1 Pos Corr
TYW1	TEAD1	0.418072	1.35e-07	1.18e-06	TCGA TEAD1 Pos Corr
CEP120	TEAD1	0.418011	1.36e-07	1.18e-06	TCGA TEAD1 Pos Corr
ZNF70	TEAD1	0.417912	1.37e-07	1.19e-06	TCGA TEAD1 Pos Corr
ZNF148	TEAD1	0.417898	1.37e-07	1.19e-06	TCGA TEAD1 Pos Corr
CLUH	TEAD1	0.417823	1.38e-07	1.2e-06	TCGA TEAD1 Pos Corr
TNPO1	TEAD1	0.417585	1.4e-07	1.22e-06	TCGA TEAD1 Pos Corr
USP40	TEAD1	0.417535	1.41e-07	1.22e-06	TCGA TEAD1 Pos Corr
DNAH1	TEAD1	0.417531	1.41e-07	1.22e-06	TCGA TEAD1 Pos Corr
TAF2	TEAD1	0.417307	1.43e-07	1.24e-06	TCGA TEAD1 Pos Corr
SMPD4	TEAD1	0.41719	1.45e-07	1.25e-06	TCGA TEAD1 Pos Corr
NIN	TEAD1	0.417172	1.45e-07	1.25e-06	TCGA TEAD1 Pos Corr
COL16A1	TEAD1	0.417123	1.45e-07	1.25e-06	TCGA TEAD1 Pos Corr
SOX2	TEAD1	0.416475	1.52e-07	1.31e-06	TCGA TEAD1 Pos Corr
UBFD1	TEAD1	0.416209	1.55e-07	1.34e-06	TCGA TEAD1 Pos Corr
TTC21A	TEAD1	0.415963	1.58e-07	1.36e-06	TCGA TEAD1 Pos Corr
SF3B3	TEAD1	0.415835	1.6e-07	1.37e-06	TCGA TEAD1 Pos Corr
MON1B	TEAD1	0.41575	1.61e-07	1.38e-06	TCGA TEAD1 Pos Corr
SMAD3	TEAD1	0.415711	1.61e-07	1.38e-06	TCGA TEAD1 Pos Corr
TMTC2	TEAD1	0.415586	1.63e-07	1.4e-06	TCGA TEAD1 Pos Corr
WASF2	TEAD1	0.415579	1.63e-07	1.4e-06	TCGA TEAD1 Pos Corr
FAM160A1	TEAD1	0.415473	1.64e-07	1.41e-06	TCGA TEAD1 Pos Corr
ZNF652	TEAD1	0.415426	1.65e-07	1.41e-06	TCGA TEAD1 Pos Corr
ZNF532	TEAD1	0.41521	1.67e-07	1.43e-06	TCGA TEAD1 Pos Corr
METTL14	TEAD1	0.415163	1.68e-07	1.44e-06	TCGA TEAD1 Pos Corr
MBD1	TEAD1	0.414971	1.7e-07	1.46e-06	TCGA TEAD1 Pos Corr
CCDC15	TEAD1	0.414929	1.71e-07	1.46e-06	TCGA TEAD1 Pos Corr
BBS1	TEAD1	0.414925	1.71e-07	1.46e-06	TCGA TEAD1 Pos Corr
SPDYE8P	TEAD1	0.414904	1.71e-07	1.46e-06	TCGA TEAD1 Pos Corr
HELZ2	TEAD1	0.414737	1.73e-07	1.48e-06	TCGA TEAD1 Pos Corr
LOC100129034	TEAD1	0.414314	1.79e-07	1.52e-06	TCGA TEAD1 Pos Corr
R3HDM2	TEAD1	0.414306	1.79e-07	1.52e-06	TCGA TEAD1 Pos Corr
SCAP	TEAD1	0.414171	1.81e-07	1.53e-06	TCGA TEAD1 Pos Corr
PHC1	TEAD1	0.414168	1.81e-07	1.53e-06	TCGA TEAD1 Pos Corr
VPS53	TEAD1	0.413976	1.83e-07	1.56e-06	TCGA TEAD1 Pos Corr
MNT	TEAD1	0.41393	1.84e-07	1.56e-06	TCGA TEAD1 Pos Corr
PIK3C2A	TEAD1	0.413908	1.84e-07	1.56e-06	TCGA TEAD1 Pos Corr
CBLL1	TEAD1	0.413677	1.87e-07	1.58e-06	TCGA TEAD1 Pos Corr
AAK1	TEAD1	0.413641	1.88e-07	1.59e-06	TCGA TEAD1 Pos Corr
NBEAL2	TEAD1	0.413606	1.88e-07	1.59e-06	TCGA TEAD1 Pos Corr
IREB2	TEAD1	0.413577	1.89e-07	1.59e-06	TCGA TEAD1 Pos Corr
NRDC	TEAD1	0.413577	1.89e-07	1.59e-06	TCGA TEAD1 Pos Corr
LSM14A	TEAD1	0.413474	1.9e-07	1.6e-06	TCGA TEAD1 Pos Corr
CTC1	TEAD1	0.41346	1.9e-07	1.61e-06	TCGA TEAD1 Pos Corr
LSM14B	TEAD1	0.413425	1.91e-07	1.61e-06	TCGA TEAD1 Pos Corr
WDR19	TEAD1	0.412838	1.99e-07	1.68e-06	TCGA TEAD1 Pos Corr
ARAP2	TEAD1	0.412781	2e-07	1.68e-06	TCGA TEAD1 Pos Corr
NBPF11	TEAD1	0.41277	2e-07	1.68e-06	TCGA TEAD1 Pos Corr
MAP3K2	TEAD1	0.41261	2.02e-07	1.7e-06	TCGA TEAD1 Pos Corr
RORB	TEAD1	0.412433	2.05e-07	1.72e-06	TCGA TEAD1 Pos Corr
PIK3CA	TEAD1	0.412265	2.08e-07	1.74e-06	TCGA TEAD1 Pos Corr
SNORA71E	TEAD1	0.412255	2.08e-07	1.74e-06	TCGA TEAD1 Pos Corr
TOM1L2	TEAD1	0.412212	2.08e-07	1.75e-06	TCGA TEAD1 Pos Corr
TSC2	TEAD1	0.412056	2.11e-07	1.76e-06	TCGA TEAD1 Pos Corr
REV3L	TEAD1	0.412049	2.11e-07	1.76e-06	TCGA TEAD1 Pos Corr
CIC	TEAD1	0.411192	2.24e-07	1.87e-06	TCGA TEAD1 Pos Corr
PIK3CB	TEAD1	0.410797	2.31e-07	1.92e-06	TCGA TEAD1 Pos Corr
ZDHHC7	TEAD1	0.410797	2.31e-07	1.92e-06	TCGA TEAD1 Pos Corr
MAPKBP1	TEAD1	0.410729	2.32e-07	1.93e-06	TCGA TEAD1 Pos Corr
EFCAB14	TEAD1	0.410655	2.33e-07	1.94e-06	TCGA TEAD1 Pos Corr
PRR12	TEAD1	0.410537	2.35e-07	1.95e-06	TCGA TEAD1 Pos Corr
EIF3CL	TEAD1	0.410466	2.37e-07	1.96e-06	TCGA TEAD1 Pos Corr
VPS13C	TEAD1	0.410416	2.37e-07	1.97e-06	TCGA TEAD1 Pos Corr
KIF21A	TEAD1	0.410395	2.38e-07	1.97e-06	TCGA TEAD1 Pos Corr
DMTF1	TEAD1	0.410271	2.4e-07	1.99e-06	TCGA TEAD1 Pos Corr
SPDYE2	TEAD1	0.41026	1.85e-07	1.57e-06	TCGA TEAD1 Pos Corr
GBF1	TEAD1	0.410239	2.41e-07	1.99e-06	TCGA TEAD1 Pos Corr
TTLL5	TEAD1	0.41004	2.44e-07	2.01e-06	TCGA TEAD1 Pos Corr
JMJD1C	TEAD1	0.409951	2.46e-07	2.03e-06	TCGA TEAD1 Pos Corr
ZNRF3	TEAD1	0.409673	2.51e-07	2.06e-06	TCGA TEAD1 Pos Corr
RPRD1B	TEAD1	0.409464	2.54e-07	2.09e-06	TCGA TEAD1 Pos Corr
HIC2	TEAD1	0.409435	2.55e-07	2.09e-06	TCGA TEAD1 Pos Corr
GPR107	TEAD1	0.4093	2.57e-07	2.11e-06	TCGA TEAD1 Pos Corr
KLF12	TEAD1	0.40924	2.59e-07	2.12e-06	TCGA TEAD1 Pos Corr
MPP6	TEAD1	0.409193	2.59e-07	2.13e-06	TCGA TEAD1 Pos Corr
GAS8-AS1	TEAD1	0.409186	2.6e-07	2.13e-06	TCGA TEAD1 Pos Corr
KIAA1551	TEAD1	0.409048	2.62e-07	2.15e-06	TCGA TEAD1 Pos Corr
LRRC37A	TEAD1	0.408866	2.66e-07	2.17e-06	TCGA TEAD1 Pos Corr
ZFC3H1	TEAD1	0.408848	2.66e-07	2.18e-06	TCGA TEAD1 Pos Corr
PPFIA1	TEAD1	0.408731	2.68e-07	2.19e-06	TCGA TEAD1 Pos Corr
ARHGAP35	TEAD1	0.408596	2.71e-07	2.21e-06	TCGA TEAD1 Pos Corr
CLCC1	TEAD1	0.408543	2.72e-07	2.22e-06	TCGA TEAD1 Pos Corr
LMBRD2	TEAD1	0.408493	2.73e-07	2.23e-06	TCGA TEAD1 Pos Corr
ACIN1	TEAD1	0.408489	2.73e-07	2.23e-06	TCGA TEAD1 Pos Corr
STT3A	TEAD1	0.408219	2.78e-07	2.27e-06	TCGA TEAD1 Pos Corr
PACS1	TEAD1	0.408016	2.82e-07	2.3e-06	TCGA TEAD1 Pos Corr
DDX19A	TEAD1	0.407988	2.83e-07	2.3e-06	TCGA TEAD1 Pos Corr
ROR1	TEAD1	0.407924	2.84e-07	2.31e-06	TCGA TEAD1 Pos Corr
MSH6	TEAD1	0.407799	2.87e-07	2.33e-06	TCGA TEAD1 Pos Corr
IPW	TEAD1	0.407743	2.88e-07	2.34e-06	TCGA TEAD1 Pos Corr
TAS1R3	TEAD1	0.407661	2.9e-07	2.35e-06	TCGA TEAD1 Pos Corr
ITGA7	TEAD1	0.407615	2.91e-07	2.36e-06	TCGA TEAD1 Pos Corr
MEN1	TEAD1	0.407312	2.97e-07	2.41e-06	TCGA TEAD1 Pos Corr
SALL3	TEAD1	0.40722	2.99e-07	2.42e-06	TCGA TEAD1 Pos Corr
STT3B	TEAD1	0.407053	3.03e-07	2.45e-06	TCGA TEAD1 Pos Corr
IBA57	TEAD1	0.407024	3.03e-07	2.46e-06	TCGA TEAD1 Pos Corr
FAM106A	TEAD1	0.406971	3.04e-07	2.46e-06	TCGA TEAD1 Pos Corr
LENG8	TEAD1	0.406943	3.05e-07	2.47e-06	TCGA TEAD1 Pos Corr
CHTF18	TEAD1	0.406896	3.06e-07	2.48e-06	TCGA TEAD1 Pos Corr
MGRN1	TEAD1	0.406854	3.07e-07	2.48e-06	TCGA TEAD1 Pos Corr
ZFAND3	TEAD1	0.406783	3.09e-07	2.49e-06	TCGA TEAD1 Pos Corr
RABGAP1	TEAD1	0.406733	3.1e-07	2.5e-06	TCGA TEAD1 Pos Corr
ABL2	TEAD1	0.406662	3.11e-07	2.51e-06	TCGA TEAD1 Pos Corr
PROSER1	TEAD1	0.406455	3.16e-07	2.54e-06	TCGA TEAD1 Pos Corr
C21orf58	TEAD1	0.406367	3.18e-07	2.56e-06	TCGA TEAD1 Pos Corr
KIAA2026	TEAD1	0.406171	3.22e-07	2.59e-06	TCGA TEAD1 Pos Corr
SSPO	TEAD1	0.40586	2.57e-07	2.11e-06	TCGA TEAD1 Pos Corr
ATP11A	TEAD1	0.405858	3.3e-07	2.65e-06	TCGA TEAD1 Pos Corr
ANKRD13C	TEAD1	0.405684	3.34e-07	2.68e-06	TCGA TEAD1 Pos Corr
BRD3	TEAD1	0.40568	3.34e-07	2.68e-06	TCGA TEAD1 Pos Corr
LCOR	TEAD1	0.405662	3.34e-07	2.68e-06	TCGA TEAD1 Pos Corr
MAU2	TEAD1	0.40535	3.42e-07	2.74e-06	TCGA TEAD1 Pos Corr
LOC646762	TEAD1	0.405346	3.42e-07	2.74e-06	TCGA TEAD1 Pos Corr
LTB4R2	TEAD1	0.405204	3.46e-07	2.76e-06	TCGA TEAD1 Pos Corr
NPHP4	TEAD1	0.405175	3.46e-07	2.77e-06	TCGA TEAD1 Pos Corr
ZNF292	TEAD1	0.405111	3.48e-07	2.78e-06	TCGA TEAD1 Pos Corr
SHPRH	TEAD1	0.40498	3.51e-07	2.8e-06	TCGA TEAD1 Pos Corr
SMG5	TEAD1	0.404923	3.52e-07	2.81e-06	TCGA TEAD1 Pos Corr
ARHGEF11	TEAD1	0.404763	3.57e-07	2.84e-06	TCGA TEAD1 Pos Corr
ARHGAP19	TEAD1	0.404724	3.58e-07	2.84e-06	TCGA TEAD1 Pos Corr
LPIN1	TEAD1	0.404553	3.62e-07	2.88e-06	TCGA TEAD1 Pos Corr
KTN1	TEAD1	0.404475	3.64e-07	2.89e-06	TCGA TEAD1 Pos Corr
SPECC1	TEAD1	0.404461	3.64e-07	2.89e-06	TCGA TEAD1 Pos Corr
SYNE1	TEAD1	0.404457	3.64e-07	2.89e-06	TCGA TEAD1 Pos Corr
RCOR1	TEAD1	0.404379	3.66e-07	2.91e-06	TCGA TEAD1 Pos Corr
ARHGAP1	TEAD1	0.404286	3.69e-07	2.92e-06	TCGA TEAD1 Pos Corr
CPSF1	TEAD1	0.404219	3.71e-07	2.93e-06	TCGA TEAD1 Pos Corr
BAZ2B	TEAD1	0.404215	3.71e-07	2.93e-06	TCGA TEAD1 Pos Corr
PAN2	TEAD1	0.404155	3.72e-07	2.94e-06	TCGA TEAD1 Pos Corr
CASKIN2	TEAD1	0.404105	3.74e-07	2.95e-06	TCGA TEAD1 Pos Corr
GTF2IP1	TEAD1	0.403902	3.79e-07	2.99e-06	TCGA TEAD1 Pos Corr
SYNJ1	TEAD1	0.403824	3.81e-07	3.01e-06	TCGA TEAD1 Pos Corr
GATAD2A	TEAD1	0.403785	3.82e-07	3.02e-06	TCGA TEAD1 Pos Corr
XPR1	TEAD1	0.403767	3.83e-07	3.02e-06	TCGA TEAD1 Pos Corr
SIN3B	TEAD1	0.403728	3.84e-07	3.03e-06	TCGA TEAD1 Pos Corr
MYO9B	TEAD1	0.403682	3.85e-07	3.03e-06	TCGA TEAD1 Pos Corr
BRAP	TEAD1	0.403629	3.86e-07	3.05e-06	TCGA TEAD1 Pos Corr
ADORA2A-AS1	TEAD1	0.403554	3.89e-07	3.06e-06	TCGA TEAD1 Pos Corr
EFCAB6	TEAD1	0.403522	3.89e-07	3.06e-06	TCGA TEAD1 Pos Corr
WASL	TEAD1	0.40338	3.93e-07	3.09e-06	TCGA TEAD1 Pos Corr
UVSSA	TEAD1	0.403344	3.94e-07	3.1e-06	TCGA TEAD1 Pos Corr
NPIPB5	TEAD1	0.403003	4.04e-07	3.17e-06	TCGA TEAD1 Pos Corr
EML6	TEAD1	0.402843	4.09e-07	3.2e-06	TCGA TEAD1 Pos Corr
EFL1	TEAD1	0.402597	4.16e-07	3.25e-06	TCGA TEAD1 Pos Corr
FAM186B	TEAD1	0.402573	4.17e-07	3.25e-06	TCGA TEAD1 Pos Corr
PDCD6IP	TEAD1	0.402573	4.17e-07	3.25e-06	TCGA TEAD1 Pos Corr
MUC6	TEAD1	0.402441	4.2e-07	3.28e-06	TCGA TEAD1 Pos Corr
LAMC1	TEAD1	0.40227	4.26e-07	3.32e-06	TCGA TEAD1 Pos Corr
NUP155	TEAD1	0.402085	4.31e-07	3.36e-06	TCGA TEAD1 Pos Corr
ZFYVE9	TEAD1	0.402043	4.32e-07	3.36e-06	TCGA TEAD1 Pos Corr
KIAA1614	TEAD1	0.401861	4.38e-07	3.4e-06	TCGA TEAD1 Pos Corr
SOX5	TEAD1	0.401861	4.38e-07	3.4e-06	TCGA TEAD1 Pos Corr
EWSR1	TEAD1	0.401737	4.42e-07	3.43e-06	TCGA TEAD1 Pos Corr
ATP2B4	TEAD1	0.401634	4.45e-07	3.45e-06	TCGA TEAD1 Pos Corr
TRPM7	TEAD1	0.401634	4.45e-07	3.45e-06	TCGA TEAD1 Pos Corr
CCDC144B	TEAD1	0.401584	4.47e-07	3.46e-06	TCGA TEAD1 Pos Corr
SLC8A1	TEAD1	0.401524	4.49e-07	3.47e-06	TCGA TEAD1 Pos Corr
BROX	TEAD1	0.401495	4.49e-07	3.48e-06	TCGA TEAD1 Pos Corr
UBE3C	TEAD1	0.401349	4.54e-07	3.51e-06	TCGA TEAD1 Pos Corr
UCP3	TEAD1	0.40114	4.61e-07	3.56e-06	TCGA TEAD1 Pos Corr
XRCC2	TEAD1	0.401004	4.65e-07	3.59e-06	TCGA TEAD1 Pos Corr
TOR1AIP2	TEAD1	0.40098	4.66e-07	3.6e-06	TCGA TEAD1 Pos Corr
GTF3C4	TEAD1	0.40093	4.68e-07	3.61e-06	TCGA TEAD1 Pos Corr
ZNF786	TEAD1	0.40088	4.69e-07	3.62e-06	TCGA TEAD1 Pos Corr
JARID2	TEAD1	0.400777	4.73e-07	3.64e-06	TCGA TEAD1 Pos Corr
ZNF391	TEAD1	0.400613	4.78e-07	3.68e-06	TCGA TEAD1 Pos Corr
NEURL4	TEAD1	0.400532	4.81e-07	3.7e-06	TCGA TEAD1 Pos Corr
CNOT6L	TEAD1	0.4004	4.86e-07	3.74e-06	TCGA TEAD1 Pos Corr
SENP6	TEAD1	0.400315	4.88e-07	3.75e-06	TCGA TEAD1 Pos Corr
SLC12A4	TEAD1	0.400162	4.94e-07	3.79e-06	TCGA TEAD1 Pos Corr
BRCA2	TEAD1	0.400094	4.96e-07	3.81e-06	TCGA TEAD1 Pos Corr
SLC24A1	TEAD1	0.400027	4.98e-07	3.82e-06	TCGA TEAD1 Pos Corr
LOC729603	TEAD1	0.400016	4.99e-07	3.82e-06	TCGA TEAD1 Pos Corr
U2SURP	TEAD1	0.399852	5.05e-07	3.86e-06	TCGA TEAD1 Pos Corr
CENPF	TEAD1	0.399774	5.07e-07	3.88e-06	TCGA TEAD1 Pos Corr
ZC3H6	TEAD1	0.39971	5.1e-07	3.9e-06	TCGA TEAD1 Pos Corr
ADAMTS13	TEAD1	0.399621	5.13e-07	3.92e-06	TCGA TEAD1 Pos Corr
CLIP2	TEAD1	0.399614	5.13e-07	3.92e-06	TCGA TEAD1 Pos Corr
TULP3	TEAD1	0.399614	5.13e-07	3.92e-06	TCGA TEAD1 Pos Corr
WDR92	TEAD1	0.399557	5.15e-07	3.93e-06	TCGA TEAD1 Pos Corr
PRAG1	TEAD1	0.399543	5.16e-07	3.93e-06	TCGA TEAD1 Pos Corr
FBXL19	TEAD1	0.399529	5.16e-07	3.94e-06	TCGA TEAD1 Pos Corr
MGAT5	TEAD1	0.399319	5.24e-07	3.99e-06	TCGA TEAD1 Pos Corr
UBE3A	TEAD1	0.399291	5.25e-07	3.99e-06	TCGA TEAD1 Pos Corr
KRIT1	TEAD1	0.399255	5.26e-07	4e-06	TCGA TEAD1 Pos Corr
CLSTN1	TEAD1	0.399195	5.28e-07	4.02e-06	TCGA TEAD1 Pos Corr
POLR1B	TEAD1	0.399109	5.32e-07	4.04e-06	TCGA TEAD1 Pos Corr
FXR1	TEAD1	0.398981	5.36e-07	4.07e-06	TCGA TEAD1 Pos Corr
KIAA0232	TEAD1	0.398846	5.41e-07	4.11e-06	TCGA TEAD1 Pos Corr
FAM20B	TEAD1	0.398782	5.44e-07	4.12e-06	TCGA TEAD1 Pos Corr
DPY19L3	TEAD1	0.398601	5.51e-07	4.17e-06	TCGA TEAD1 Pos Corr
BTBD7	TEAD1	0.398515	5.54e-07	4.19e-06	TCGA TEAD1 Pos Corr
NUP214	TEAD1	0.398171	5.68e-07	4.29e-06	TCGA TEAD1 Pos Corr
CDC42BPG	TEAD1	0.397957	5.76e-07	4.35e-06	TCGA TEAD1 Pos Corr
ZNF24	TEAD1	0.397947	5.77e-07	4.35e-06	TCGA TEAD1 Pos Corr
QRICH1	TEAD1	0.39784	5.81e-07	4.38e-06	TCGA TEAD1 Pos Corr
TTC3	TEAD1	0.397822	5.82e-07	4.39e-06	TCGA TEAD1 Pos Corr
SF3A1	TEAD1	0.397804	5.82e-07	4.39e-06	TCGA TEAD1 Pos Corr
EIF3B	TEAD1	0.397769	5.84e-07	4.4e-06	TCGA TEAD1 Pos Corr
ABL1	TEAD1	0.397605	5.9e-07	4.44e-06	TCGA TEAD1 Pos Corr
RMND5A	TEAD1	0.397587	5.91e-07	4.45e-06	TCGA TEAD1 Pos Corr
CNGA4	TEAD1	0.397438	5.97e-07	4.48e-06	TCGA TEAD1 Pos Corr
ZNF117	TEAD1	0.397278	6.04e-07	4.52e-06	TCGA TEAD1 Pos Corr
CSPP1	TEAD1	0.397139	6.1e-07	4.57e-06	TCGA TEAD1 Pos Corr
ATP9A	TEAD1	0.397136	6.1e-07	4.57e-06	TCGA TEAD1 Pos Corr
MTHFSD	TEAD1	0.397029	6.15e-07	4.6e-06	TCGA TEAD1 Pos Corr
ZNFX1	TEAD1	0.396976	6.17e-07	4.61e-06	TCGA TEAD1 Pos Corr
POLR3E	TEAD1	0.396937	6.19e-07	4.62e-06	TCGA TEAD1 Pos Corr
ITSN2	TEAD1	0.396923	6.19e-07	4.62e-06	TCGA TEAD1 Pos Corr
STK4	TEAD1	0.396855	6.22e-07	4.63e-06	TCGA TEAD1 Pos Corr
VPS39	TEAD1	0.39682	4.97e-07	3.82e-06	TCGA TEAD1 Pos Corr
MIB2	TEAD1	0.396805	6.24e-07	4.65e-06	TCGA TEAD1 Pos Corr
MORC4	TEAD1	0.396635	6.32e-07	4.7e-06	TCGA TEAD1 Pos Corr
PRPF4B	TEAD1	0.396571	6.35e-07	4.72e-06	TCGA TEAD1 Pos Corr
ADGRB2	TEAD1	0.396489	6.38e-07	4.74e-06	TCGA TEAD1 Pos Corr
CCDC146	TEAD1	0.396443	6.4e-07	4.76e-06	TCGA TEAD1 Pos Corr
KDM7A	TEAD1	0.396254	6.49e-07	4.82e-06	TCGA TEAD1 Pos Corr
ZCCHC2	TEAD1	0.396194	6.51e-07	4.83e-06	TCGA TEAD1 Pos Corr
LUC7L3	TEAD1	0.396176	6.52e-07	4.84e-06	TCGA TEAD1 Pos Corr
CALD1	TEAD1	0.396151	6.53e-07	4.84e-06	TCGA TEAD1 Pos Corr
DYRK2	TEAD1	0.396144	6.54e-07	4.85e-06	TCGA TEAD1 Pos Corr
C16orf96	TEAD1	0.396058	6.57e-07	4.87e-06	TCGA TEAD1 Pos Corr
C19orf44	TEAD1	0.395991	6.61e-07	4.89e-06	TCGA TEAD1 Pos Corr
CEP135	TEAD1	0.395881	6.66e-07	4.93e-06	TCGA TEAD1 Pos Corr
PRKAR2A	TEAD1	0.395831	6.68e-07	4.94e-06	TCGA TEAD1 Pos Corr
LOC100133331	TEAD1	0.395724	6.73e-07	4.98e-06	TCGA TEAD1 Pos Corr
BAG5	TEAD1	0.395678	6.75e-07	4.99e-06	TCGA TEAD1 Pos Corr
CDC14C	TEAD1	0.395337	6.91e-07	5.1e-06	TCGA TEAD1 Pos Corr
KCNQ4	TEAD1	0.395308	6.93e-07	5.11e-06	TCGA TEAD1 Pos Corr
NEMF	TEAD1	0.395308	6.93e-07	5.11e-06	TCGA TEAD1 Pos Corr
MYH7B	TEAD1	0.39529	6.93e-07	5.11e-06	TCGA TEAD1 Pos Corr
HOOK2	TEAD1	0.395184	6.99e-07	5.14e-06	TCGA TEAD1 Pos Corr
MLLT1	TEAD1	0.39518	6.99e-07	5.14e-06	TCGA TEAD1 Pos Corr
SPDYE6	TEAD1	0.395056	7.05e-07	5.18e-06	TCGA TEAD1 Pos Corr
LASP1	TEAD1	0.395045	7.05e-07	5.18e-06	TCGA TEAD1 Pos Corr
PNISR	TEAD1	0.394835	7.16e-07	5.26e-06	TCGA TEAD1 Pos Corr
WDR44	TEAD1	0.394807	7.17e-07	5.26e-06	TCGA TEAD1 Pos Corr
GOLGA2	TEAD1	0.3948	7.17e-07	5.26e-06	TCGA TEAD1 Pos Corr
RFWD3	TEAD1	0.394778	7.18e-07	5.27e-06	TCGA TEAD1 Pos Corr
RPL23AP64	TEAD1	0.394487	7.33e-07	5.37e-06	TCGA TEAD1 Pos Corr
RUSC1-AS1	TEAD1	0.394405	7.37e-07	5.4e-06	TCGA TEAD1 Pos Corr
AXIN1	TEAD1	0.39438	7.38e-07	5.41e-06	TCGA TEAD1 Pos Corr
RNF24	TEAD1	0.394362	7.39e-07	5.41e-06	TCGA TEAD1 Pos Corr
ARHGAP42	TEAD1	0.394316	7.42e-07	5.42e-06	TCGA TEAD1 Pos Corr
SLMAP	TEAD1	0.394256	7.45e-07	5.44e-06	TCGA TEAD1 Pos Corr
ZNF740	TEAD1	0.394224	7.46e-07	5.45e-06	TCGA TEAD1 Pos Corr
RPTOR	TEAD1	0.394089	7.53e-07	5.5e-06	TCGA TEAD1 Pos Corr
NAT8	TEAD1	0.394003	7.58e-07	5.53e-06	TCGA TEAD1 Pos Corr
ZNF268	TEAD1	0.393897	7.63e-07	5.57e-06	TCGA TEAD1 Pos Corr
ARIH1	TEAD1	0.393826	7.67e-07	5.59e-06	TCGA TEAD1 Pos Corr
TLK2	TEAD1	0.393808	7.68e-07	5.6e-06	TCGA TEAD1 Pos Corr
SLC7A1	TEAD1	0.393505	7.84e-07	5.71e-06	TCGA TEAD1 Pos Corr
C9orf64	TEAD1	0.393491	7.85e-07	5.71e-06	TCGA TEAD1 Pos Corr
CTNND2	TEAD1	0.393466	7.86e-07	5.72e-06	TCGA TEAD1 Pos Corr
PMS2	TEAD1	0.393402	7.9e-07	5.74e-06	TCGA TEAD1 Pos Corr
BMS1	TEAD1	0.393324	7.94e-07	5.77e-06	TCGA TEAD1 Pos Corr
CDC42BPB	TEAD1	0.393082	8.07e-07	5.86e-06	TCGA TEAD1 Pos Corr
YTHDC2	TEAD1	0.392919	8.17e-07	5.92e-06	TCGA TEAD1 Pos Corr
NARS	TEAD1	0.392791	8.24e-07	5.97e-06	TCGA TEAD1 Pos Corr
TRIO	TEAD1	0.392769	8.25e-07	5.98e-06	TCGA TEAD1 Pos Corr
MNS1	TEAD1	0.39262	8.33e-07	6.03e-06	TCGA TEAD1 Pos Corr
SPIRE1	TEAD1	0.392535	8.38e-07	6.06e-06	TCGA TEAD1 Pos Corr
TLN2	TEAD1	0.392481	8.41e-07	6.08e-06	TCGA TEAD1 Pos Corr
MCM3	TEAD1	0.392425	8.45e-07	6.1e-06	TCGA TEAD1 Pos Corr
SYVN1	TEAD1	0.392425	8.45e-07	6.1e-06	TCGA TEAD1 Pos Corr
OSBPL7	TEAD1	0.392325	8.51e-07	6.14e-06	TCGA TEAD1 Pos Corr
CAPN15	TEAD1	0.392193	8.58e-07	6.19e-06	TCGA TEAD1 Pos Corr
FAM234A	TEAD1	0.392137	8.62e-07	6.21e-06	TCGA TEAD1 Pos Corr
HSPA4L	TEAD1	0.391817	8.81e-07	6.34e-06	TCGA TEAD1 Pos Corr
POFUT1	TEAD1	0.391813	8.81e-07	6.34e-06	TCGA TEAD1 Pos Corr
QSOX2	TEAD1	0.391738	8.85e-07	6.37e-06	TCGA TEAD1 Pos Corr
MORC3	TEAD1	0.391721	8.86e-07	6.37e-06	TCGA TEAD1 Pos Corr
URB2	TEAD1	0.391361	9.09e-07	6.52e-06	TCGA TEAD1 Pos Corr
SNX29	TEAD1	0.391305	9.12e-07	6.55e-06	TCGA TEAD1 Pos Corr
PNMA2	TEAD1	0.391198	9.19e-07	6.59e-06	TCGA TEAD1 Pos Corr
ADGRG1	TEAD1	0.391137	9.23e-07	6.62e-06	TCGA TEAD1 Pos Corr
MKI67	TEAD1	0.391034	9.29e-07	6.66e-06	TCGA TEAD1 Pos Corr
ZNF23	TEAD1	0.391027	9.3e-07	6.66e-06	TCGA TEAD1 Pos Corr
REPS1	TEAD1	0.391006	9.31e-07	6.67e-06	TCGA TEAD1 Pos Corr
ZSWIM8	TEAD1	0.390974	9.33e-07	6.68e-06	TCGA TEAD1 Pos Corr
FER	TEAD1	0.390704	9.5e-07	6.8e-06	TCGA TEAD1 Pos Corr
HNRNPM	TEAD1	0.390625	9.55e-07	6.83e-06	TCGA TEAD1 Pos Corr
DNAJC10	TEAD1	0.390558	9.6e-07	6.86e-06	TCGA TEAD1 Pos Corr
LUZP6	TEAD1	0.390515	9.63e-07	6.88e-06	TCGA TEAD1 Pos Corr
SMARCA4	TEAD1	0.390512	9.63e-07	6.88e-06	TCGA TEAD1 Pos Corr
TMEM120B	TEAD1	0.390469	9.66e-07	6.9e-06	TCGA TEAD1 Pos Corr
UBXN4	TEAD1	0.390433	9.68e-07	6.91e-06	TCGA TEAD1 Pos Corr
PCDHGA6	TEAD1	0.39038	9.71e-07	6.93e-06	TCGA TEAD1 Pos Corr
DSTYK	TEAD1	0.390373	9.72e-07	6.93e-06	TCGA TEAD1 Pos Corr
CSNK1D	TEAD1	0.390081	9.91e-07	7.06e-06	TCGA TEAD1 Pos Corr
NPAS3	TEAD1	0.390067	9.92e-07	7.07e-06	TCGA TEAD1 Pos Corr
ARHGAP17	TEAD1	0.389989	9.98e-07	7.1e-06	TCGA TEAD1 Pos Corr
PSD3	TEAD1	0.389943	1e-06	7.12e-06	TCGA TEAD1 Pos Corr
RRM1	TEAD1	0.389911	1e-06	7.13e-06	TCGA TEAD1 Pos Corr
KBTBD2	TEAD1	0.38985	1.01e-06	7.16e-06	TCGA TEAD1 Pos Corr
ARMCX3	TEAD1	0.389722	1.02e-06	7.21e-06	TCGA TEAD1 Pos Corr
SARM1	TEAD1	0.389644	1.02e-06	7.24e-06	TCGA TEAD1 Pos Corr
PCSK7	TEAD1	0.389559	1.03e-06	7.28e-06	TCGA TEAD1 Pos Corr
FMR1	TEAD1	0.389555	1.03e-06	7.28e-06	TCGA TEAD1 Pos Corr
KIAA1683	TEAD1	0.38952	1.03e-06	7.3e-06	TCGA TEAD1 Pos Corr
ZC3H18	TEAD1	0.389438	1.04e-06	7.33e-06	TCGA TEAD1 Pos Corr
FOXRED2	TEAD1	0.389264	1.05e-06	7.41e-06	TCGA TEAD1 Pos Corr
ENTPD4	TEAD1	0.389249	1.05e-06	7.42e-06	TCGA TEAD1 Pos Corr
TCF3	TEAD1	0.388848	1.08e-06	7.61e-06	TCGA TEAD1 Pos Corr
RSRC2	TEAD1	0.388837	1.08e-06	7.61e-06	TCGA TEAD1 Pos Corr
HNRNPD	TEAD1	0.388492	1.1e-06	7.78e-06	TCGA TEAD1 Pos Corr
QTRT2	TEAD1	0.388471	1.11e-06	7.79e-06	TCGA TEAD1 Pos Corr
VSIG10	TEAD1	0.388439	1.11e-06	7.8e-06	TCGA TEAD1 Pos Corr
WDR33	TEAD1	0.388439	1.11e-06	7.8e-06	TCGA TEAD1 Pos Corr
FOXK2	TEAD1	0.388417	1.11e-06	7.81e-06	TCGA TEAD1 Pos Corr
PCSK5	TEAD1	0.388303	1.12e-06	7.87e-06	TCGA TEAD1 Pos Corr
FAM86B3P	TEAD1	0.388229	1.12e-06	7.9e-06	TCGA TEAD1 Pos Corr
DMXL1	TEAD1	0.38809	1.13e-06	7.97e-06	TCGA TEAD1 Pos Corr
RAPGEF2	TEAD1	0.388023	1.14e-06	8e-06	TCGA TEAD1 Pos Corr
ADD1	TEAD1	0.38787	1.15e-06	8.07e-06	TCGA TEAD1 Pos Corr
HIPK2	TEAD1	0.387603	1.17e-06	8.21e-06	TCGA TEAD1 Pos Corr
DOPEY2	TEAD1	0.387582	1.17e-06	8.22e-06	TCGA TEAD1 Pos Corr
ALS2CR12	TEAD1	0.387543	1.18e-06	8.23e-06	TCGA TEAD1 Pos Corr
KIF13B	TEAD1	0.387301	1.2e-06	8.36e-06	TCGA TEAD1 Pos Corr
RASA1	TEAD1	0.387272	1.2e-06	8.37e-06	TCGA TEAD1 Pos Corr
ZNF319	TEAD1	0.387095	1.21e-06	8.46e-06	TCGA TEAD1 Pos Corr
GAPVD1	TEAD1	0.387091	1.21e-06	8.46e-06	TCGA TEAD1 Pos Corr
PPM1L	TEAD1	0.38691	1.23e-06	8.56e-06	TCGA TEAD1 Pos Corr
KDM4A	TEAD1	0.386526	1.26e-06	8.77e-06	TCGA TEAD1 Pos Corr
ZNF337	TEAD1	0.386437	1.27e-06	8.82e-06	TCGA TEAD1 Pos Corr
ARAP3	TEAD1	0.386401	1.27e-06	8.83e-06	TCGA TEAD1 Pos Corr
LOC100129534	TEAD1	0.386334	1.28e-06	8.87e-06	TCGA TEAD1 Pos Corr
YWHAG	TEAD1	0.386263	1.28e-06	8.9e-06	TCGA TEAD1 Pos Corr
SMARCA1	TEAD1	0.386156	1.29e-06	8.96e-06	TCGA TEAD1 Pos Corr
AHSA2	TEAD1	0.385918	1.31e-06	9.09e-06	TCGA TEAD1 Pos Corr
PHF10	TEAD1	0.385811	1.32e-06	9.15e-06	TCGA TEAD1 Pos Corr
LOC100129637	TEAD1	0.385786	1.33e-06	9.16e-06	TCGA TEAD1 Pos Corr
ZNF160	TEAD1	0.385534	1.35e-06	9.31e-06	TCGA TEAD1 Pos Corr
CSNK2A1	TEAD1	0.385494	1.35e-06	9.33e-06	TCGA TEAD1 Pos Corr
TRIM25	TEAD1	0.38542	1.36e-06	9.37e-06	TCGA TEAD1 Pos Corr
SELENOI	TEAD1	0.385317	1.37e-06	9.43e-06	TCGA TEAD1 Pos Corr
KIF13A	TEAD1	0.385278	1.37e-06	9.45e-06	TCGA TEAD1 Pos Corr
ATM	TEAD1	0.385185	1.38e-06	9.5e-06	TCGA TEAD1 Pos Corr
CLDN18	TEAD1	0.385185	1.38e-06	9.5e-06	TCGA TEAD1 Pos Corr
SLAIN2	TEAD1	0.385157	1.38e-06	9.52e-06	TCGA TEAD1 Pos Corr
ARL13A	TEAD1	0.385082	1.39e-06	9.56e-06	TCGA TEAD1 Pos Corr
RPS6KB1	TEAD1	0.384986	1.4e-06	9.62e-06	TCGA TEAD1 Pos Corr
UPF3B	TEAD1	0.384844	1.41e-06	9.7e-06	TCGA TEAD1 Pos Corr
CAND1	TEAD1	0.384805	1.42e-06	9.73e-06	TCGA TEAD1 Pos Corr
NFE2L1	TEAD1	0.384734	1.42e-06	9.77e-06	TCGA TEAD1 Pos Corr
ZC3H14	TEAD1	0.384598	1.44e-06	9.85e-06	TCGA TEAD1 Pos Corr
RBM15B	TEAD1	0.384389	1.46e-06	9.97e-06	TCGA TEAD1 Pos Corr
RSPH3	TEAD1	0.384236	1.47e-06	1.01e-05	TCGA TEAD1 Pos Corr
SLC1A3	TEAD1	0.384204	1.47e-06	1.01e-05	TCGA TEAD1 Pos Corr
RRP1B	TEAD1	0.383966	1.5e-06	1.02e-05	TCGA TEAD1 Pos Corr
ZNF493	TEAD1	0.383738	1.52e-06	1.04e-05	TCGA TEAD1 Pos Corr
STRN	TEAD1	0.383649	1.53e-06	1.04e-05	TCGA TEAD1 Pos Corr
CEP104	TEAD1	0.383635	1.53e-06	1.04e-05	TCGA TEAD1 Pos Corr
FNBP1L	TEAD1	0.383318	1.56e-06	1.06e-05	TCGA TEAD1 Pos Corr
GGT8P	TEAD1	0.383276	1.57e-06	1.07e-05	TCGA TEAD1 Pos Corr
PHF6	TEAD1	0.383229	1.57e-06	1.07e-05	TCGA TEAD1 Pos Corr
RTF1	TEAD1	0.383133	1.58e-06	1.08e-05	TCGA TEAD1 Pos Corr
FAM120B	TEAD1	0.383084	1.59e-06	1.08e-05	TCGA TEAD1 Pos Corr
PIDD1	TEAD1	0.382991	1.6e-06	1.08e-05	TCGA TEAD1 Pos Corr
SECISBP2	TEAD1	0.382902	1.61e-06	1.09e-05	TCGA TEAD1 Pos Corr
TCOF1	TEAD1	0.382874	1.61e-06	1.09e-05	TCGA TEAD1 Pos Corr
ZNF644	TEAD1	0.382856	1.61e-06	1.09e-05	TCGA TEAD1 Pos Corr
PLXNA1	TEAD1	0.38276	1.62e-06	1.1e-05	TCGA TEAD1 Pos Corr
ABCA3	TEAD1	0.382742	1.62e-06	1.1e-05	TCGA TEAD1 Pos Corr
SNAPC4	TEAD1	0.38265	1.63e-06	1.11e-05	TCGA TEAD1 Pos Corr
KCNN3	TEAD1	0.382376	1.66e-06	1.13e-05	TCGA TEAD1 Pos Corr
MPDZ	TEAD1	0.382341	1.67e-06	1.13e-05	TCGA TEAD1 Pos Corr
AGAP5	TEAD1	0.382273	1.68e-06	1.13e-05	TCGA TEAD1 Pos Corr
FMNL2	TEAD1	0.382038	1.7e-06	1.15e-05	TCGA TEAD1 Pos Corr
LINC00894	TEAD1	0.382038	1.7e-06	1.15e-05	TCGA TEAD1 Pos Corr
TSC1	TEAD1	0.382038	1.7e-06	1.15e-05	TCGA TEAD1 Pos Corr
NID1	TEAD1	0.381871	1.72e-06	1.16e-05	TCGA TEAD1 Pos Corr
TMPRSS6	TEAD1	0.381715	1.74e-06	1.17e-05	TCGA TEAD1 Pos Corr
CNTLN	TEAD1	0.381708	1.74e-06	1.17e-05	TCGA TEAD1 Pos Corr
DDX5	TEAD1	0.38169	1.74e-06	1.17e-05	TCGA TEAD1 Pos Corr
MTMR4	TEAD1	0.381612	1.75e-06	1.18e-05	TCGA TEAD1 Pos Corr
KLHL42	TEAD1	0.381573	1.76e-06	1.18e-05	TCGA TEAD1 Pos Corr
OGDH	TEAD1	0.381569	1.76e-06	1.18e-05	TCGA TEAD1 Pos Corr
IGHMBP2	TEAD1	0.381562	1.76e-06	1.18e-05	TCGA TEAD1 Pos Corr
ARMC5	TEAD1	0.381487	1.77e-06	1.19e-05	TCGA TEAD1 Pos Corr
MEPCE	TEAD1	0.381452	1.77e-06	1.19e-05	TCGA TEAD1 Pos Corr
XPC	TEAD1	0.381267	1.79e-06	1.2e-05	TCGA TEAD1 Pos Corr
AHCTF1	TEAD1	0.381242	1.79e-06	1.2e-05	TCGA TEAD1 Pos Corr
ADAM17	TEAD1	0.381107	1.81e-06	1.21e-05	TCGA TEAD1 Pos Corr
AGO2	TEAD1	0.381103	1.81e-06	1.21e-05	TCGA TEAD1 Pos Corr
MPHOSPH8	TEAD1	0.3811	1.81e-06	1.21e-05	TCGA TEAD1 Pos Corr
ANO8	TEAD1	0.380954	1.83e-06	1.22e-05	TCGA TEAD1 Pos Corr
KIRREL1	TEAD1	0.380605	1.87e-06	1.25e-05	TCGA TEAD1 Pos Corr
DLG1	TEAD1	0.380588	1.87e-06	1.25e-05	TCGA TEAD1 Pos Corr
ASB14	TEAD1	0.380524	1.88e-06	1.26e-05	TCGA TEAD1 Pos Corr
MAGI3	TEAD1	0.380396	1.9e-06	1.26e-05	TCGA TEAD1 Pos Corr
KMT5A	TEAD1	0.380374	1.9e-06	1.27e-05	TCGA TEAD1 Pos Corr
FER1L6	TEAD1	0.380343	1.58e-06	1.07e-05	TCGA TEAD1 Pos Corr
CCDC14	TEAD1	0.380164	1.93e-06	1.28e-05	TCGA TEAD1 Pos Corr
ABAT	TEAD1	0.380111	1.93e-06	1.29e-05	TCGA TEAD1 Pos Corr
ITPRIPL2	TEAD1	0.380108	1.93e-06	1.29e-05	TCGA TEAD1 Pos Corr
DLEU2L	TEAD1	0.380065	1.94e-06	1.29e-05	TCGA TEAD1 Pos Corr
RC3H2	TEAD1	0.379908	1.96e-06	1.3e-05	TCGA TEAD1 Pos Corr
TUBGCP3	TEAD1	0.379876	1.96e-06	1.3e-05	TCGA TEAD1 Pos Corr
NFIA	TEAD1	0.379873	1.96e-06	1.3e-05	TCGA TEAD1 Pos Corr
PPP1R12A	TEAD1	0.379802	1.97e-06	1.31e-05	TCGA TEAD1 Pos Corr
ZNF710	TEAD1	0.379674	1.99e-06	1.32e-05	TCGA TEAD1 Pos Corr
RPL23AP53	TEAD1	0.37962	2e-06	1.32e-05	TCGA TEAD1 Pos Corr
LOC100132287	TEAD1	0.379617	2e-06	1.32e-05	TCGA TEAD1 Pos Corr
TBCD	TEAD1	0.379521	2.01e-06	1.33e-05	TCGA TEAD1 Pos Corr
GNA11	TEAD1	0.379517	2.01e-06	1.33e-05	TCGA TEAD1 Pos Corr
ZSCAN23	TEAD1	0.379364	2.03e-06	1.34e-05	TCGA TEAD1 Pos Corr
ZGRF1	TEAD1	0.379354	2.03e-06	1.34e-05	TCGA TEAD1 Pos Corr
KIAA0319L	TEAD1	0.37929	2.04e-06	1.35e-05	TCGA TEAD1 Pos Corr
IPO8	TEAD1	0.379244	2.05e-06	1.35e-05	TCGA TEAD1 Pos Corr
USP10	TEAD1	0.379037	2.08e-06	1.37e-05	TCGA TEAD1 Pos Corr
UBQLNL	TEAD1	0.378945	2.09e-06	1.38e-05	TCGA TEAD1 Pos Corr
GRIPAP1	TEAD1	0.378924	2.09e-06	1.38e-05	TCGA TEAD1 Pos Corr
TRIM41	TEAD1	0.378906	2.09e-06	1.38e-05	TCGA TEAD1 Pos Corr
TSR1	TEAD1	0.378799	2.11e-06	1.39e-05	TCGA TEAD1 Pos Corr
PREX2	TEAD1	0.378764	2.11e-06	1.39e-05	TCGA TEAD1 Pos Corr
BTBD9	TEAD1	0.378568	2.14e-06	1.41e-05	TCGA TEAD1 Pos Corr
GLIS3	TEAD1	0.378554	2.14e-06	1.41e-05	TCGA TEAD1 Pos Corr
B3GALT1	TEAD1	0.378547	2.14e-06	1.41e-05	TCGA TEAD1 Pos Corr
XPO1	TEAD1	0.378536	2.15e-06	1.41e-05	TCGA TEAD1 Pos Corr
SAP30L	TEAD1	0.378532	2.15e-06	1.41e-05	TCGA TEAD1 Pos Corr
TOGARAM1	TEAD1	0.37833	2.17e-06	1.43e-05	TCGA TEAD1 Pos Corr
KSR1	TEAD1	0.378237	2.19e-06	1.43e-05	TCGA TEAD1 Pos Corr
ZC3H12C	TEAD1	0.378173	2.2e-06	1.44e-05	TCGA TEAD1 Pos Corr
IGFBP5	TEAD1	0.378155	2.2e-06	1.44e-05	TCGA TEAD1 Pos Corr
TRIM9	TEAD1	0.378145	2.2e-06	1.44e-05	TCGA TEAD1 Pos Corr
OPA1	TEAD1	0.378127	2.2e-06	1.44e-05	TCGA TEAD1 Pos Corr
CREB3L2	TEAD1	0.377921	2.23e-06	1.46e-05	TCGA TEAD1 Pos Corr
CHML	TEAD1	0.377917	2.23e-06	1.46e-05	TCGA TEAD1 Pos Corr
OTX1	TEAD1	0.377796	2.25e-06	1.47e-05	TCGA TEAD1 Pos Corr
NUP188	TEAD1	0.37748	2.3e-06	1.5e-05	TCGA TEAD1 Pos Corr
MST1	TEAD1	0.377309	2.33e-06	1.52e-05	TCGA TEAD1 Pos Corr
SLC4A2	TEAD1	0.377252	2.33e-06	1.52e-05	TCGA TEAD1 Pos Corr
LRP5	TEAD1	0.377011	2.37e-06	1.54e-05	TCGA TEAD1 Pos Corr
TRIM24	TEAD1	0.377007	2.37e-06	1.54e-05	TCGA TEAD1 Pos Corr
CCDC39	TEAD1	0.37657	2.44e-06	1.59e-05	TCGA TEAD1 Pos Corr
UBE2Q2P1	TEAD1	0.376385	2.47e-06	1.6e-05	TCGA TEAD1 Pos Corr
UBE2G2	TEAD1	0.376328	2.48e-06	1.61e-05	TCGA TEAD1 Pos Corr
ABCB11	TEAD1	0.376301	2.08e-06	1.37e-05	TCGA TEAD1 Pos Corr
ARL10	TEAD1	0.376129	2.51e-06	1.63e-05	TCGA TEAD1 Pos Corr
SPICE1	TEAD1	0.376001	2.53e-06	1.64e-05	TCGA TEAD1 Pos Corr
SLF1	TEAD1	0.375926	2.55e-06	1.65e-05	TCGA TEAD1 Pos Corr
SLC44A2	TEAD1	0.375826	2.56e-06	1.66e-05	TCGA TEAD1 Pos Corr
DMPK	TEAD1	0.375734	2.58e-06	1.67e-05	TCGA TEAD1 Pos Corr
KCNAB3	TEAD1	0.375702	2.58e-06	1.67e-05	TCGA TEAD1 Pos Corr
NCAPD2	TEAD1	0.375702	2.58e-06	1.67e-05	TCGA TEAD1 Pos Corr
ABLIM1	TEAD1	0.375624	2.6e-06	1.68e-05	TCGA TEAD1 Pos Corr
MOV10	TEAD1	0.375346	2.64e-06	1.7e-05	TCGA TEAD1 Pos Corr
BEND3	TEAD1	0.37529	2.65e-06	1.71e-05	TCGA TEAD1 Pos Corr
SATB2	TEAD1	0.375194	2.67e-06	1.72e-05	TCGA TEAD1 Pos Corr
ZNF777	TEAD1	0.375176	2.67e-06	1.72e-05	TCGA TEAD1 Pos Corr
ARNT2	TEAD1	0.375126	2.68e-06	1.72e-05	TCGA TEAD1 Pos Corr
FAM71F2	TEAD1	0.374966	2.71e-06	1.74e-05	TCGA TEAD1 Pos Corr
KDELC2	TEAD1	0.374938	2.71e-06	1.74e-05	TCGA TEAD1 Pos Corr
SIK3	TEAD1	0.374938	2.71e-06	1.74e-05	TCGA TEAD1 Pos Corr
PCDHB19P	TEAD1	0.374834	2.73e-06	1.75e-05	TCGA TEAD1 Pos Corr
CLDN15	TEAD1	0.374625	2.77e-06	1.77e-05	TCGA TEAD1 Pos Corr
NCBP1	TEAD1	0.374554	2.78e-06	1.78e-05	TCGA TEAD1 Pos Corr
KDM4B	TEAD1	0.374504	2.79e-06	1.79e-05	TCGA TEAD1 Pos Corr
HNRNPUL1	TEAD1	0.37434	2.82e-06	1.8e-05	TCGA TEAD1 Pos Corr
RNF214	TEAD1	0.374337	2.82e-06	1.8e-05	TCGA TEAD1 Pos Corr
RBM10	TEAD1	0.374234	2.84e-06	1.82e-05	TCGA TEAD1 Pos Corr
MSL1	TEAD1	0.374049	2.88e-06	1.83e-05	TCGA TEAD1 Pos Corr
ANK2	TEAD1	0.374042	2.88e-06	1.83e-05	TCGA TEAD1 Pos Corr
TAF6	TEAD1	0.373978	2.89e-06	1.84e-05	TCGA TEAD1 Pos Corr
WDR26	TEAD1	0.373903	2.9e-06	1.85e-05	TCGA TEAD1 Pos Corr
ENTPD5	TEAD1	0.373871	2.91e-06	1.85e-05	TCGA TEAD1 Pos Corr
SUPT16H	TEAD1	0.373825	2.92e-06	1.85e-05	TCGA TEAD1 Pos Corr
ANKRD36B	TEAD1	0.373814	2.92e-06	1.86e-05	TCGA TEAD1 Pos Corr
TMEM2	TEAD1	0.37359	2.96e-06	1.88e-05	TCGA TEAD1 Pos Corr
RYBP	TEAD1	0.373579	2.96e-06	1.88e-05	TCGA TEAD1 Pos Corr
PAICS	TEAD1	0.373398	3e-06	1.9e-05	TCGA TEAD1 Pos Corr
SASH1	TEAD1	0.37316	3.05e-06	1.93e-05	TCGA TEAD1 Pos Corr
RIMKLB	TEAD1	0.373067	3.06e-06	1.94e-05	TCGA TEAD1 Pos Corr
ITGA2	TEAD1	0.373042	3.07e-06	1.94e-05	TCGA TEAD1 Pos Corr
HEATR4	TEAD1	0.373017	3.07e-06	1.95e-05	TCGA TEAD1 Pos Corr
MPHOSPH9	TEAD1	0.373003	3.08e-06	1.95e-05	TCGA TEAD1 Pos Corr
GOLIM4	TEAD1	0.37284	3.11e-06	1.97e-05	TCGA TEAD1 Pos Corr
PIGQ	TEAD1	0.37274	3.13e-06	1.98e-05	TCGA TEAD1 Pos Corr
C11orf42	TEAD1	0.372689	2.64e-06	1.7e-05	TCGA TEAD1 Pos Corr
SERTAD4	TEAD1	0.372588	2.66e-06	1.71e-05	TCGA TEAD1 Pos Corr
PHF14	TEAD1	0.372569	3.16e-06	2e-05	TCGA TEAD1 Pos Corr
USP38	TEAD1	0.372523	3.17e-06	2.01e-05	TCGA TEAD1 Pos Corr
PLIN4	TEAD1	0.372495	3.18e-06	2.01e-05	TCGA TEAD1 Pos Corr
AVL9	TEAD1	0.372477	3.18e-06	2.01e-05	TCGA TEAD1 Pos Corr
LINC00893	TEAD1	0.372385	3.2e-06	2.02e-05	TCGA TEAD1 Pos Corr
ATG9A	TEAD1	0.372331	3.21e-06	2.03e-05	TCGA TEAD1 Pos Corr
TBC1D24	TEAD1	0.372299	3.22e-06	2.03e-05	TCGA TEAD1 Pos Corr
REPIN1	TEAD1	0.372289	3.22e-06	2.03e-05	TCGA TEAD1 Pos Corr
POFUT2	TEAD1	0.372168	3.25e-06	2.04e-05	TCGA TEAD1 Pos Corr
RBM26	TEAD1	0.372139	3.25e-06	2.05e-05	TCGA TEAD1 Pos Corr
WIZ	TEAD1	0.372061	3.27e-06	2.06e-05	TCGA TEAD1 Pos Corr
ZBED3	TEAD1	0.371997	3.28e-06	2.06e-05	TCGA TEAD1 Pos Corr
MRC2	TEAD1	0.371986	3.28e-06	2.06e-05	TCGA TEAD1 Pos Corr
TLR9	TEAD1	0.371961	3.29e-06	2.07e-05	TCGA TEAD1 Pos Corr
ATAD2	TEAD1	0.371858	3.31e-06	2.08e-05	TCGA TEAD1 Pos Corr
TTI1	TEAD1	0.371769	3.33e-06	2.09e-05	TCGA TEAD1 Pos Corr
RUBCN	TEAD1	0.371663	3.35e-06	2.11e-05	TCGA TEAD1 Pos Corr
LOC339047	TEAD1	0.371542	3.38e-06	2.12e-05	TCGA TEAD1 Pos Corr
ZBTB34	TEAD1	0.371517	3.39e-06	2.12e-05	TCGA TEAD1 Pos Corr
ZFP36L1	TEAD1	0.371503	3.39e-06	2.12e-05	TCGA TEAD1 Pos Corr
SERINC5	TEAD1	0.371268	3.44e-06	2.15e-05	TCGA TEAD1 Pos Corr
FAM151A	TEAD1	0.371265	2.91e-06	1.85e-05	TCGA TEAD1 Pos Corr
RNF123	TEAD1	0.371097	3.48e-06	2.18e-05	TCGA TEAD1 Pos Corr
MSH2	TEAD1	0.371037	3.49e-06	2.18e-05	TCGA TEAD1 Pos Corr
MRE11	TEAD1	0.370955	3.51e-06	2.19e-05	TCGA TEAD1 Pos Corr
TMEM104	TEAD1	0.370912	3.52e-06	2.2e-05	TCGA TEAD1 Pos Corr
ACVR2B	TEAD1	0.370909	3.52e-06	2.2e-05	TCGA TEAD1 Pos Corr
SLC23A2	TEAD1	0.37071	3.56e-06	2.23e-05	TCGA TEAD1 Pos Corr
USP31	TEAD1	0.370614	3.59e-06	2.24e-05	TCGA TEAD1 Pos Corr
MORC2	TEAD1	0.370546	3.6e-06	2.24e-05	TCGA TEAD1 Pos Corr
RFX2	TEAD1	0.370511	3.61e-06	2.25e-05	TCGA TEAD1 Pos Corr
HIPK3	TEAD1	0.370507	3.61e-06	2.25e-05	TCGA TEAD1 Pos Corr
SALL2	TEAD1	0.370304	3.66e-06	2.27e-05	TCGA TEAD1 Pos Corr
OFD1	TEAD1	0.370237	3.67e-06	2.28e-05	TCGA TEAD1 Pos Corr
CACHD1	TEAD1	0.370027	3.72e-06	2.31e-05	TCGA TEAD1 Pos Corr
ESYT2	TEAD1	0.369881	3.76e-06	2.33e-05	TCGA TEAD1 Pos Corr
TANC1	TEAD1	0.369696	3.8e-06	2.36e-05	TCGA TEAD1 Pos Corr
AGBL2	TEAD1	0.369529	3.84e-06	2.38e-05	TCGA TEAD1 Pos Corr
CEP128	TEAD1	0.369508	3.85e-06	2.38e-05	TCGA TEAD1 Pos Corr
NOP9	TEAD1	0.369227	3.92e-06	2.42e-05	TCGA TEAD1 Pos Corr
TSPAN5	TEAD1	0.369209	3.92e-06	2.42e-05	TCGA TEAD1 Pos Corr
IARS	TEAD1	0.369135	3.94e-06	2.43e-05	TCGA TEAD1 Pos Corr
PDP2	TEAD1	0.369092	3.95e-06	2.44e-05	TCGA TEAD1 Pos Corr
NACC1	TEAD1	0.368783	4.03e-06	2.48e-05	TCGA TEAD1 Pos Corr
GAB1	TEAD1	0.368726	4.05e-06	2.49e-05	TCGA TEAD1 Pos Corr
NONO	TEAD1	0.368708	4.05e-06	2.49e-05	TCGA TEAD1 Pos Corr
BACH2	TEAD1	0.368697	4.05e-06	2.5e-05	TCGA TEAD1 Pos Corr
INTS4	TEAD1	0.368665	4.06e-06	2.5e-05	TCGA TEAD1 Pos Corr
ZNF281	TEAD1	0.368591	4.08e-06	2.51e-05	TCGA TEAD1 Pos Corr
ANKRD28	TEAD1	0.368544	4.09e-06	2.52e-05	TCGA TEAD1 Pos Corr
CAPN7	TEAD1	0.368473	4.11e-06	2.53e-05	TCGA TEAD1 Pos Corr
SLFNL1	TEAD1	0.368135	4.2e-06	2.58e-05	TCGA TEAD1 Pos Corr
WAPL	TEAD1	0.368054	4.22e-06	2.59e-05	TCGA TEAD1 Pos Corr
ANKMY1	TEAD1	0.368015	4.23e-06	2.59e-05	TCGA TEAD1 Pos Corr
TCERG1	TEAD1	0.367591	4.35e-06	2.66e-05	TCGA TEAD1 Pos Corr
ZNF662	TEAD1	0.367495	4.38e-06	2.67e-05	TCGA TEAD1 Pos Corr
LIMCH1	TEAD1	0.367474	4.38e-06	2.68e-05	TCGA TEAD1 Pos Corr
IRF2BP2	TEAD1	0.36746	4.39e-06	2.68e-05	TCGA TEAD1 Pos Corr
TMEM209	TEAD1	0.367385	4.41e-06	2.69e-05	TCGA TEAD1 Pos Corr
SKIDA1	TEAD1	0.367382	4.41e-06	2.69e-05	TCGA TEAD1 Pos Corr
XPOT	TEAD1	0.367279	4.44e-06	2.71e-05	TCGA TEAD1 Pos Corr
SEC63	TEAD1	0.367247	4.45e-06	2.71e-05	TCGA TEAD1 Pos Corr
MYO18A	TEAD1	0.367097	4.49e-06	2.73e-05	TCGA TEAD1 Pos Corr
URB1	TEAD1	0.36709	4.49e-06	2.73e-05	TCGA TEAD1 Pos Corr
ZNF417	TEAD1	0.366976	4.52e-06	2.75e-05	TCGA TEAD1 Pos Corr
DHFR2	TEAD1	0.366759	4.58e-06	2.79e-05	TCGA TEAD1 Pos Corr
GTF2IRD1	TEAD1	0.36671	4.6e-06	2.79e-05	TCGA TEAD1 Pos Corr
TMOD3	TEAD1	0.366578	4.64e-06	2.81e-05	TCGA TEAD1 Pos Corr
BACE1	TEAD1	0.366447	4.68e-06	2.84e-05	TCGA TEAD1 Pos Corr
SLC35D1	TEAD1	0.366407	4.69e-06	2.84e-05	TCGA TEAD1 Pos Corr
ABCA7	TEAD1	0.366326	4.71e-06	2.85e-05	TCGA TEAD1 Pos Corr
KIAA1549	TEAD1	0.366226	4.74e-06	2.87e-05	TCGA TEAD1 Pos Corr
C1orf220	TEAD1	0.366166	4.76e-06	2.88e-05	TCGA TEAD1 Pos Corr
PALB2	TEAD1	0.366059	4.79e-06	2.9e-05	TCGA TEAD1 Pos Corr
MSN	TEAD1	0.366013	4.81e-06	2.9e-05	TCGA TEAD1 Pos Corr
RASAL2	TEAD1	0.365789	4.87e-06	2.94e-05	TCGA TEAD1 Pos Corr
ZNF221	TEAD1	0.365501	4.96e-06	2.99e-05	TCGA TEAD1 Pos Corr
CHD7	TEAD1	0.36533	5.02e-06	3.02e-05	TCGA TEAD1 Pos Corr
KIAA0586	TEAD1	0.365149	5.08e-06	3.06e-05	TCGA TEAD1 Pos Corr
ZNF395	TEAD1	0.365085	5.1e-06	3.07e-05	TCGA TEAD1 Pos Corr
FRYL	TEAD1	0.364989	5.13e-06	3.08e-05	TCGA TEAD1 Pos Corr
TUT1	TEAD1	0.364964	5.13e-06	3.09e-05	TCGA TEAD1 Pos Corr
CPSF6	TEAD1	0.364761	5.2e-06	3.12e-05	TCGA TEAD1 Pos Corr
LRRC37A2	TEAD1	0.364686	5.23e-06	3.14e-05	TCGA TEAD1 Pos Corr
GNRHR	TEAD1	0.364583	5.26e-06	3.16e-05	TCGA TEAD1 Pos Corr
LRRC37A16P	TEAD1	0.364566	5.26e-06	3.16e-05	TCGA TEAD1 Pos Corr
SAMD9L	TEAD1	0.364377	5.33e-06	3.19e-05	TCGA TEAD1 Pos Corr
WDHD1	TEAD1	0.364331	5.34e-06	3.2e-05	TCGA TEAD1 Pos Corr
GRAMD4	TEAD1	0.36426	5.37e-06	3.21e-05	TCGA TEAD1 Pos Corr
SFPQ	TEAD1	0.364036	5.44e-06	3.26e-05	TCGA TEAD1 Pos Corr
RGPD6	TEAD1	0.363933	5.48e-06	3.28e-05	TCGA TEAD1 Pos Corr
USP12	TEAD1	0.363858	5.5e-06	3.29e-05	TCGA TEAD1 Pos Corr
EXOC4	TEAD1	0.363854	5.51e-06	3.29e-05	TCGA TEAD1 Pos Corr
FBXO21	TEAD1	0.363805	5.52e-06	3.3e-05	TCGA TEAD1 Pos Corr
ARHGEF28	TEAD1	0.363805	5.52e-06	3.3e-05	TCGA TEAD1 Pos Corr
C11orf95	TEAD1	0.363691	5.56e-06	3.32e-05	TCGA TEAD1 Pos Corr
RAB11FIP3	TEAD1	0.36368	5.57e-06	3.32e-05	TCGA TEAD1 Pos Corr
RECQL5	TEAD1	0.363634	5.58e-06	3.33e-05	TCGA TEAD1 Pos Corr
TECPR2	TEAD1	0.363527	5.62e-06	3.35e-05	TCGA TEAD1 Pos Corr
SEC24B	TEAD1	0.363481	5.64e-06	3.36e-05	TCGA TEAD1 Pos Corr
ZFYVE26	TEAD1	0.363346	5.68e-06	3.39e-05	TCGA TEAD1 Pos Corr
TRANK1	TEAD1	0.363332	5.69e-06	3.39e-05	TCGA TEAD1 Pos Corr
TRIM78P	TEAD1	0.363314	5.69e-06	3.39e-05	TCGA TEAD1 Pos Corr
MAPK1	TEAD1	0.36331	5.7e-06	3.39e-05	TCGA TEAD1 Pos Corr
PLXNC1	TEAD1	0.363303	5.7e-06	3.39e-05	TCGA TEAD1 Pos Corr
MYH3	TEAD1	0.363257	5.72e-06	3.4e-05	TCGA TEAD1 Pos Corr
GOLGA8B	TEAD1	0.363253	5.72e-06	3.4e-05	TCGA TEAD1 Pos Corr
D2HGDH	TEAD1	0.363001	5.81e-06	3.44e-05	TCGA TEAD1 Pos Corr
DEK	TEAD1	0.36298	5.82e-06	3.45e-05	TCGA TEAD1 Pos Corr
LOC283922	TEAD1	0.362948	5.83e-06	3.45e-05	TCGA TEAD1 Pos Corr
NPEPL1	TEAD1	0.362766	5.89e-06	3.49e-05	TCGA TEAD1 Pos Corr
VAV2	TEAD1	0.362745	5.9e-06	3.49e-05	TCGA TEAD1 Pos Corr
FARP1	TEAD1	0.362564	5.97e-06	3.53e-05	TCGA TEAD1 Pos Corr
TEX261	TEAD1	0.362557	5.97e-06	3.53e-05	TCGA TEAD1 Pos Corr
ARID5B	TEAD1	0.362539	5.98e-06	3.53e-05	TCGA TEAD1 Pos Corr
LOC441454	TEAD1	0.362425	6.02e-06	3.56e-05	TCGA TEAD1 Pos Corr
KIF3B	TEAD1	0.362357	6.05e-06	3.57e-05	TCGA TEAD1 Pos Corr
EFR3B	TEAD1	0.362297	6.07e-06	3.58e-05	TCGA TEAD1 Pos Corr
SCART1	TEAD1	0.362272	6.08e-06	3.59e-05	TCGA TEAD1 Pos Corr
MTA2	TEAD1	0.361881	6.23e-06	3.67e-05	TCGA TEAD1 Pos Corr
B4GALNT4	TEAD1	0.361853	6.24e-06	3.67e-05	TCGA TEAD1 Pos Corr
ZSWIM6	TEAD1	0.361849	6.24e-06	3.67e-05	TCGA TEAD1 Pos Corr
FYCO1	TEAD1	0.361799	6.26e-06	3.68e-05	TCGA TEAD1 Pos Corr
FNIP2	TEAD1	0.361774	6.27e-06	3.68e-05	TCGA TEAD1 Pos Corr
PTPRA	TEAD1	0.361746	6.28e-06	3.69e-05	TCGA TEAD1 Pos Corr
GNL3L	TEAD1	0.361515	6.37e-06	3.74e-05	TCGA TEAD1 Pos Corr
ANKRD42	TEAD1	0.361501	6.38e-06	3.74e-05	TCGA TEAD1 Pos Corr
ZNF490	TEAD1	0.361355	6.44e-06	3.77e-05	TCGA TEAD1 Pos Corr
CASK	TEAD1	0.361312	6.45e-06	3.78e-05	TCGA TEAD1 Pos Corr
MSH5	TEAD1	0.361209	6.49e-06	3.8e-05	TCGA TEAD1 Pos Corr
SLC9A8	TEAD1	0.361156	6.52e-06	3.81e-05	TCGA TEAD1 Pos Corr
PEAK1	TEAD1	0.361124	6.53e-06	3.82e-05	TCGA TEAD1 Pos Corr
WDR36	TEAD1	0.361074	6.55e-06	3.83e-05	TCGA TEAD1 Pos Corr
NPLOC4	TEAD1	0.361035	6.56e-06	3.84e-05	TCGA TEAD1 Pos Corr
NEDD4	TEAD1	0.360821	6.65e-06	3.88e-05	TCGA TEAD1 Pos Corr
LETM1	TEAD1	0.360818	6.65e-06	3.88e-05	TCGA TEAD1 Pos Corr
DNAH7	TEAD1	0.360764	6.68e-06	3.9e-05	TCGA TEAD1 Pos Corr
CCDC88C	TEAD1	0.360722	6.69e-06	3.9e-05	TCGA TEAD1 Pos Corr
CABLES2	TEAD1	0.360711	6.7e-06	3.9e-05	TCGA TEAD1 Pos Corr
AGGF1	TEAD1	0.360683	6.71e-06	3.91e-05	TCGA TEAD1 Pos Corr
SURF6	TEAD1	0.360658	6.72e-06	3.91e-05	TCGA TEAD1 Pos Corr
SLC16A2	TEAD1	0.36058	6.75e-06	3.93e-05	TCGA TEAD1 Pos Corr
MST1P2	TEAD1	0.360466	6.8e-06	3.95e-05	TCGA TEAD1 Pos Corr
NR3C1	TEAD1	0.360466	6.8e-06	3.95e-05	TCGA TEAD1 Pos Corr
PPAT	TEAD1	0.360466	6.8e-06	3.95e-05	TCGA TEAD1 Pos Corr
KDM1B	TEAD1	0.360405	6.83e-06	3.97e-05	TCGA TEAD1 Pos Corr
ZMIZ2	TEAD1	0.360377	6.84e-06	3.97e-05	TCGA TEAD1 Pos Corr
NCR3LG1	TEAD1	0.360348	6.85e-06	3.98e-05	TCGA TEAD1 Pos Corr
WHAMMP3	TEAD1	0.360132	6.94e-06	4.03e-05	TCGA TEAD1 Pos Corr
TACC1	TEAD1	0.35952	7.21e-06	4.18e-05	TCGA TEAD1 Pos Corr
LOC541473	TEAD1	0.359476	6.25e-06	3.67e-05	TCGA TEAD1 Pos Corr
C16orf72	TEAD1	0.359463	7.24e-06	4.19e-05	TCGA TEAD1 Pos Corr
ZNF33A	TEAD1	0.359307	7.31e-06	4.23e-05	TCGA TEAD1 Pos Corr
LOC285847	TEAD1	0.359243	7.34e-06	4.25e-05	TCGA TEAD1 Pos Corr
LRP4	TEAD1	0.359129	7.39e-06	4.27e-05	TCGA TEAD1 Pos Corr
MICALCL	TEAD1	0.359051	7.42e-06	4.29e-05	TCGA TEAD1 Pos Corr
PTPRF	TEAD1	0.359047	7.42e-06	4.29e-05	TCGA TEAD1 Pos Corr
NUP205	TEAD1	0.359008	7.44e-06	4.3e-05	TCGA TEAD1 Pos Corr
MAP3K20	TEAD1	0.358997	7.45e-06	4.3e-05	TCGA TEAD1 Pos Corr
ABCF1	TEAD1	0.358958	7.47e-06	4.31e-05	TCGA TEAD1 Pos Corr
LRP11	TEAD1	0.358891	7.5e-06	4.33e-05	TCGA TEAD1 Pos Corr
ZNF711	TEAD1	0.35877	7.55e-06	4.36e-05	TCGA TEAD1 Pos Corr
RHBDF1	TEAD1	0.358731	7.57e-06	4.37e-05	TCGA TEAD1 Pos Corr
CFAP58	TEAD1	0.358697	6.57e-06	3.84e-05	TCGA TEAD1 Pos Corr
MCM9	TEAD1	0.358507	7.68e-06	4.42e-05	TCGA TEAD1 Pos Corr
EIF3C	TEAD1	0.358499	7.68e-06	4.42e-05	TCGA TEAD1 Pos Corr
RTEL1	TEAD1	0.358496	7.68e-06	4.42e-05	TCGA TEAD1 Pos Corr
DCAF5	TEAD1	0.358304	7.77e-06	4.47e-05	TCGA TEAD1 Pos Corr
LOC100128573	TEAD1	0.358208	7.82e-06	4.5e-05	TCGA TEAD1 Pos Corr
EARS2	TEAD1	0.358165	7.84e-06	4.51e-05	TCGA TEAD1 Pos Corr
RNF38	TEAD1	0.358162	7.84e-06	4.51e-05	TCGA TEAD1 Pos Corr
CDK11A	TEAD1	0.35803	7.91e-06	4.54e-05	TCGA TEAD1 Pos Corr
ULK1	TEAD1	0.35798	7.93e-06	4.55e-05	TCGA TEAD1 Pos Corr
SESN3	TEAD1	0.357888	7.97e-06	4.58e-05	TCGA TEAD1 Pos Corr
HIRA	TEAD1	0.357785	8.03e-06	4.6e-05	TCGA TEAD1 Pos Corr
TENM4	TEAD1	0.357778	8.03e-06	4.6e-05	TCGA TEAD1 Pos Corr
ASB1	TEAD1	0.357571	8.13e-06	4.66e-05	TCGA TEAD1 Pos Corr
ZDHHC17	TEAD1	0.357525	8.15e-06	4.67e-05	TCGA TEAD1 Pos Corr
EPB41L4A	TEAD1	0.357411	8.21e-06	4.7e-05	TCGA TEAD1 Pos Corr
BARD1	TEAD1	0.357351	8.24e-06	4.72e-05	TCGA TEAD1 Pos Corr
ZBTB21	TEAD1	0.357347	8.24e-06	4.72e-05	TCGA TEAD1 Pos Corr
EHMT2	TEAD1	0.357212	8.31e-06	4.75e-05	TCGA TEAD1 Pos Corr
ADAM22	TEAD1	0.357191	8.32e-06	4.76e-05	TCGA TEAD1 Pos Corr
PTPRVP	TEAD1	0.357187	8.33e-06	4.76e-05	TCGA TEAD1 Pos Corr
TBC1D1	TEAD1	0.357166	8.34e-06	4.76e-05	TCGA TEAD1 Pos Corr
LRRC56	TEAD1	0.357155	8.34e-06	4.77e-05	TCGA TEAD1 Pos Corr
TRPV1	TEAD1	0.357145	8.35e-06	4.77e-05	TCGA TEAD1 Pos Corr
PRKCSH	TEAD1	0.357074	8.38e-06	4.78e-05	TCGA TEAD1 Pos Corr
EPHB4	TEAD1	0.357013	8.42e-06	4.8e-05	TCGA TEAD1 Pos Corr
HEPACAM	TEAD1	0.356757	8.55e-06	4.88e-05	TCGA TEAD1 Pos Corr
TONSL	TEAD1	0.356487	8.69e-06	4.96e-05	TCGA TEAD1 Pos Corr
CLINT1	TEAD1	0.356352	8.76e-06	4.99e-05	TCGA TEAD1 Pos Corr
ANTXR1	TEAD1	0.356259	8.81e-06	5.02e-05	TCGA TEAD1 Pos Corr
FANCC	TEAD1	0.356217	8.84e-06	5.03e-05	TCGA TEAD1 Pos Corr
ZNF707	TEAD1	0.356146	8.87e-06	5.05e-05	TCGA TEAD1 Pos Corr
PLAGL2	TEAD1	0.356046	8.93e-06	5.08e-05	TCGA TEAD1 Pos Corr
SYT11	TEAD1	0.356046	8.93e-06	5.08e-05	TCGA TEAD1 Pos Corr
GCC2	TEAD1	0.355996	8.96e-06	5.09e-05	TCGA TEAD1 Pos Corr
SKIL	TEAD1	0.355954	8.98e-06	5.1e-05	TCGA TEAD1 Pos Corr
ZNF843	TEAD1	0.355954	8.98e-06	5.1e-05	TCGA TEAD1 Pos Corr
MYCBP2	TEAD1	0.355637	9.15e-06	5.19e-05	TCGA TEAD1 Pos Corr
GK5	TEAD1	0.355587	9.18e-06	5.21e-05	TCGA TEAD1 Pos Corr
NCKAP5L	TEAD1	0.355541	9.21e-06	5.22e-05	TCGA TEAD1 Pos Corr
ZHX2	TEAD1	0.355392	9.29e-06	5.26e-05	TCGA TEAD1 Pos Corr
URGCP	TEAD1	0.355388	9.29e-06	5.26e-05	TCGA TEAD1 Pos Corr
EML4	TEAD1	0.355285	9.35e-06	5.29e-05	TCGA TEAD1 Pos Corr
FAM156A	TEAD1	0.355047	9.49e-06	5.36e-05	TCGA TEAD1 Pos Corr
HECA	TEAD1	0.354983	9.53e-06	5.38e-05	TCGA TEAD1 Pos Corr
SMAD5	TEAD1	0.354901	9.58e-06	5.4e-05	TCGA TEAD1 Pos Corr
ENGASE	TEAD1	0.354741	9.67e-06	5.45e-05	TCGA TEAD1 Pos Corr
MTCL1	TEAD1	0.35472	9.68e-06	5.46e-05	TCGA TEAD1 Pos Corr
AEBP1	TEAD1	0.354684	9.7e-06	5.47e-05	TCGA TEAD1 Pos Corr
NR3C2	TEAD1	0.354602	9.75e-06	5.49e-05	TCGA TEAD1 Pos Corr
PHIP	TEAD1	0.354521	9.8e-06	5.52e-05	TCGA TEAD1 Pos Corr
NOL9	TEAD1	0.354457	9.84e-06	5.53e-05	TCGA TEAD1 Pos Corr
FGD1	TEAD1	0.354229	9.97e-06	5.61e-05	TCGA TEAD1 Pos Corr
ZFP92	TEAD1	0.353998	1.01e-05	5.68e-05	TCGA TEAD1 Pos Corr
NAV1	TEAD1	0.353731	1.03e-05	5.76e-05	TCGA TEAD1 Pos Corr
SMG6	TEAD1	0.353578	1.04e-05	5.81e-05	TCGA TEAD1 Pos Corr
NUP133	TEAD1	0.3535	1.04e-05	5.84e-05	TCGA TEAD1 Pos Corr
SLF2	TEAD1	0.353493	1.04e-05	5.84e-05	TCGA TEAD1 Pos Corr
CCDC186	TEAD1	0.353401	1.05e-05	5.87e-05	TCGA TEAD1 Pos Corr
ZW10	TEAD1	0.353258	1.06e-05	5.91e-05	TCGA TEAD1 Pos Corr
CGNL1	TEAD1	0.353123	1.07e-05	5.96e-05	TCGA TEAD1 Pos Corr
POGK	TEAD1	0.352928	1.08e-05	6.03e-05	TCGA TEAD1 Pos Corr
SPIN1	TEAD1	0.352825	1.09e-05	6.06e-05	TCGA TEAD1 Pos Corr
ATP2A1	TEAD1	0.352778	1.09e-05	6.08e-05	TCGA TEAD1 Pos Corr
MOB3A	TEAD1	0.352711	1.09e-05	6.1e-05	TCGA TEAD1 Pos Corr
ARHGEF40	TEAD1	0.352526	1.11e-05	6.16e-05	TCGA TEAD1 Pos Corr
ELK4	TEAD1	0.352476	1.11e-05	6.18e-05	TCGA TEAD1 Pos Corr
TET1	TEAD1	0.352316	1.12e-05	6.24e-05	TCGA TEAD1 Pos Corr
CNKSR2	TEAD1	0.352252	1.12e-05	6.25e-05	TCGA TEAD1 Pos Corr
AARS	TEAD1	0.352138	1.13e-05	6.29e-05	TCGA TEAD1 Pos Corr
EXTL3	TEAD1	0.352103	1.13e-05	6.3e-05	TCGA TEAD1 Pos Corr
TP53BP2	TEAD1	0.352014	1.14e-05	6.33e-05	TCGA TEAD1 Pos Corr
CUL1	TEAD1	0.351914	1.15e-05	6.37e-05	TCGA TEAD1 Pos Corr
C9orf131	TEAD1	0.351904	1.15e-05	6.37e-05	TCGA TEAD1 Pos Corr
ANKRD24	TEAD1	0.351875	1.15e-05	6.38e-05	TCGA TEAD1 Pos Corr
SART1	TEAD1	0.351694	1.16e-05	6.44e-05	TCGA TEAD1 Pos Corr
CEP83	TEAD1	0.351651	1.17e-05	6.46e-05	TCGA TEAD1 Pos Corr
XRN1	TEAD1	0.351616	1.17e-05	6.47e-05	TCGA TEAD1 Pos Corr
ZNF841	TEAD1	0.351548	1.17e-05	6.49e-05	TCGA TEAD1 Pos Corr
CDK6	TEAD1	0.351495	1.18e-05	6.51e-05	TCGA TEAD1 Pos Corr
ZNF212	TEAD1	0.351495	1.18e-05	6.51e-05	TCGA TEAD1 Pos Corr
SLC35E2B	TEAD1	0.351367	1.19e-05	6.56e-05	TCGA TEAD1 Pos Corr
BTN2A3P	TEAD1	0.351338	1.19e-05	6.57e-05	TCGA TEAD1 Pos Corr
EYA3	TEAD1	0.351338	1.19e-05	6.57e-05	TCGA TEAD1 Pos Corr
FOXH1	TEAD1	0.351328	1.19e-05	6.57e-05	TCGA TEAD1 Pos Corr
CEP170	TEAD1	0.351299	1.19e-05	6.58e-05	TCGA TEAD1 Pos Corr
EXOC2	TEAD1	0.351242	1.2e-05	6.6e-05	TCGA TEAD1 Pos Corr
ERCC5	TEAD1	0.351022	1.21e-05	6.68e-05	TCGA TEAD1 Pos Corr
IRGQ	TEAD1	0.351008	1.21e-05	6.69e-05	TCGA TEAD1 Pos Corr
ATF2	TEAD1	0.350993	1.21e-05	6.69e-05	TCGA TEAD1 Pos Corr
PCNX4	TEAD1	0.350947	1.22e-05	6.71e-05	TCGA TEAD1 Pos Corr
GPRASP1	TEAD1	0.350872	1.22e-05	6.73e-05	TCGA TEAD1 Pos Corr
IQSEC1	TEAD1	0.350844	1.22e-05	6.74e-05	TCGA TEAD1 Pos Corr
SGSM2	TEAD1	0.350762	1.23e-05	6.77e-05	TCGA TEAD1 Pos Corr
CLCN7	TEAD1	0.350737	1.23e-05	6.78e-05	TCGA TEAD1 Pos Corr
BEND7	TEAD1	0.350723	1.23e-05	6.78e-05	TCGA TEAD1 Pos Corr
ERLIN2	TEAD1	0.350723	1.23e-05	6.78e-05	TCGA TEAD1 Pos Corr
SALL1	TEAD1	0.350705	1.23e-05	6.79e-05	TCGA TEAD1 Pos Corr
BRD1	TEAD1	0.35067	1.24e-05	6.8e-05	TCGA TEAD1 Pos Corr
ZBED1	TEAD1	0.350592	1.24e-05	6.83e-05	TCGA TEAD1 Pos Corr
FAM111B	TEAD1	0.350538	1.25e-05	6.85e-05	TCGA TEAD1 Pos Corr
ANP32A-IT1	TEAD1	0.350471	1.1e-05	6.12e-05	TCGA TEAD1 Pos Corr
PLEKHH2	TEAD1	0.350371	1.26e-05	6.91e-05	TCGA TEAD1 Pos Corr
AKT3	TEAD1	0.3502	1.27e-05	6.97e-05	TCGA TEAD1 Pos Corr
AKAP11	TEAD1	0.35019	1.27e-05	6.97e-05	TCGA TEAD1 Pos Corr
CENPC	TEAD1	0.350108	1.28e-05	7.01e-05	TCGA TEAD1 Pos Corr
VWA8	TEAD1	0.350076	1.28e-05	7.02e-05	TCGA TEAD1 Pos Corr
SENP1	TEAD1	0.349941	1.29e-05	7.07e-05	TCGA TEAD1 Pos Corr
KIAA1211	TEAD1	0.349905	1.3e-05	7.08e-05	TCGA TEAD1 Pos Corr
JADE1	TEAD1	0.349827	1.3e-05	7.11e-05	TCGA TEAD1 Pos Corr
GTF3C2	TEAD1	0.349799	1.3e-05	7.12e-05	TCGA TEAD1 Pos Corr
ANKRD44	TEAD1	0.349724	1.31e-05	7.15e-05	TCGA TEAD1 Pos Corr
ACTN4	TEAD1	0.349681	1.31e-05	7.16e-05	TCGA TEAD1 Pos Corr
FAM222B	TEAD1	0.349472	1.33e-05	7.25e-05	TCGA TEAD1 Pos Corr
TIGD7	TEAD1	0.34945	1.33e-05	7.25e-05	TCGA TEAD1 Pos Corr
ZNF497	TEAD1	0.349344	1.34e-05	7.29e-05	TCGA TEAD1 Pos Corr
DCST2	TEAD1	0.349272	1.35e-05	7.32e-05	TCGA TEAD1 Pos Corr
MYO5C	TEAD1	0.349187	1.35e-05	7.35e-05	TCGA TEAD1 Pos Corr
BRPF1	TEAD1	0.349134	1.36e-05	7.37e-05	TCGA TEAD1 Pos Corr
ANKHD1-EIF4EBP3	TEAD1	0.34912	1.36e-05	7.37e-05	TCGA TEAD1 Pos Corr
NISCH	TEAD1	0.349091	1.36e-05	7.38e-05	TCGA TEAD1 Pos Corr
CBARP	TEAD1	0.348999	1.37e-05	7.42e-05	TCGA TEAD1 Pos Corr
TNN	TEAD1	0.348935	1.37e-05	7.45e-05	TCGA TEAD1 Pos Corr
DPCR1	TEAD1	0.348871	1.38e-05	7.48e-05	TCGA TEAD1 Pos Corr
DGKD	TEAD1	0.348856	1.38e-05	7.48e-05	TCGA TEAD1 Pos Corr
CEP97	TEAD1	0.348821	1.38e-05	7.49e-05	TCGA TEAD1 Pos Corr
BAHD1	TEAD1	0.348757	1.39e-05	7.52e-05	TCGA TEAD1 Pos Corr
ZNF518A	TEAD1	0.348593	1.4e-05	7.58e-05	TCGA TEAD1 Pos Corr
IFT122	TEAD1	0.348437	1.41e-05	7.65e-05	TCGA TEAD1 Pos Corr
RHBDD1	TEAD1	0.348426	1.41e-05	7.65e-05	TCGA TEAD1 Pos Corr
NLGN1	TEAD1	0.34827	1.43e-05	7.72e-05	TCGA TEAD1 Pos Corr
LRRC37A3	TEAD1	0.348099	1.44e-05	7.79e-05	TCGA TEAD1 Pos Corr
CUL3	TEAD1	0.347953	1.46e-05	7.86e-05	TCGA TEAD1 Pos Corr
RGS12	TEAD1	0.34795	1.46e-05	7.86e-05	TCGA TEAD1 Pos Corr
INTS2	TEAD1	0.347868	1.46e-05	7.89e-05	TCGA TEAD1 Pos Corr
KIF2A	TEAD1	0.347719	1.48e-05	7.96e-05	TCGA TEAD1 Pos Corr
TAS2R5	TEAD1	0.347719	1.48e-05	7.96e-05	TCGA TEAD1 Pos Corr
KIFC2	TEAD1	0.347715	1.48e-05	7.96e-05	TCGA TEAD1 Pos Corr
DPYSL2	TEAD1	0.347687	1.48e-05	7.97e-05	TCGA TEAD1 Pos Corr
ABCC1	TEAD1	0.347608	1.49e-05	8e-05	TCGA TEAD1 Pos Corr
IDE	TEAD1	0.347601	1.49e-05	8.01e-05	TCGA TEAD1 Pos Corr
MTSS1L	TEAD1	0.347555	1.49e-05	8.03e-05	TCGA TEAD1 Pos Corr
PLXNB2	TEAD1	0.347534	1.49e-05	8.03e-05	TCGA TEAD1 Pos Corr
MALAT1	TEAD1	0.347519	1.49e-05	8.04e-05	TCGA TEAD1 Pos Corr
SLC35B4	TEAD1	0.347516	1.49e-05	8.04e-05	TCGA TEAD1 Pos Corr
NDOR1	TEAD1	0.347463	1.5e-05	8.06e-05	TCGA TEAD1 Pos Corr
BICD2	TEAD1	0.347374	1.51e-05	8.09e-05	TCGA TEAD1 Pos Corr
RRBP1	TEAD1	0.347359	1.51e-05	8.1e-05	TCGA TEAD1 Pos Corr
ZNF778	TEAD1	0.347359	1.51e-05	8.1e-05	TCGA TEAD1 Pos Corr
SRMS	TEAD1	0.347319	1.33e-05	7.26e-05	TCGA TEAD1 Pos Corr
PTCH1	TEAD1	0.347306	1.51e-05	8.12e-05	TCGA TEAD1 Pos Corr
NLRP14	TEAD1	0.347295	1.51e-05	8.12e-05	TCGA TEAD1 Pos Corr
XYLT1	TEAD1	0.347143	1.53e-05	8.19e-05	TCGA TEAD1 Pos Corr
PPRC1	TEAD1	0.347096	1.53e-05	8.21e-05	TCGA TEAD1 Pos Corr
PIP4K2B	TEAD1	0.347089	1.53e-05	8.21e-05	TCGA TEAD1 Pos Corr
SLC2A10	TEAD1	0.346904	1.55e-05	8.3e-05	TCGA TEAD1 Pos Corr
PWAR5	TEAD1	0.346862	1.55e-05	8.31e-05	TCGA TEAD1 Pos Corr
BRIP1	TEAD1	0.346602	1.58e-05	8.43e-05	TCGA TEAD1 Pos Corr
NINL	TEAD1	0.346595	1.58e-05	8.43e-05	TCGA TEAD1 Pos Corr
PRKCA	TEAD1	0.346563	1.58e-05	8.45e-05	TCGA TEAD1 Pos Corr
STPG3	TEAD1	0.346554	1.4e-05	7.57e-05	TCGA TEAD1 Pos Corr
RCC2	TEAD1	0.34652	1.58e-05	8.47e-05	TCGA TEAD1 Pos Corr
GID8	TEAD1	0.346364	1.6e-05	8.54e-05	TCGA TEAD1 Pos Corr
CDAN1	TEAD1	0.34625	1.61e-05	8.59e-05	TCGA TEAD1 Pos Corr
FBXL19-AS1	TEAD1	0.346193	1.62e-05	8.62e-05	TCGA TEAD1 Pos Corr
UBE4B	TEAD1	0.34604	1.63e-05	8.68e-05	TCGA TEAD1 Pos Corr
PLD2	TEAD1	0.345884	1.65e-05	8.76e-05	TCGA TEAD1 Pos Corr
LINC00685	TEAD1	0.34587	1.65e-05	8.76e-05	TCGA TEAD1 Pos Corr
FIGNL1	TEAD1	0.345788	1.66e-05	8.8e-05	TCGA TEAD1 Pos Corr
DIEXF	TEAD1	0.345766	1.66e-05	8.81e-05	TCGA TEAD1 Pos Corr
C5	TEAD1	0.345749	1.66e-05	8.81e-05	TCGA TEAD1 Pos Corr
DENND2A	TEAD1	0.345731	1.66e-05	8.82e-05	TCGA TEAD1 Pos Corr
OSBPL5	TEAD1	0.345699	1.66e-05	8.83e-05	TCGA TEAD1 Pos Corr
LOC646471	TEAD1	0.345574	1.68e-05	8.89e-05	TCGA TEAD1 Pos Corr
GOLGA6L10	TEAD1	0.34555	1.68e-05	8.9e-05	TCGA TEAD1 Pos Corr
BRAT1	TEAD1	0.345539	1.68e-05	8.91e-05	TCGA TEAD1 Pos Corr
KBTBD7	TEAD1	0.345404	1.69e-05	8.97e-05	TCGA TEAD1 Pos Corr
BCL2	TEAD1	0.345137	1.72e-05	9.1e-05	TCGA TEAD1 Pos Corr
SETDB1	TEAD1	0.345002	1.73e-05	9.17e-05	TCGA TEAD1 Pos Corr
SHROOM3	TEAD1	0.344981	1.74e-05	9.17e-05	TCGA TEAD1 Pos Corr
FAT1	TEAD1	0.344906	1.74e-05	9.21e-05	TCGA TEAD1 Pos Corr
CNTROB	TEAD1	0.344814	1.75e-05	9.25e-05	TCGA TEAD1 Pos Corr
MPRIP	TEAD1	0.344806	1.75e-05	9.25e-05	TCGA TEAD1 Pos Corr
AARS2	TEAD1	0.344728	1.76e-05	9.29e-05	TCGA TEAD1 Pos Corr
FAM184A	TEAD1	0.344668	1.77e-05	9.32e-05	TCGA TEAD1 Pos Corr
SORBS1	TEAD1	0.344554	1.78e-05	9.37e-05	TCGA TEAD1 Pos Corr
CUL4A	TEAD1	0.344515	1.78e-05	9.39e-05	TCGA TEAD1 Pos Corr
PARVA	TEAD1	0.344515	1.78e-05	9.39e-05	TCGA TEAD1 Pos Corr
POMT2	TEAD1	0.344486	1.79e-05	9.4e-05	TCGA TEAD1 Pos Corr
R3HDM1	TEAD1	0.344344	1.8e-05	9.48e-05	TCGA TEAD1 Pos Corr
PCYOX1	TEAD1	0.344316	1.81e-05	9.49e-05	TCGA TEAD1 Pos Corr
BAHCC1	TEAD1	0.344284	1.81e-05	9.49e-05	TCGA TEAD1 Pos Corr
ZNF587	TEAD1	0.344241	1.81e-05	9.5e-05	TCGA TEAD1 Pos Corr
[truncated: 6,720 more rows]
