# Supplementary material for: Analysis of chromatin accessibility uncovers TEAD1 as a regulator of migration in human glioblastoma
Source: Nat Commun. 2018 Oct 1;9:4020. doi: 10.1038/s41467-018-06258-2 (PMC6167382; doi:10.1038/s41467-018-06258-2)
Supplement: Supplementary file 6 — Supplementary Data 3 [file 41467_2018_6258_MOESM6_ESM.xlsx]

## Sheet: TEAD1KO_vs_SHAM overall
	baseMean	log2FoldChange	lfcSE	stat	pvalue	padj	entrez	hgnc_symbol
ENSG00000178726	93.6489	2.72279	0.326141	8.34849	6.91408e-17	6.13358e-13	7056	THBD
ENSG00000168843	39.1226	2.24909	0.318656	7.05805	1.68861e-12	2.83996e-09	56884	FSTL5
ENSG00000038295	359.427	2.17779	0.330337	6.59263	4.32113e-11	3.7917e-08	7092	TLL1
ENSG00000139155	356.857	2.14821	0.310762	6.91272	4.75464e-12	6.39721e-09	53919	SLCO1C1
ENSG00000128594	148.369	2.12902	0.324595	6.559	5.41698e-11	4.37302e-08	64101	LRRC4
ENSG00000169436	219.349	2.12747	0.346178	6.1456	7.96614e-10	4.34521e-07	169044	COL22A1
ENSG00000166863	75.3975	2.1226	0.345715	6.13974	8.26545e-10	4.38983e-07	6866	TAC3
ENSG00000112499	739.922	2.11084	0.318333	6.63092	3.33599e-11	3.12904e-08	6582	SLC22A2
ENSG00000120162	86.991	1.93616	0.273542	7.07812	1.46118e-12	2.68087e-09	79817	MOB3B
ENSG00000166573	19.4783	1.86747	0.348147	5.36404	8.13827e-08	2.13845e-05	2587	GALR1
ENSG00000255794	27.7961	1.86505	0.34277	5.4411	5.29538e-08	1.49646e-05	NA	RMST
ENSG00000143603	65.7862	1.81505	0.300062	6.0489	1.45839e-09	7.17884e-07	3782	KCNN3
ENSG00000155495	15.972	1.77173	0.336748	5.26129	1.43052e-07	3.28077e-05	9947	MAGEC1
ENSG00000116396	34.7767	1.74369	0.317064	5.4995	3.8088e-08	1.1826e-05	3749	KCNC4
ENSG00000162873	2117.92	1.73754	0.257598	6.74514	1.52883e-11	1.71416e-08	55220	KLHDC8A
ENSG00000165474	350.387	1.73202	0.32438	5.33946	9.32228e-08	2.35178e-05	2706	GJB2
ENSG00000122756	49.3883	1.72196	0.336447	5.11808	3.08664e-07	6.04802e-05	1271	CNTFR
ENSG00000236708	20.1536	1.67536	0.306829	5.46023	4.75514e-08	1.4113e-05	NA
ENSG00000160013	16.5589	1.65945	0.344388	4.81853	1.4462e-06	0.000175231	5739	PTGIR
ENSG00000130475	29.0115	1.65827	0.287619	5.76551	8.14121e-09	3.22168e-06	23149	FCHO1
ENSG00000206579	26.844	1.64722	0.34126	4.82688	1.38687e-06	0.000172776	114786	XKR4
ENSG00000106538	412.533	1.64654	0.330289	4.98515	6.19127e-07	0.000101184	5919	RARRES2
ENSG00000197172	93.9702	1.63198	0.348741	4.67964	2.87381e-06	0.000308922	4105	MAGEA6
ENSG00000180447	1039.73	1.63046	0.196069	8.31575	9.11741e-17	6.13358e-13	2619	GAS1
ENSG00000276223	27.8167	1.62753	0.273847	5.94321	2.79502e-09	1.25354e-06	NA
ENSG00000068615	284.538	1.62729	0.254938	6.38309	1.73544e-10	1.27532e-07	65055	REEP1
ENSG00000186377	88.0292	1.62053	0.319679	5.06924	3.99404e-07	7.26196e-05	260293	CYP4X1
ENSG00000100767	174.971	1.61163	0.331653	4.85938	1.17754e-06	0.000159497	89932	PAPLN
ENSG00000007516	60.7557	1.60188	0.287928	5.56346	2.64485e-08	9.20316e-06	8938	BAIAP3
ENSG00000173227	221.466	1.59968	0.335104	4.7737	1.80874e-06	0.000213473	91683	SYT12
ENSG00000157103	30.5192	1.59845	0.335589	4.76314	1.90608e-06	0.000218571	6529	SLC6A1
ENSG00000182600	63.6343	1.59623	0.323734	4.9307	8.19361e-07	0.000124281	389084	SNORC
ENSG00000095713	41.314	1.59519	0.342597	4.65617	3.22138e-06	0.000333237	55118	CRTAC1
ENSG00000169884	20.4251	1.58823	0.348655	4.55531	5.23081e-06	0.000463019	7480	WNT10B
ENSG00000227051	137.839	1.56753	0.327175	4.7911	1.65873e-06	0.000198086	56967	C14orf132
ENSG00000171105	151.762	1.56305	0.277092	5.64092	1.69143e-08	6.0958e-06	3643	INSR
ENSG00000167178	39.7972	1.55493	0.298341	5.21191	1.86906e-07	4.14522e-05	57611	ISLR2
ENSG00000167487	121.78	1.55021	0.302245	5.129	2.91291e-07	5.85526e-05	55295	KLHL26
ENSG00000164035	22.0649	1.53965	0.341728	4.50549	6.62187e-06	0.000566283	51705	EMCN
ENSG00000110042	99.3364	1.53467	0.316118	4.85474	1.20544e-06	0.000160521	23220	DTX4
ENSG00000110328	137.877	1.53182	0.341092	4.49092	7.09152e-06	0.000599087	374378	GALNT18
ENSG00000270111	16.0746	1.52612	0.333879	4.57086	4.85734e-06	0.000439013	NA
ENSG00000175899	7311.24	1.52174	0.348828	4.36244	1.28622e-05	0.000931421	2	A2M
ENSG00000157335	42.4235	1.51837	0.292109	5.19796	2.01486e-07	4.41998e-05	283971	CLEC18C
ENSG00000106789	118.88	1.51811	0.316671	4.79396	1.63517e-06	0.000196435	7464	CORO2A
ENSG00000145934	892.233	1.51758	0.328007	4.62668	3.71569e-06	0.000365805	57451	TENM2
ENSG00000118322	20.8452	1.50975	0.334782	4.50965	6.49341e-06	0.000557659	23120	ATP10B
ENSG00000172020	3837.06	1.50104	0.277675	5.40575	6.45378e-08	1.73667e-05	2596	GAP43
ENSG00000136160	619.515	1.49912	0.346778	4.32298	1.53933e-05	0.00104602	1910	EDNRB
ENSG00000140254	30.4551	1.49735	0.34806	4.30199	1.69267e-05	0.00112005	90527	DUOXA1
ENSG00000204228	72.9457	1.49311	0.323449	4.6162	3.90834e-06	0.000379221	7923	HSD17B8
ENSG00000183092	64.1994	1.48429	0.266689	5.56563	2.6121e-08	9.20316e-06	57596	BEGAIN
ENSG00000150471	367.283	1.48376	0.330159	4.49407	6.98737e-06	0.000595017	23284	ADGRL3
ENSG00000273415	26.2192	1.48165	0.348686	4.24925	2.14483e-05	0.00132782	NA
ENSG00000124507	116.189	1.48071	0.336778	4.39668	1.09919e-05	0.00085652	29993	PACSIN1
ENSG00000124302	181.137	1.47578	0.347754	4.24376	2.19804e-05	0.00134429	64377	CHST8
ENSG00000104490	370.556	1.46926	0.190689	7.705	1.30842e-14	3.71671e-11	83988	NCALD
ENSG00000091664	18.1313	1.45457	0.3312	4.3918	1.12416e-05	0.00086595	57084	SLC17A6
ENSG00000113209	387.206	1.45378	0.327367	4.44081	8.96211e-06	0.000717751	26167	PCDHB5
ENSG00000206384	64.996	1.45325	0.348478	4.17028	3.0422e-05	0.00172465	131873	COL6A6
ENSG00000147256	860.232	1.44686	0.331294	4.36729	1.25796e-05	0.000923205	158763	ARHGAP36
ENSG00000137440	26.818	1.4387	0.348483	4.12847	3.65182e-05	0.00193959	9982	FGFBP1
ENSG00000119699	1175.94	1.43651	0.309888	4.63558	3.55946e-06	0.000355214	7043	TGFB3
ENSG00000140839	72.4504	1.41593	0.296889	4.76922	1.84944e-06	0.000215753	497190	CLEC18B
ENSG00000103528	269.212	1.41258	0.341523	4.13613	3.53218e-05	0.0019163	51760	SYT17
ENSG00000109832	50.0749	1.41247	0.348793	4.04961	5.13037e-05	0.00250705	29118	DDX25
ENSG00000143842	456.574	1.40415	0.224829	6.24543	4.22637e-10	2.58474e-07	9580	SOX13
ENSG00000196368	192.602	1.40207	0.339343	4.13171	3.60073e-05	0.00193344	55190	NUDT11
ENSG00000165633	146.078	1.40099	0.348825	4.01632	5.91131e-05	0.00276162	196740	VSTM4
ENSG00000059915	61.1652	1.40073	0.258141	5.42624	5.75532e-08	1.56965e-05	5662	PSD
ENSG00000187134	67.7579	1.39422	0.347063	4.0172	5.88948e-05	0.0027578	1645	AKR1C1
ENSG00000096696	23.986	1.39275	0.334314	4.16598	3.10019e-05	0.00174276	1832	DSP
ENSG00000147119	529.972	1.38861	0.241869	5.74117	9.40271e-09	3.64933e-06	56548	CHST7
ENSG00000120885	72250	1.38752	0.319622	4.34112	1.41756e-05	0.000993371	1191	CLU
ENSG00000100027	95.7508	1.38222	0.227983	6.06282	1.33757e-09	6.74871e-07	29799	YPEL1
ENSG00000278921	18.8268	1.3821	0.346776	3.98557	6.73177e-05	0.0030326	NA	EPB41L4A-AS2
ENSG00000129595	166.383	1.37221	0.288074	4.76339	1.90368e-06	0.000218571	64097	EPB41L4A
ENSG00000225889	82.0357	1.36024	0.323133	4.20954	2.55887e-05	0.00153243	NA
ENSG00000188910	43.3612	1.35899	0.345055	3.93847	8.20028e-05	0.00351376	2707	GJB3
ENSG00000136002	421.73	1.35152	0.316816	4.26595	1.99051e-05	0.00125689	50649	ARHGEF4
ENSG00000104369	153.554	1.34701	0.33689	3.99837	6.37794e-05	0.00290563	56704	JPH1
ENSG00000253357	29.4071	1.34469	0.332831	4.04014	5.34186e-05	0.00257917	NA
ENSG00000154928	398.091	1.34426	0.343466	3.9138	9.08562e-05	0.00384415	2047	EPHB1
ENSG00000205336	1851.47	1.34355	0.313862	4.2807	1.86308e-05	0.00119747	9289	ADGRG1
ENSG00000263812	17.4558	1.34127	0.304818	4.40024	1.0813e-05	0.000849138	NA	LINC00908
ENSG00000142606	17.66	1.34078	0.308386	4.34772	1.37561e-05	0.000977555	79258	MMEL1
ENSG00000099282	350.415	1.33701	0.242984	5.50247	3.74517e-08	1.1826e-05	23555	TSPAN15
ENSG00000253661	298.233	1.32341	0.257695	5.13559	2.81264e-07	5.73381e-05	NA	ZFHX4-AS1
ENSG00000140287	30.0136	1.30929	0.345316	3.79157	0.000149698	0.0054338	3067	HDC
ENSG00000198729	291.194	1.30729	0.303798	4.30316	1.68382e-05	0.00111785	81706	PPP1R14C
ENSG00000151632	32.0958	1.30591	0.348297	3.74941	0.000177248	0.0060324	1646	AKR1C2
ENSG00000100628	24.2507	1.30001	0.338776	3.83739	0.000124351	0.00478087	51676	ASB2
ENSG00000164116	365.722	1.2997	0.335568	3.87313	0.000107446	0.00433694	2982	GUCY1A1
ENSG00000198483	214.995	1.29847	0.348142	3.7297	0.000191705	0.00629747	148741	ANKRD35
ENSG00000113100	15.4841	1.2963	0.342261	3.78746	0.000152196	0.00549485	1007	CDH9
ENSG00000149131	152.948	1.29403	0.345672	3.74352	0.000181458	0.00611749	710	SERPING1
ENSG00000149294	1579.39	1.29397	0.25341	5.10621	3.2868e-07	6.31755e-05	4684	NCAM1
ENSG00000144481	146.703	1.28883	0.304745	4.22921	2.34514e-05	0.00142131	79054	TRPM8
ENSG00000151117	77.6322	1.28846	0.218095	5.90781	3.46682e-09	1.52103e-06	144110	TMEM86A
ENSG00000061918	388.644	1.28397	0.299745	4.28353	1.83951e-05	0.00119373	2983	GUCY1B1
ENSG00000185742	127.658	1.28257	0.345908	3.70784	0.000209036	0.00663959	399947	C11orf87
ENSG00000168913	93.0284	1.27758	0.287586	4.44244	8.89431e-06	0.000715159	375704	ENHO
ENSG00000165238	18.5721	1.27624	0.332035	3.84369	0.000121199	0.00469017	65268	WNK2
ENSG00000171316	1026.95	1.27468	0.135041	9.43915	3.75822e-21	7.58485e-17	55636	CHD7
ENSG00000034053	866.627	1.27013	0.201496	6.30348	2.91041e-10	1.83556e-07	321	APBA2
ENSG00000170075	123.968	1.26229	0.331662	3.80594	0.000141266	0.00523126	9283	GPR37L1
ENSG00000112309	83.3246	1.25943	0.258677	4.86874	1.1231e-06	0.000154037	135152	B3GAT2
ENSG00000163630	112.296	1.25892	0.344314	3.65631	0.000255869	0.00761643	132204	SYNPR
ENSG00000134121	359.742	1.25144	0.315864	3.96195	7.43408e-05	0.00325084	10752	CHL1
ENSG00000130592	107.655	1.25121	0.314165	3.98264	6.81536e-05	0.00304983	4046	LSP1
ENSG00000165795	469.263	1.25023	0.280768	4.4529	8.47165e-06	0.00069502	57447	NDRG2
ENSG00000104435	139.033	1.24997	0.333649	3.74635	0.000179428	0.00607588	11075	STMN2
ENSG00000135248	34.2068	1.24925	0.348754	3.58202	0.000340945	0.00925692	84691	FAM71F1
ENSG00000170955	652.325	1.24823	0.347821	3.58873	0.000332296	0.00912435	112464	CAVIN3
ENSG00000225783	158.11	1.24744	0.314005	3.97266	7.10749e-05	0.00315954	NA	MIAT
ENSG00000162896	22.5927	1.24655	0.347334	3.58891	0.000332067	0.00912435	5284	PIGR
ENSG00000186732	20.9611	1.24133	0.348861	3.55824	0.000373348	0.00986245	758	MPPED1
ENSG00000167588	19.2656	1.24122	0.348388	3.56274	0.000366998	0.00975856	2819	GPD1
ENSG00000138722	90.8913	1.23657	0.348427	3.54902	0.000386675	0.0101218	22915	MMRN1
ENSG00000184599	39.3271	1.22515	0.345416	3.54689	0.000389809	0.0101774	284467	FAM19A3
ENSG00000157322	49.2608	1.22514	0.287319	4.26404	2.00759e-05	0.00126222	348174	CLEC18A
ENSG00000261189	18.541	1.22514	0.34116	3.59109	0.000329294	0.0090914	NA
ENSG00000154153	849.882	1.2235	0.236067	5.18286	2.18514e-07	4.69791e-05	54463	RETREG1
ENSG00000164434	6718.85	1.22192	0.28875	4.23175	2.31883e-05	0.0014096	2173	FABP7
ENSG00000160145	267.909	1.22143	0.325216	3.75577	0.000172813	0.00594157	8997	KALRN
ENSG00000148053	2643.46	1.21603	0.290109	4.19162	2.76968e-05	0.00162493	4915	NTRK2
ENSG00000204131	67.0812	1.21476	0.343465	3.53676	0.000405066	0.0104674	340527	NHSL2
ENSG00000174125	91.6629	1.21282	0.326464	3.71503	0.000203183	0.00651565	7096	TLR1
ENSG00000171608	121.528	1.2111	0.310542	3.89996	9.62098e-05	0.00398708	5293	PIK3CD
ENSG00000077585	505.351	1.21104	0.152308	7.95127	1.84603e-15	9.31412e-12	7107	GPR137B
ENSG00000185187	67.2	1.20864	0.332762	3.63215	0.000281068	0.00813847	59307	SIGIRR
ENSG00000178445	554.17	1.20856	0.194284	6.22061	4.95214e-10	2.77623e-07	2731	GLDC
ENSG00000021300	2960.31	1.20535	0.258925	4.65523	3.23627e-06	0.000333237	58473	PLEKHB1
ENSG00000166922	255.988	1.20521	0.344005	3.50346	0.000459251	0.0114286	6447	SCG5
ENSG00000119147	23.0486	1.20327	0.327672	3.67218	0.000240489	0.00726578	84417	C2orf40
ENSG00000162551	92.3763	1.20101	0.336668	3.56735	0.000360614	0.00963644	249	ALPL
ENSG00000215218	83.3862	1.19977	0.332308	3.61041	0.000305716	0.0085893	134111	UBE2QL1
ENSG00000176595	48.969	1.19973	0.319847	3.75094	0.000176171	0.00600588	9920	KBTBD11
ENSG00000147724	18.8813	1.19954	0.323534	3.7076	0.000209235	0.00663959	51059	FAM135B
ENSG00000167646	28.5395	1.19893	0.326392	3.67329	0.000239446	0.00726578	352909	DNAAF3
ENSG00000107282	44.2683	1.19215	0.32286	3.69246	0.000222093	0.00694333	320	APBA1
ENSG00000250303	509.778	1.19075	0.30456	3.90974	9.2395e-05	0.00388185	NA
ENSG00000175356	319.549	1.18879	0.325435	3.65294	0.000259255	0.00767318	57758	SCUBE2
ENSG00000188517	294.237	1.18541	0.307506	3.85493	0.000115765	0.00457214	84570	COL25A1
ENSG00000175544	49.4072	1.18522	0.325846	3.63737	0.000275434	0.0080098	57010	CABP4
ENSG00000158106	440	1.18349	0.214311	5.52229	3.34614e-08	1.10708e-05	114822	RHPN1
ENSG00000134215	825.766	1.18135	0.245137	4.81915	1.44172e-06	0.000175231	10451	VAV3
ENSG00000169242	546.657	1.17979	0.297505	3.96563	7.32038e-05	0.00321873	1942	EFNA1
ENSG00000157087	26.1729	1.1783	0.342538	3.4399	0.000581936	0.0133918	491	ATP2B2
ENSG00000079691	312.224	1.17826	0.185604	6.34822	2.17821e-10	1.46535e-07	55604	CARMIL1
ENSG00000129244	1520.32	1.17499	0.314801	3.7325	0.00018959	0.00626548	482	ATP1B2
ENSG00000230939	24.7828	1.17097	0.280259	4.17816	2.93878e-05	0.00169459	NA	NA
ENSG00000066248	359.362	1.17059	0.317586	3.68589	0.000227907	0.00704382	25791	NGEF
ENSG00000162512	1343.57	1.17042	0.252584	4.63378	3.59051e-06	0.000355214	9672	SDC3
ENSG00000108830	629.755	1.16906	0.15972	7.31943	2.49027e-13	5.5843e-10	8153	RND2
ENSG00000070808	16.0248	1.16654	0.344272	3.38843	0.00070294	0.0150443	815	CAMK2A
ENSG00000120915	265.344	1.16606	0.290412	4.01518	5.94e-05	0.00276861	2053	EPHX2
ENSG00000143387	93.0324	1.16574	0.286037	4.07551	4.59139e-05	0.00229934	1513	CTSK
ENSG00000204950	28.0633	1.16526	0.315372	3.69487	0.000219998	0.00691587	390205	LRRC10B
ENSG00000116141	326.475	1.16224	0.320335	3.62821	0.000285396	0.00819741	4139	MARK1
ENSG00000237732	17.6716	1.16217	0.348204	3.33761	0.000845023	0.0170722	NA
ENSG00000095777	15.0933	1.1613	0.346784	3.34877	0.000811707	0.0166246	53904	MYO3A
ENSG00000164764	701.574	1.16075	0.344488	3.36948	0.0007531	0.0158324	157869	SBSPON
ENSG00000188042	3172.35	1.15817	0.247505	4.67936	2.87768e-06	0.000308922	10123	ARL4C
ENSG00000112182	61.9781	1.15796	0.249564	4.63993	3.48524e-06	0.000351696	60468	BACH2
ENSG00000153930	22.7649	1.15713	0.347337	3.33144	0.000863987	0.0173502	162282	ANKFN1
ENSG00000146555	422.291	1.15666	0.14914	7.75554	8.79707e-15	2.95904e-11	221935	SDK1
ENSG00000062038	151.854	1.15615	0.330824	3.49477	0.000474473	0.0116636	1001	CDH3
ENSG00000163873	66.2974	1.15581	0.348223	3.31917	0.000902857	0.0178118	2899	GRIK3
ENSG00000140538	628.646	1.15428	0.321706	3.58801	0.000333215	0.00912536	4916	NTRK3
ENSG00000086619	237.018	1.15364	0.242157	4.764	1.8979e-06	0.000218571	56605	ERO1B
ENSG00000145703	1102.14	1.15341	0.209157	5.51455	3.4967e-08	1.13823e-05	10788	IQGAP2
ENSG00000064651	2755.02	1.15336	0.223148	5.16856	2.35906e-07	4.95944e-05	6558	SLC12A2
ENSG00000225472	144.041	1.15274	0.346673	3.32513	0.000883761	0.0176072	NA
ENSG00000113205	412.69	1.14979	0.325461	3.53281	0.000411164	0.010563	56132	PCDHB3
ENSG00000135925	20.7711	1.1476	0.327832	3.50057	0.000464264	0.0115249	80326	WNT10A
ENSG00000142552	255.709	1.14712	0.165731	6.92159	4.46612e-12	6.39721e-09	57333	RCN3
ENSG00000129910	31.2483	1.14107	0.31868	3.58062	0.000342785	0.00928602	1013	CDH15
ENSG00000146477	279	1.13858	0.348658	3.26561	0.00109228	0.0200222	6581	SLC22A3
ENSG00000151715	17.7752	1.13418	0.342719	3.30936	0.000935092	0.0181801	120224	TMEM45B
ENSG00000198400	16.5105	1.13171	0.346198	3.26898	0.00107937	0.0199154	4914	NTRK1
ENSG00000080573	131.372	1.12984	0.302714	3.73237	0.000189684	0.00626548	50509	COL5A3
ENSG00000198948	217.912	1.12932	0.340979	3.312	0.000926331	0.018098	9848	MFAP3L
ENSG00000186642	30.3194	1.1279	0.335564	3.3612	0.000776038	0.0161965	5138	PDE2A
ENSG00000131771	180.44	1.12642	0.348307	3.23398	0.00122076	0.021555	84152	PPP1R1B
ENSG00000171189	498.259	1.12314	0.310922	3.61229	0.000303502	0.00857883	2897	GRIK1
ENSG00000104783	653.926	1.11758	0.25586	4.36791	1.25439e-05	0.000923205	3783	KCNN4
ENSG00000196839	763.306	1.11739	0.230289	4.85213	1.22141e-06	0.000161115	100	ADA
ENSG00000197769	112.28	1.11721	0.299375	3.73183	0.000190096	0.00626717	440738	MAP1LC3C
ENSG00000144285	167.161	1.1172	0.278454	4.01215	6.01682e-05	0.00278513	6323	SCN1A
ENSG00000174343	286.762	1.11694	0.324926	3.43752	0.000587062	0.013418	55584	CHRNA9
ENSG00000140459	20.3013	1.11604	0.309067	3.61098	0.000305042	0.0085893	1583	CYP11A1
ENSG00000272079	19.3865	1.11541	0.344146	3.24109	0.00119072	0.0212665	NA
ENSG00000221866	700.338	1.11491	0.275377	4.04866	5.15126e-05	0.00251118	91584	PLXNA4
ENSG00000236591	15.769	1.11397	0.299209	3.72304	0.000196838	0.00638681	NA
ENSG00000185761	52.8086	1.11216	0.303487	3.6646	0.000247729	0.0074179	339366	ADAMTSL5
ENSG00000126838	21.5064	1.11123	0.346874	3.20355	0.00135744	0.0230351	5858	PZP
ENSG00000182983	23.4222	1.10983	0.343608	3.22992	0.00123824	0.0217202	389114	ZNF662
ENSG00000160284	204.693	1.10939	0.230127	4.82076	1.43016e-06	0.000175231	84221	SPATC1L
ENSG00000274588	31.4615	1.10811	0.329766	3.36028	0.000778624	0.0162002	139189	DGKK
ENSG00000187323	212.849	1.10524	0.31412	3.51852	0.000433963	0.0109575	1630	DCC
ENSG00000164626	16.4807	1.10398	0.345822	3.19233	0.0014113	0.0235707	8645	KCNK5
ENSG00000182253	181.206	1.10336	0.312993	3.5252	0.00042317	0.0107834	23336	SYNM
ENSG00000133985	170.918	1.10245	0.295115	3.73565	0.000187231	0.0062252	23508	TTC9
ENSG00000100918	1136.03	1.10141	0.341041	3.22956	0.0012398	0.0217202	9985	REC8
ENSG00000103034	749.329	1.10118	0.288303	3.81954	0.000133702	0.00499699	65009	NDRG4
ENSG00000249500	20.0121	1.10034	0.340914	3.22761	0.00124829	0.0217745	NA	LINC01179
ENSG00000041515	162.443	1.09927	0.269447	4.07971	4.50917e-05	0.0022808	23026	MYO16
ENSG00000134245	75.3037	1.09629	0.290816	3.7697	0.000163443	0.00571069	7482	WNT2B
ENSG00000141738	15.0217	1.09361	0.348673	3.13649	0.00170985	0.0269156	2886	GRB7
ENSG00000177679	23.6185	1.09323	0.316811	3.45073	0.000559069	0.0130592	222183	SRRM3
ENSG00000230798	135.436	1.09248	0.224439	4.8676	1.12959e-06	0.000154037	NA	FOXD3-AS1
ENSG00000196872	90.5231	1.09221	0.222115	4.91731	8.77393e-07	0.000129252	343990	KIAA1211L
ENSG00000110786	18.7175	1.09172	0.340461	3.20661	0.00134309	0.0229655	84867	PTPN5
ENSG00000121310	333.715	1.09132	0.334154	3.26593	0.00109107	0.0200222	55268	ECHDC2
ENSG00000176533	292.938	1.0893	0.174621	6.23806	4.43032e-10	2.62979e-07	2788	GNG7
ENSG00000171368	37.6123	1.08905	0.306756	3.55022	0.000384916	0.010089	11076	TPPP
ENSG00000183145	69.7752	1.08902	0.333476	3.26565	0.00109213	0.0200222	53820	RIPPLY3
ENSG00000077274	150.588	1.08804	0.317061	3.43165	0.000599914	0.0135582	827	CAPN6
ENSG00000164976	574.587	1.08688	0.199054	5.46023	4.75509e-08	1.4113e-05	57462	MYORG
ENSG00000188404	162.646	1.08672	0.342134	3.1763	0.00149169	0.0245357	6402	SELL
ENSG00000001617	49.8502	1.08525	0.348772	3.11163	0.00186056	0.0283181	6405	SEMA3F
ENSG00000180914	600.286	1.0852	0.345002	3.14548	0.00165813	0.0263084	5021	OXTR
ENSG00000164082	21.2625	1.08492	0.347807	3.1193	0.00181281	0.0278434	2912	GRM2
ENSG00000167861	172.678	1.08287	0.265483	4.07888	4.52534e-05	0.00228326	283987	HID1
ENSG00000076864	561.327	1.08242	0.286336	3.78023	0.000156681	0.00556714	5909	RAP1GAP
ENSG00000147606	30.7754	1.08217	0.302564	3.57666	0.000348011	0.00941496	115111	SLC26A7
ENSG00000117480	105.852	1.0804	0.296503	3.64383	0.000268611	0.00786809	2166	FAAH
ENSG00000171094	44.7765	1.08017	0.319602	3.37975	0.000725514	0.0154455	238	ALK
ENSG00000259417	35.2184	1.08001	0.332778	3.24543	0.00117275	0.0210949	100996492	CTXND1
ENSG00000102109	768.556	1.07912	0.277895	3.88318	0.0001031	0.00418663	27344	PCSK1N
ENSG00000150054	110.158	1.07778	0.31702	3.39972	0.00067455	0.014607	143098	MPP7
ENSG00000165521	18.5046	1.07593	0.3361	3.20124	0.0013684	0.0231492	161436	EML5
ENSG00000198216	40.9306	1.07557	0.337929	3.18284	0.00145838	0.0241057	777	CACNA1E
ENSG00000213694	845.141	1.07553	0.270953	3.96944	7.20416e-05	0.00318149	1903	S1PR3
ENSG00000007174	186.704	1.07505	0.343736	3.12754	0.00176276	0.0275143	1770	DNAH9
ENSG00000099204	901.771	1.07383	0.200688	5.35076	8.75852e-08	2.26146e-05	3983	ABLIM1
ENSG00000169435	24.2717	1.07005	0.344611	3.10509	0.00190224	0.0286713	166824	RASSF6
ENSG00000089250	19.9909	1.06772	0.344045	3.10342	0.00191298	0.0287164	4842	NOS1
ENSG00000099889	452.098	1.06723	0.160303	6.65754	2.78441e-11	2.80975e-08	421	ARVCF
ENSG00000232389	103.416	1.06667	0.282491	3.77596	0.000159394	0.0056338	NA
ENSG00000023171	44.6599	1.06648	0.322651	3.30537	0.00094851	0.0183687	57476	GRAMD1B
ENSG00000091536	18.0167	1.06595	0.28761	3.70623	0.000210366	0.006665	51168	MYO15A
ENSG00000073282	55.2054	1.06275	0.348067	3.05329	0.0022635	0.0320351	8626	TP63
ENSG00000238142	34.4157	1.05869	0.322487	3.28289	0.00102748	0.0193439	NA
ENSG00000142698	171.037	1.05603	0.332095	3.1799	0.00147328	0.0242923	84970	C1orf94
ENSG00000064692	288.465	1.05278	0.261774	4.02171	5.77781e-05	0.00271813	9627	SNCAIP
ENSG00000112936	64.9561	1.04892	0.303077	3.4609	0.000538369	0.0127229	730	C7
ENSG00000113296	1106.58	1.0488	0.297746	3.52247	0.000427543	0.0108673	7060	THBS4
ENSG00000162636	228.836	1.04855	0.173625	6.03917	1.54912e-09	7.4439e-07	284611	FAM102B
ENSG00000099954	38.9445	1.04831	0.306855	3.41631	0.00063476	0.0140902	27443	CECR2
ENSG00000141449	187.387	1.04809	0.314767	3.32972	0.000869338	0.017423	80000	GREB1L
ENSG00000189129	21.0693	1.04731	0.337262	3.10534	0.00190061	0.0286683	219348	PLAC9
ENSG00000127241	170.805	1.04655	0.335415	3.12017	0.00180749	0.027804	5648	MASP1
ENSG00000171502	84.9819	1.0447	0.296308	3.52571	0.000422353	0.0107761	255631	COL24A1
ENSG00000144191	19.777	1.04414	0.347296	3.00648	0.00264289	0.0356707	1261	CNGA3
ENSG00000065361	32.2303	1.04305	0.343193	3.03927	0.00237156	0.0330316	2065	ERBB3
ENSG00000198673	52.7491	1.04179	0.337654	3.08537	0.002033	0.0298835	338811	FAM19A2
ENSG00000162511	16.6605	1.0415	0.347937	2.99337	0.00275915	0.0366591	7805	LAPTM5
ENSG00000175040	973.263	1.04138	0.228378	4.55989	5.11798e-06	0.00045704	9435	CHST2
ENSG00000240583	114.273	1.03982	0.348679	2.98218	0.00286201	0.0376341	358	AQP1
ENSG00000132821	57.3188	1.03972	0.342343	3.03708	0.00238879	0.0331613	128434	VSTM2L
ENSG00000053438	149.814	1.03931	0.303858	3.4204	0.000625302	0.01396	4826	NNAT
ENSG00000115468	467.452	1.0389	0.311978	3.33006	0.000868275	0.017419	80303	EFHD1
ENSG00000186354	17.2789	1.03869	0.251814	4.12485	3.70976e-05	0.0019651	286223	C9orf47
ENSG00000005102	78.1807	1.03851	0.342704	3.03033	0.00244283	0.0336298	4222	MEOX1
ENSG00000197921	68.0167	1.03752	0.345128	3.00619	0.0026454	0.0356707	388585	HES5
ENSG00000198929	129.109	1.03687	0.225892	4.59012	4.43e-06	0.000419748	9722	NOS1AP
ENSG00000149218	1580.76	1.03578	0.308487	3.35762	0.000786173	0.0162638	23052	ENDOD1
ENSG00000186369	28.4614	1.03298	0.339497	3.04269	0.00234475	0.0328168	NA	LINC00643
ENSG00000213080	1545.54	1.03067	0.269677	3.82186	0.00013245	0.00498712	NA
ENSG00000135744	29847.1	1.03065	0.331177	3.11209	0.0018577	0.0283173	183	AGT
ENSG00000101938	51.6848	1.03033	0.336261	3.06408	0.0021834	0.0314304	91851	CHRDL1
ENSG00000196139	116.144	1.02912	0.345921	2.97501	0.00292981	0.038148	8644	AKR1C3
ENSG00000182175	517.805	1.02565	0.253973	4.03841	5.38152e-05	0.00257981	56963	RGMA
ENSG00000124466	19.9306	1.02557	0.305768	3.35407	0.000796311	0.0164159	27076	LYPD3
ENSG00000116833	22.7996	1.02548	0.348695	2.94092	0.00327238	0.0408191	2494	NR5A2
ENSG00000130226	2891.34	1.02533	0.348821	2.93942	0.00328832	0.0408902	1804	DPP6
ENSG00000102172	15371.9	1.02408	0.270463	3.78638	0.000152856	0.00550881	6611	SMS
ENSG00000153246	265.067	1.02403	0.343901	2.97769	0.00290432	0.0378837	22925	PLA2R1
ENSG00000165186	53.5494	1.02342	0.348789	2.93421	0.00334403	0.0413728	139411	PTCHD1
ENSG00000143502	681.853	1.02314	0.314897	3.24914	0.00115756	0.020884	55061	SUSD4
ENSG00000125637	121.268	1.02263	0.277595	3.6839	0.000229696	0.00708827	23550	PSD4
ENSG00000232759	17.8902	1.02217	0.334477	3.05601	0.00224301	0.0318501	NA
ENSG00000134569	411.363	1.02176	0.202189	5.05349	4.33806e-07	7.6131e-05	4038	LRP4
ENSG00000114541	757.48	1.02039	0.253849	4.01968	5.82783e-05	0.00273529	23150	FRMD4B
ENSG00000256463	18.493	1.02024	0.337547	3.02251	0.00250691	0.0342781	27164	SALL3
ENSG00000131386	52.4838	1.01911	0.348181	2.92695	0.00342307	0.041971	117248	GALNT15
ENSG00000183798	35.6784	1.01798	0.293454	3.46897	0.000522457	0.0124784	90187	EMILIN3
ENSG00000128918	28.4418	1.01789	0.240963	4.22424	2.3975e-05	0.00144869	8854	ALDH1A2
ENSG00000186806	15.1781	1.01626	0.284451	3.57269	0.00035333	0.00953329	147645	VSIG10L
ENSG00000215861	342.3	1.01462	0.30884	3.28528	0.00101882	0.0192526	653513
ENSG00000104327	5611.53	1.0145	0.342986	2.95784	0.003098	0.0395988	793	CALB1
ENSG00000058453	167.957	1.01165	0.185976	5.43965	5.33868e-08	1.49646e-05	9696	CROCC
ENSG00000239887	180.877	1.01097	0.266585	3.79231	0.000149254	0.0054338	400793	C1orf226
ENSG00000221867	415.668	1.01058	0.311608	3.24311	0.00118233	0.0211728	4102	MAGEA3
ENSG00000135324	106.471	1.00954	0.285244	3.53921	0.000401331	0.0103988	112609	MRAP2
ENSG00000102934	128.393	1.00947	0.226635	4.45415	8.42251e-06	0.000693808	51090	PLLP
ENSG00000188732	156.855	1.00927	0.315972	3.19419	0.00140225	0.0234856	340277	FAM221A
ENSG00000136943	938.367	1.0086	0.347996	2.89833	0.00375161	0.0444337	1515	CTSV
ENSG00000178538	265.693	1.00831	0.27013	3.7327	0.000189436	0.00626548	767	CA8
ENSG00000189108	45.6018	1.00759	0.344479	2.92498	0.00344481	0.0421097	26280	IL1RAPL2
ENSG00000183114	147.16	1.00346	0.235172	4.2669	1.98211e-05	0.00125689	163933	FAM43B
ENSG00000147862	2575.84	1.00287	0.203734	4.92243	8.54779e-07	0.000126847	4781	NFIB
ENSG00000163406	441.203	1.00255	0.304113	3.29663	0.000978521	0.0187367	6565	SLC15A2
ENSG00000174600	75.3702	1.00206	0.348484	2.87549	0.004034	0.0467198	1240	CMKLR1
ENSG00000125462	424.567	0.998572	0.339907	2.93778	0.00330569	0.0410557	10485	C1orf61
ENSG00000180638	130.994	0.998276	0.343795	2.9037	0.00368785	0.0439357	146802	SLC47A2
ENSG00000197959	663.191	0.995791	0.246179	4.04499	5.23262e-05	0.00253857	26052	DNM3
ENSG00000118432	952.416	0.995145	0.304676	3.26624	0.00108985	0.0200222	1268	CNR1
ENSG00000171766	928.598	0.994358	0.344368	2.88748	0.00388337	0.0455929	2628	GATM
ENSG00000257242	21.7568	0.993398	0.318736	3.11668	0.001829	0.0280493	NA	LINC01619
ENSG00000145794	66.0367	0.992542	0.33432	2.96883	0.00298933	0.0387734	84466	MEGF10
ENSG00000076344	18.8151	0.991744	0.342556	2.89513	0.00378998	0.0448355	8786	RGS11
ENSG00000148935	89.8243	0.991578	0.305162	3.24935	0.00115669	0.020884	2620	GAS2
ENSG00000066468	302.685	0.989854	0.290066	3.41251	0.000643678	0.0141975	2263	FGFR2
ENSG00000162390	38.2354	0.989774	0.311839	3.17399	0.00150361	0.024637	26027	ACOT11
ENSG00000114270	145.984	0.989472	0.294244	3.36276	0.000771673	0.0161509	1294	COL7A1
ENSG00000249779	25.2009	0.98903	0.286396	3.45336	0.00055365	0.0129927	NA
ENSG00000117594	67.992	0.988516	0.329832	2.99703	0.00272624	0.0363595	3290	HSD11B1
ENSG00000176463	1717.34	0.983578	0.248272	3.9617	7.44171e-05	0.00325084	28232	SLCO3A1
ENSG00000057704	159.603	0.983521	0.318091	3.09195	0.00198844	0.029443	57458	TMCC3
ENSG00000183248	88.5319	0.982893	0.282498	3.47929	0.000502736	0.0120932	80164	PRR36
ENSG00000135519	68.6676	0.980353	0.27486	3.56674	0.00036145	0.00963644	23416	KCNH3
ENSG00000124374	21.688	0.980009	0.295013	3.32191	0.000894023	0.0177067	400961	PAIP2B
ENSG00000049540	3331.67	0.979218	0.212964	4.59804	4.26479e-06	0.000409866	2006	ELN
ENSG00000007908	33.5696	0.979026	0.332687	2.94278	0.00325278	0.0406738	6401	SELE
ENSG00000242173	16.0974	0.978642	0.340836	2.8713	0.00408787	0.0471436	398	ARHGDIG
ENSG00000215452	16.392	0.978337	0.316466	3.09145	0.00199183	0.0294716	NA	ZNF663P
ENSG00000254087	507.482	0.976405	0.247419	3.94636	7.93469e-05	0.00341954	4067	LYN
ENSG00000127252	119.28	0.973022	0.318679	3.0533	0.0022634	0.0320351	57110	HRASLS
ENSG00000099840	20.0083	0.972918	0.266513	3.65055	0.000261681	0.00770984	113177	IZUMO4
ENSG00000162493	2943.88	0.9723	0.316888	3.06828	0.00215296	0.0311048	10630	PDPN
ENSG00000131037	16.2711	0.97076	0.336006	2.88912	0.00386323	0.0454623	54869	EPS8L1
ENSG00000230555	17.3629	0.970736	0.299561	3.24053	0.0011931	0.0212901	NA
ENSG00000187140	39.4179	0.968163	0.257589	3.75855	0.000170899	0.00589588	27022	FOXD3
ENSG00000178723	46.5536	0.967715	0.180921	5.34884	8.8522e-08	2.26146e-05	NA	GLULP4
ENSG00000120322	92.7606	0.9676	0.194389	4.97763	6.43662e-07	0.000103098	56128	PCDHB8
ENSG00000172247	27.3466	0.965385	0.336671	2.86744	0.00413809	0.0474786	114900	C1QTNF4
ENSG00000113721	303.341	0.964951	0.300562	3.21049	0.00132508	0.0227987	5159	PDGFRB
ENSG00000129667	197.218	0.963899	0.337811	2.85337	0.00432581	0.0490194	79651	RHBDF2
ENSG00000143786	1253.91	0.963783	0.265992	3.62335	0.000290807	0.00831312	149111	CNIH3
ENSG00000106070	3842.63	0.963129	0.276777	3.47981	0.000501776	0.0120845	2887	GRB10
ENSG00000136750	67.4146	0.959449	0.299426	3.2043	0.00135393	0.0230351	2572	GAD2
ENSG00000170345	3949.72	0.959265	0.271541	3.53267	0.000411381	0.010563	2353	FOS
ENSG00000123560	240.759	0.958263	0.321179	2.98358	0.00284898	0.037556	5354	PLP1
ENSG00000186462	30.1574	0.957367	0.310431	3.08399	0.00204243	0.0299784	4674	NAP1L2
ENSG00000182132	977.145	0.95652	0.324205	2.95036	0.00317404	0.0400115	30820	KCNIP1
ENSG00000076258	57.18	0.954654	0.316406	3.01718	0.00255139	0.0346813	2329	FMO4
ENSG00000002746	37.627	0.954101	0.290017	3.28981	0.00100253	0.0190519	23072	HECW1
ENSG00000149451	29.8743	0.953592	0.323744	2.94551	0.0032242	0.0404167	80332	ADAM33
ENSG00000158769	75.0724	0.953549	0.32554	2.92913	0.00339915	0.0417285	50848	F11R
ENSG00000179388	22.8961	0.952928	0.309392	3.08	0.00207001	0.0301421	1960	EGR3
ENSG00000102409	820.713	0.951079	0.317205	2.99831	0.00271479	0.0362848	56271	BEX4
ENSG00000163545	860.753	0.950717	0.261022	3.64229	0.000270228	0.00790398	81788	NUAK2
ENSG00000166682	150.203	0.950534	0.320644	2.96445	0.00303222	0.039078	80975	TMPRSS5
ENSG00000274642	96.0899	0.947392	0.30551	3.10102	0.00192855	0.0287885	NA
ENSG00000126217	128.282	0.944332	0.315105	2.99688	0.00272759	0.0363595	23263	MCF2L
ENSG00000150540	228.291	0.941309	0.32289	2.91526	0.00355389	0.0430014	3176	HNMT
ENSG00000006118	4262.67	0.941183	0.17734	5.30722	1.11308e-07	2.70653e-05	54972	TMEM132A
ENSG00000137642	1518.54	0.939319	0.225315	4.16892	3.0605e-05	0.00173017	6653	SORL1
ENSG00000104415	164.206	0.938596	0.301845	3.10953	0.00187383	0.0284005	8840	WISP1
ENSG00000204103	117.214	0.938459	0.282729	3.31929	0.000902457	0.0178118	9935	MAFB
ENSG00000236197	26.7685	0.936977	0.261466	3.58355	0.000338951	0.00924419	NA
ENSG00000143162	827.325	0.936901	0.293528	3.19186	0.0014136	0.023578	8804	CREG1
ENSG00000108947	240.162	0.936433	0.268395	3.48901	0.000484806	0.0118311	1949	EFNB3
ENSG00000115041	133.888	0.936167	0.310318	3.0168	0.00255459	0.0346949	30818	KCNIP3
ENSG00000256802	41.2266	0.932518	0.31066	3.00173	0.0026845	0.0360949	NA
ENSG00000104833	206.165	0.931554	0.253261	3.67824	0.000234845	0.00718128	10382	TUBB4A
ENSG00000085552	189.531	0.930457	0.225176	4.13213	3.59424e-05	0.00193344	57549	IGSF9
ENSG00000228903	20.6746	0.930115	0.263366	3.53165	0.000412977	0.0105905	NA	RASA4CP
ENSG00000158856	108.214	0.92964	0.302264	3.07559	0.0021009	0.0304819	2039	DMTN
ENSG00000248590	31.1522	0.929301	0.249453	3.72536	0.000195037	0.00637851	NA	GLDCP1
ENSG00000010278	7762.76	0.928887	0.255777	3.63163	0.00028164	0.00814335	928	CD9
ENSG00000136732	601.769	0.925979	0.269118	3.4408	0.000580006	0.0133779	2995	GYPC
ENSG00000187479	119.683	0.924581	0.310432	2.97837	0.00289787	0.0378543	387763	C11orf96
ENSG00000179604	1937.33	0.922614	0.22108	4.1732	3.00346e-05	0.00171138	23580	CDC42EP4
ENSG00000119681	192.864	0.921932	0.317284	2.9057	0.00366428	0.0438107	4053	LTBP2
ENSG00000088899	394.924	0.919922	0.227374	4.04586	5.21312e-05	0.00253521	9762	LZTS3
ENSG00000172602	52.7362	0.919264	0.265422	3.4634	0.000533389	0.0126348	27289	RND1
ENSG00000157368	127.339	0.916034	0.288362	3.17668	0.00148972	0.0245233	146433	IL34
ENSG00000136842	269.568	0.91037	0.315704	2.88362	0.00393131	0.0459584	7111	TMOD1
ENSG00000223382	39.3622	0.908276	0.263423	3.44797	0.000564812	0.0131477	NA	LINC01778
ENSG00000149571	325.358	0.908085	0.263104	3.45143	0.000557632	0.0130489	84623	KIRREL3
ENSG00000204065	45.0129	0.904465	0.276061	3.27632	0.00105171	0.019617	340543	TCEAL5
ENSG00000169752	55.181	0.902799	0.300929	3.00004	0.00269941	0.0362231	145957	NRG4
ENSG00000198300	199.616	0.902795	0.263048	3.43206	0.000599019	0.013556	5178	PEG3
ENSG00000235703	55.3554	0.902381	0.238639	3.78137	0.000155967	0.00556714	NA	LINC00894
ENSG00000065320	44.3717	0.901522	0.290306	3.10542	0.00190011	0.0286683	9423	NTN1
ENSG00000117425	71.9285	0.899965	0.242216	3.71554	0.000202768	0.00651565	8643	PTCH2
ENSG00000178821	16.237	0.899712	0.290634	3.09569	0.00196354	0.0291169	339456	TMEM52
ENSG00000129757	203.405	0.897502	0.214587	4.18246	2.88369e-05	0.00167238	1028	CDKN1C
ENSG00000131650	56.6795	0.893876	0.267678	3.33937	0.000839696	0.0170011	79412	KREMEN2
ENSG00000135838	191.051	0.891037	0.253276	3.51804	0.000434746	0.0109575	80896	NPL
ENSG00000189337	371.47	0.889006	0.280207	3.17268	0.0015104	0.0246825	23254	KAZN
ENSG00000109062	1849.77	0.882487	0.206376	4.27612	1.9018e-05	0.00121848	9368	SLC9A3R1
ENSG00000188060	148.023	0.881495	0.224262	3.93064	8.47187e-05	0.00362244	115273	RAB42
ENSG00000112294	224.794	0.881264	0.22605	3.89853	9.67799e-05	0.00400248	7915	ALDH5A1
ENSG00000115525	706.808	0.881032	0.220377	3.99783	6.39255e-05	0.00290573	8869	ST3GAL5
ENSG00000125285	437.719	0.879957	0.29484	2.98453	0.00284015	0.0374886	11166	SOX21
ENSG00000170271	334.443	0.879918	0.212381	4.14312	3.42616e-05	0.0018739	10826	FAXDC2
ENSG00000204219	80.7935	0.872516	0.271032	3.21923	0.00128533	0.0222475	6920	TCEA3
ENSG00000171617	2256.39	0.871752	0.252285	3.45543	0.000549418	0.0129386	8507	ENC1
ENSG00000124224	99.8757	0.87163	0.267715	3.25582	0.00113067	0.0205578	NA	PPP4R1L
ENSG00000131242	236.716	0.870907	0.279719	3.1135	0.00184882	0.0282245	84440	RAB11FIP4
ENSG00000165312	97.1957	0.870135	0.25598	3.39923	0.000675761	0.0146176	220213	OTUD1
ENSG00000249242	287.989	0.869406	0.263718	3.29672	0.000978196	0.0187367	441027	TMEM150C
ENSG00000132205	514.268	0.869066	0.296961	2.92653	0.00342766	0.0419843	84034	EMILIN2
ENSG00000169085	475.561	0.867391	0.294726	2.94305	0.00324998	0.0406641	254778	C8orf46
ENSG00000182118	88.915	0.866772	0.25295	3.42666	0.000611057	0.0137484	375061	FAM89A
ENSG00000150672	70.8394	0.866746	0.215044	4.03056	5.56449e-05	0.00263621	1740	DLG2
ENSG00000135821	15956.8	0.864153	0.178375	4.84458	1.26877e-06	0.000166209	2752	GLUL
ENSG00000166165	10456.1	0.86146	0.254009	3.39146	0.000695216	0.0149423	1152	CKB
ENSG00000254389	31.0199	0.860936	0.197013	4.36995	1.24273e-05	0.000922087	NA	RHPN1-AS1
ENSG00000138670	114.728	0.858906	0.271916	3.15872	0.00158464	0.0255033	153020	RASGEF1B
ENSG00000158457	307.196	0.858369	0.276045	3.10953	0.00187386	0.0284005	340348	TSPAN33
ENSG00000143194	75.8996	0.858041	0.251063	3.41763	0.000631688	0.0140714	84944	MAEL
ENSG00000137857	58.5657	0.855316	0.271212	3.15368	0.00161224	0.0258445	53905	DUOX1
ENSG00000147804	159.762	0.855224	0.285531	2.9952	0.00274262	0.0365115	55630	SLC39A4
ENSG00000102362	195.541	0.854866	0.279292	3.06083	0.00220721	0.0316153	94121	SYTL4
ENSG00000132357	143.15	0.853525	0.198147	4.30753	1.65091e-05	0.00110327	84674	CARD6
ENSG00000160190	173.244	0.848167	0.274383	3.09118	0.00199366	0.0294769	54020	SLC37A1
ENSG00000117791	151.077	0.84688	0.221971	3.81528	0.00013603	0.00506522	54996	2018-03-02
ENSG00000118503	467.056	0.846298	0.257678	3.28433	0.00102226	0.0192996	7128	TNFAIP3
ENSG00000164512	37.6759	0.846063	0.26657	3.17389	0.00150413	0.024637	79722	ANKRD55
ENSG00000204580	5901.37	0.841795	0.16989	4.95494	7.23522e-07	0.000113195	780	DDR1
ENSG00000154096	2599.62	0.837234	0.291744	2.86975	0.00410791	0.0472667	7070	THY1
ENSG00000169926	146.621	0.835976	0.203422	4.10956	3.9641e-05	0.00206428	51621	KLF13
ENSG00000251615	16.2775	0.835431	0.273882	3.05033	0.00228587	0.0322351	NA
ENSG00000138162	253.089	0.835273	0.202196	4.13101	3.61167e-05	0.00193344	10579	TACC2
ENSG00000141540	113.116	0.83186	0.268105	3.10274	0.00191737	0.0287164	94015	TTYH2
ENSG00000232480	52.6186	0.831304	0.264018	3.14866	0.0016402	0.0261473	NA	TGFB2-AS1
ENSG00000035664	197.578	0.830585	0.273228	3.03989	0.00236662	0.0330313	23604	DAPK2
ENSG00000184232	1130.9	0.82943	0.248014	3.34429	0.000824949	0.0168003	220323	OAF
ENSG00000178947	120.303	0.827759	0.264888	3.12494	0.0017784	0.0276515	399668	SMIM10L2A
ENSG00000178764	343.201	0.827296	0.205045	4.0347	5.46728e-05	0.00260853	22882	ZHX2
ENSG00000135363	484.885	0.825825	0.261104	3.16282	0.0015625	0.0252824	4005	LMO2
ENSG00000071073	183.866	0.825204	0.249303	3.31004	0.000932816	0.0181801	11320	MGAT4A
ENSG00000165617	238.301	0.824334	0.243304	3.38809	0.000703823	0.0150472	51339	DACT1
ENSG00000233297	21.5427	0.823329	0.263907	3.11977	0.00180992	0.0278201	NA	RASA4DP
ENSG00000164076	111.01	0.822615	0.260425	3.15875	0.0015845	0.0255033	79012	CAMKV
ENSG00000162426	159.413	0.822534	0.201902	4.07392	4.62279e-05	0.00230934	50651	SLC45A1
ENSG00000143878	255.632	0.821769	0.241464	3.40327	0.000665836	0.0145118	388	RHOB
ENSG00000249241	24.8171	0.820412	0.270532	3.03258	0.00242469	0.0335402	NA	LINC02265
ENSG00000143126	506.715	0.820295	0.223084	3.67706	0.000235939	0.0072038	1952	CELSR2
ENSG00000181291	128.771	0.819995	0.284105	2.88624	0.00389873	0.0456971	124842	TMEM132E
ENSG00000109472	1496.97	0.81983	0.250428	3.27371	0.00106145	0.0197075	1363	CPE
ENSG00000205838	221.618	0.816319	0.229898	3.55078	0.000384088	0.010089	153657	TTC23L
ENSG00000166689	259.344	0.815162	0.266354	3.06044	0.00221011	0.0316344	144100	PLEKHA7
ENSG00000188993	19.417	0.813177	0.284695	2.85631	0.00428603	0.0486987	339977	LRRC66
ENSG00000185133	90.1899	0.810185	0.250813	3.23024	0.00123687	0.0217202	27124	INPP5J
ENSG00000174804	178.644	0.809516	0.228721	3.53931	0.000401168	0.0103988	8322	FZD4
ENSG00000155760	1002.91	0.808774	0.197544	4.09415	4.23711e-05	0.00217727	8324	FZD7
ENSG00000187243	1056.25	0.807284	0.184827	4.36777	1.25522e-05	0.000923205	81557	MAGED4B
ENSG00000100167	89.298	0.80718	0.270628	2.98262	0.00285794	0.0376248	55964	2018-09-03
ENSG00000105808	37.1019	0.807023	0.222504	3.62701	0.000286725	0.00821972	10156	RASA4
ENSG00000102271	866.61	0.806589	0.277102	2.9108	0.00360507	0.0433088	56062	KLHL4
ENSG00000185920	109.142	0.806051	0.277868	2.90084	0.00372165	0.0442107	5727	PTCH1
ENSG00000154545	1060.45	0.804583	0.185465	4.33818	1.43665e-05	0.000999808	728239	MAGED4
ENSG00000075340	906.13	0.804244	0.147007	5.47077	4.48093e-08	1.37021e-05	119	ADD2
ENSG00000167680	248.295	0.803284	0.263226	3.05169	0.00227553	0.0321602	10501	SEMA6B
ENSG00000164188	175.473	0.80293	0.264261	3.03839	0.00237842	0.0331044	202151	RANBP3L
ENSG00000196154	570.324	0.80249	0.205452	3.90597	9.38492e-05	0.00392146	6275	S100A4
ENSG00000188051	244.016	0.796225	0.232149	3.4298	0.000604028	0.0136359	100130519	TMEM221
ENSG00000102024	19516.8	0.794649	0.193957	4.09703	4.18483e-05	0.00216006	5358	PLS3
ENSG00000107249	553.21	0.79181	0.189307	4.18267	2.88103e-05	0.00167238	169792	GLIS3
ENSG00000173599	689.703	0.79156	0.232553	3.40378	0.000664609	0.0145007	5091	PC
ENSG00000272070	160.266	0.789638	0.202789	3.8939	9.86469e-05	0.00404653	NA
ENSG00000214530	408.305	0.788905	0.223918	3.52319	0.000426383	0.0108515	10809	STARD10
ENSG00000006210	681.704	0.788292	0.238999	3.29831	0.000972688	0.0187138	6376	CX3CL1
ENSG00000058866	237.501	0.786192	0.250255	3.14156	0.00168052	0.0265593	1608	DGKG
ENSG00000101298	79.9183	0.783691	0.220073	3.56106	0.000369366	0.0098086	9751	SNPH
ENSG00000100647	466.233	0.782571	0.223793	3.49686	0.000470777	0.0116229	9766	SUSD6
ENSG00000172476	43.3273	0.781267	0.261224	2.99079	0.00278256	0.0368973	142684	RAB40A
ENSG00000116962	5298.87	0.778564	0.254888	3.05454	0.00225407	0.0319688	4811	NID1
ENSG00000135929	708.678	0.778258	0.256059	3.03936	0.00237079	0.0330316	1593	CYP27A1
ENSG00000095015	633.284	0.777204	0.134711	5.76944	7.95356e-09	3.21038e-06	4214	MAP3K1
ENSG00000158156	185.189	0.777126	0.156284	4.97251	6.60924e-07	0.00010503	55113	XKR8
ENSG00000164929	2646.47	0.774994	0.204106	3.79703	0.000146442	0.00537477	79870	BAALC
ENSG00000100592	755.485	0.774237	0.22247	3.48019	0.000501058	0.0120817	23002	DAAM1
ENSG00000157510	304.451	0.772399	0.17873	4.32158	1.54913e-05	0.00104915	134265	AFAP1L1
ENSG00000074964	420.535	0.76736	0.167265	4.58769	4.48174e-06	0.000421672	55160	ARHGEF10L
ENSG00000173805	184.102	0.766622	0.230711	3.32287	0.00089095	0.0176688	9001	HAP1
ENSG00000064763	653.215	0.76596	0.257728	2.97197	0.00295894	0.0384282	55711	FAR2
ENSG00000240038	26.8097	0.765102	0.260982	2.93163	0.00337188	0.0414947	280	AMY2B
ENSG00000130222	59.1498	0.764093	0.258795	2.95251	0.00315206	0.0398839	10912	GADD45G
ENSG00000184588	761.511	0.762515	0.2331	3.27119	0.00107097	0.0198297	5142	PDE4B
ENSG00000147576	175.74	0.762032	0.227106	3.35541	0.000792488	0.0163705	137872	ADHFE1
ENSG00000167614	1854.97	0.75989	0.262624	2.89345	0.00381037	0.0450503	57348	TTYH1
ENSG00000214575	162.569	0.758294	0.209737	3.61546	0.000299819	0.00851048	64506	CPEB1
ENSG00000025039	1116.04	0.75799	0.199903	3.79179	0.000149567	0.0054338	58528	RRAGD
ENSG00000110002	797.592	0.757359	0.238787	3.1717	0.0015155	0.0247259	4013	VWA5A
ENSG00000155893	548.501	0.755056	0.229017	3.29695	0.000977426	0.0187367	92370	PXYLP1
ENSG00000232000	34.5617	0.752617	0.251705	2.99007	0.00278909	0.0369354	NA	CLCN3P1
ENSG00000107551	492.512	0.751056	0.255811	2.93598	0.00332494	0.0411933	83937	RASSF4
ENSG00000281571	16.7623	0.750194	0.244969	3.0624	0.00219567	0.0315146	NA
ENSG00000126561	124.186	0.749972	0.260822	2.87542	0.00403491	0.0467198	6776	STAT5A
ENSG00000175274	926.203	0.74995	0.253077	2.96333	0.00304331	0.0391218	9537	TP53I11
ENSG00000231789	28.3074	0.746837	0.244976	3.04861	0.00229901	0.0323561	NA	PIK3CD-AS2
ENSG00000128849	793.401	0.742849	0.258481	2.8739	0.00405435	0.0468911	84952	CGNL1
ENSG00000141068	97.5279	0.741353	0.207793	3.56775	0.000360054	0.00963644	8844	KSR1
ENSG00000168734	1062.84	0.737845	0.231444	3.18801	0.00143255	0.0237622	11142	PKIG
ENSG00000008056	53.4961	0.735974	0.24108	3.05283	0.00226697	0.0320617	6853	SYN1
ENSG00000175104	427.213	0.735633	0.180893	4.06669	4.76866e-05	0.00236464	7189	TRAF6
ENSG00000109576	327.321	0.735581	0.241097	3.05097	0.00228102	0.0322152	51166	AADAT
ENSG00000165804	191.832	0.73385	0.219945	3.33651	0.000848381	0.017122	51222	ZNF219
ENSG00000250722	809.696	0.733495	0.228496	3.2101	0.00132688	0.0228101	6414	SELENOP
ENSG00000182134	580.881	0.729126	0.167942	4.34154	1.4149e-05	0.000993371	11022	TDRKH
ENSG00000091986	1665.51	0.727636	0.167128	4.35377	1.33817e-05	0.000954938	151887	CCDC80
ENSG00000103489	81.2046	0.727426	0.221934	3.27766	0.00104671	0.0195962	64131	XYLT1
ENSG00000100307	61.3698	0.725287	0.23056	3.14576	0.00165655	0.0263084	23492	CBX7
ENSG00000170390	828.453	0.724599	0.160001	4.52872	5.93407e-06	0.000517978	166614	DCLK2
ENSG00000251396	33.6321	0.724274	0.240978	3.00556	0.00265089	0.0356907	NA	LINC01301
ENSG00000091656	1243.36	0.723258	0.178436	4.05332	5.04963e-05	0.0024796	79776	ZFHX4
ENSG00000177721	337.272	0.717514	0.238177	3.01252	0.00259085	0.0351401	389289	ANXA2R
ENSG00000166340	5434.73	0.716778	0.141004	5.08339	3.70748e-07	6.92818e-05	1200	TPP1
ENSG00000145284	1557.17	0.715906	0.21177	3.38059	0.000723311	0.0154148	79966	SCD5
ENSG00000106665	788.921	0.71569	0.170888	4.18807	2.81332e-05	0.00164575	7461	CLIP2
ENSG00000163590	114.748	0.71441	0.209113	3.41638	0.000634588	0.0140902	151742	PPM1L
ENSG00000258839	53.3974	0.712813	0.226611	3.14554	0.0016578	0.0263084	4157	MC1R
ENSG00000106278	14449.7	0.711395	0.241953	2.94022	0.00327979	0.0408597	5803	PTPRZ1
ENSG00000147408	235.75	0.709754	0.211328	3.35854	0.000783547	0.0162638	55790	CSGALNACT1
ENSG00000221916	28.7527	0.707243	0.229705	3.07892	0.0020775	0.0302076	55150	C19orf73
ENSG00000122971	223.054	0.706647	0.16215	4.35799	1.3126e-05	0.000942734	35	ACADS
ENSG00000054983	639.307	0.705904	0.207106	3.40842	0.000653402	0.0143607	2581	GALC
ENSG00000179761	1451.92	0.705866	0.213482	3.30644	0.000944879	0.0183185	51268	PIPOX
ENSG00000148219	197.009	0.70481	0.211064	3.33932	0.000839839	0.0170011	23245	ASTN2
ENSG00000173531	77.9785	0.704403	0.187523	3.75635	0.000172408	0.00593779	4485	MST1
ENSG00000079215	10124.4	0.704051	0.205452	3.42683	0.000610664	0.0137484	6507	SLC1A3
ENSG00000108219	1650.6	0.701554	0.147839	4.7454	2.081e-06	0.00023463	81619	TSPAN14
ENSG00000154639	2873.28	0.70045	0.237714	2.94661	0.00321277	0.0403485	1525	CXADR
ENSG00000152518	3480.52	0.699652	0.186315	3.75521	0.000173195	0.00594459	678	ZFP36L2
ENSG00000124766	3171.39	0.697318	0.143654	4.85416	1.20896e-06	0.000160521	6659	SOX4
ENSG00000109255	216.71	0.695711	0.20478	3.39736	0.000680383	0.0146704	10874	NMU
ENSG00000168994	583.506	0.695513	0.237076	2.93371	0.00334935	0.0413728	221749	PXDC1
ENSG00000154310	468.213	0.692209	0.204495	3.38497	0.000711859	0.0151868	23043	TNIK
ENSG00000165868	188.273	0.691324	0.19235	3.5941	0.000325518	0.00902419	259217	HSPA12A
ENSG00000186007	347.507	0.690786	0.241732	2.85765	0.00426791	0.0485815	93273	LEMD1
ENSG00000279716	49.0804	0.690072	0.224028	3.0803	0.00206795	0.0301338	NA
ENSG00000134769	1827.76	0.688357	0.139546	4.93282	8.1049e-07	0.000123919	1837	DTNA
ENSG00000160999	283.503	0.684535	0.134147	5.10285	3.34574e-07	6.37017e-05	10603	SH2B2
ENSG00000235859	88.434	0.68404	0.217928	3.13883	0.00169624	0.026745	NA
ENSG00000187244	458.541	0.682312	0.193807	3.52058	0.000430607	0.0109177	4059	BCAM
ENSG00000180233	632.12	0.682047	0.1984	3.43773	0.000586607	0.013418	223082	ZNRF2
ENSG00000221821	212.491	0.681549	0.182189	3.74089	0.000183369	0.00613723	441150	C6orf226
ENSG00000119711	1336.46	0.680798	0.123096	5.53063	3.19087e-08	1.0733e-05	4329	ALDH6A1
ENSG00000108840	723.683	0.677734	0.211384	3.20617	0.00134515	0.0229655	10014	HDAC5
ENSG00000197956	18866.5	0.676933	0.181158	3.73671	0.000186444	0.00620927	6277	S100A6
ENSG00000135052	10476.9	0.674218	0.21723	3.10371	0.00191113	0.0287164	51280	GOLM1
ENSG00000183943	494.315	0.674048	0.202543	3.32792	0.000874957	0.0174891	5613	PRKX
ENSG00000104447	789.117	0.672403	0.182384	3.68674	0.000227148	0.00703115	7227	TRPS1
ENSG00000179168	32.5544	0.671114	0.235443	2.85044	0.00436595	0.0492805	199720	GGN
ENSG00000146143	1050.19	0.670695	0.234905	2.85517	0.00430133	0.0488242	5558	PRIM2
ENSG00000141736	893.922	0.670178	0.21467	3.12189	0.00179694	0.0277262	2064	ERBB2
ENSG00000160325	643.172	0.669773	0.165616	4.04413	5.25167e-05	0.00254171	11094	CACFD1
ENSG00000134201	179.03	0.66901	0.228939	2.92222	0.00347548	0.0423564	2949	GSTM5
ENSG00000154930	613.209	0.666622	0.204433	3.26083	0.00111087	0.0202891	84532	ACSS1
ENSG00000186301	26.4483	0.666046	0.22762	2.92613	0.00343203	0.0419843	NA	MST1P2
ENSG00000180354	275.601	0.665713	0.214455	3.1042	0.00190791	0.028714	222166	MTURN
ENSG00000061938	136.986	0.663093	0.172367	3.84699	0.000119577	0.0046679	10188	TNK2
ENSG00000151967	459.056	0.662663	0.13416	4.93935	7.83816e-07	0.000121507	29970	SCHIP1
ENSG00000008277	292.137	0.662302	0.167209	3.96092	7.46621e-05	0.0032545	53616	ADAM22
ENSG00000223459	1100.23	0.661621	0.121925	5.42646	5.74812e-08	1.56965e-05	NA	TCAF1P1
ENSG00000267534	141.786	0.660239	0.218513	3.02151	0.00251517	0.0343213	9294	S1PR2
ENSG00000178971	310.615	0.659448	0.199569	3.30436	0.000951944	0.0183848	80169	CTC1
ENSG00000149557	4280.29	0.656855	0.161297	4.07234	4.6543e-05	0.00231933	9638	FEZ1
ENSG00000186205	153.855	0.655426	0.183648	3.56893	0.000358448	0.00961995	64757	2018-03-01
ENSG00000032444	613.494	0.653548	0.140526	4.65071	3.30795e-06	0.000338888	10908	PNPLA6
ENSG00000109458	364.394	0.653483	0.157223	4.1564	3.23302e-05	0.00178643	2549	GAB1
ENSG00000133943	1017.37	0.651858	0.158301	4.11784	3.82447e-05	0.00201529	80017	DGLUCY
ENSG00000117643	341.489	0.65168	0.188057	3.46534	0.000529563	0.0125885	57134	MAN1C1
ENSG00000099814	59.8952	0.651645	0.20865	3.12315	0.00178927	0.0276925	283638	CEP170B
ENSG00000006534	758.797	0.651473	0.190733	3.41563	0.000636343	0.0140902	221	ALDH3B1
ENSG00000230454	70.1366	0.650036	0.219956	2.9553	0.00312368	0.0397911	NA
ENSG00000152127	554.061	0.64954	0.220156	2.95036	0.00317401	0.0400115	4249	MGAT5
ENSG00000132334	795.71	0.648013	0.131226	4.93814	7.88694e-07	0.000121507	5791	PTPRE
ENSG00000149489	268.305	0.64748	0.196621	3.29304	0.000991109	0.0188934	6094	ROM1
ENSG00000143507	577.666	0.647441	0.192544	3.36255	0.000772255	0.0161509	11221	DUSP10
ENSG00000146592	1124.12	0.646949	0.218954	2.95472	0.00312948	0.0397911	9586	CREB5
ENSG00000172594	491.994	0.640963	0.21143	3.03157	0.00243288	0.0335845	10924	SMPDL3A
ENSG00000170776	1643.01	0.639208	0.0972134	6.57531	4.8552e-11	4.08282e-08	11214	AKAP13
ENSG00000124098	1873.99	0.636436	0.156068	4.07794	4.54369e-05	0.0022868	116151	FAM210B
ENSG00000149115	646.509	0.635345	0.211936	2.99782	0.00271919	0.0363194	85456	TNKS1BP1
ENSG00000033170	1043.58	0.633645	0.176893	3.58207	0.000340877	0.00925692	2530	FUT8
ENSG00000198420	3155.36	0.632449	0.131186	4.82099	1.42845e-06	0.000175231	9747	TCAF1
ENSG00000158828	730.783	0.629135	0.168694	3.72945	0.000191901	0.00629747	65018	PINK1
ENSG00000159388	1457.73	0.627422	0.148596	4.22234	2.41783e-05	0.00145662	7832	BTG2
ENSG00000172733	85.9902	0.62524	0.165791	3.77126	0.000162427	0.00569116	29942	PURG
ENSG00000100473	370.862	0.621826	0.208531	2.98194	0.00286432	0.0376341	1690	COCH
ENSG00000269313	60.6781	0.621799	0.216305	2.87464	0.00404488	0.0468083	79917	MAGIX
ENSG00000183111	244.643	0.621569	0.185555	3.34979	0.00080874	0.0166043	389337	ARHGEF37
ENSG00000125457	752.94	0.621414	0.176001	3.53074	0.000414398	0.0106134	57409	MIF4GD
ENSG00000119655	4241.04	0.621088	0.179088	3.46805	0.000524245	0.0125063	10577	NPC2
ENSG00000131015	180.192	0.620962	0.213743	2.90518	0.00367046	0.0438327	80328	ULBP2
ENSG00000133937	73.3972	0.620761	0.188288	3.29686	0.000977718	0.0187367	145258	GSC
ENSG00000136274	485.888	0.61936	0.148703	4.16508	3.1125e-05	0.00174276	23148	NACAD
ENSG00000181722	2744.91	0.619307	0.179691	3.44652	0.000567866	0.0131883	26137	ZBTB20
ENSG00000160606	388.376	0.618161	0.163757	3.77487	0.000160091	0.00564851	116238	TLCD1
ENSG00000146267	652.622	0.617723	0.205807	3.00146	0.00268686	0.0361027	84553	FAXC
ENSG00000184226	2864.21	0.616938	0.194782	3.16732	0.00153852	0.0250003	5101	PCDH9
ENSG00000179241	1241.25	0.61678	0.173271	3.55963	0.000371384	0.00984925	143458	LDLRAD3
ENSG00000257303	26.9628	0.615926	0.214183	2.8757	0.00403137	0.0467198	NA
ENSG00000236914	74.1396	0.614495	0.176712	3.47739	0.000506322	0.0121505	NA	LINC01852
ENSG00000181754	197.311	0.614482	0.18501	3.32134	0.000895853	0.0177256	57463	AMIGO1
ENSG00000020129	3025.98	0.613206	0.181741	3.37406	0.000740682	0.0156857	23154	NCDN
ENSG00000166833	640.079	0.612914	0.189305	3.23771	0.00120492	0.0214442	89797	NAV2
ENSG00000140848	1898.26	0.612003	0.163056	3.75333	0.000174498	0.00596901	221184	CPNE2
ENSG00000149809	1647.19	0.611636	0.190275	3.21448	0.00130682	0.0225614	7108	TM7SF2
ENSG00000172830	312.319	0.611206	0.174778	3.49705	0.000470438	0.0116229	54961	SSH3
ENSG00000116815	1205.06	0.610552	0.20501	2.97816	0.00289986	0.0378557	965	CD58
ENSG00000181350	98.634	0.609956	0.152599	3.99712	6.41168e-05	0.00290788	388341	LRRC75A
ENSG00000167799	100.268	0.606295	0.192161	3.15514	0.0016042	0.0257566	254552	NUDT8
ENSG00000196935	1412.28	0.606043	0.172785	3.5075	0.000452332	0.0112842	57522	SRGAP1
ENSG00000044090	776.705	0.605834	0.189331	3.19986	0.00137493	0.0232207	9820	CUL7
ENSG00000130304	674.769	0.604718	0.168047	3.5985	0.000320054	0.00892172	376497	SLC27A1
ENSG00000130203	1687.1	0.603449	0.172631	3.4956	0.000472991	0.0116458	348	APOE
ENSG00000168487	1251.86	0.60282	0.151157	3.98803	6.6625e-05	0.00300811	649	BMP1
ENSG00000231551	100.536	0.601294	0.159059	3.78033	0.000156622	0.00556714	NA
ENSG00000105245	540.317	0.600342	0.167109	3.59251	0.000327502	0.00905432	9253	NUMBL
ENSG00000165675	689.607	0.600054	0.210256	2.85392	0.00431836	0.0489624	10495	ENOX2
ENSG00000183401	201.051	0.599539	0.161224	3.71866	0.000200282	0.00644673	126075	CCDC159
ENSG00000120549	765.928	0.598692	0.17725	3.37768	0.000731004	0.0155296	56243	KIAA1217
ENSG00000143797	2818.74	0.598453	0.170224	3.51569	0.00043862	0.0110239	129642	MBOAT2
ENSG00000125170	424.873	0.597845	0.196202	3.04709	0.00231066	0.0324747	55715	DOK4
ENSG00000176473	294.262	0.596998	0.184922	3.22838	0.00124495	0.0217745	79446	WDR25
ENSG00000092964	6616.35	0.596818	0.148692	4.01378	5.97552e-05	0.00277875	1808	DPYSL2
ENSG00000239282	71.1101	0.595647	0.161837	3.68053	0.000232747	0.00716052	652968	CASTOR1
ENSG00000141376	715.902	0.595443	0.10498	5.67196	1.41177e-08	5.27635e-06	54828	BCAS3
ENSG00000188997	207.469	0.593544	0.135557	4.37855	1.19473e-05	0.000901543	283219	KCTD21
ENSG00000196972	64.3749	0.592117	0.201668	2.9361	0.00332371	0.0411933	644596	SMIM10L2B
ENSG00000172765	654.22	0.591562	0.144852	4.0839	4.42865e-05	0.00225136	23023	TMCC1
ENSG00000243477	191.627	0.591291	0.150596	3.92635	8.62448e-05	0.0036799	24142	NAT6
ENSG00000183655	342.01	0.591001	0.141968	4.16292	3.14207e-05	0.00175175	64410	KLHL25
ENSG00000129158	447.531	0.590772	0.122322	4.82964	1.3678e-06	0.00017253	26297	SERGEF
ENSG00000105270	1227.91	0.588955	0.164739	3.57507	0.000350129	0.00945957	25999	CLIP3
ENSG00000119632	1029.86	0.587888	0.178777	3.28839	0.00100764	0.0190949	83982	IFI27L2
ENSG00000166016	230.261	0.587275	0.20197	2.90774	0.00364053	0.0436043	25841	ABTB2
ENSG00000079156	1740.77	0.585274	0.171323	3.41619	0.000635033	0.0140902	114880	OSBPL6
ENSG00000272092	41.6242	0.584475	0.185362	3.15315	0.0016152	0.0258715	NA
ENSG00000237877	67.7811	0.58258	0.189063	3.08141	0.00206024	0.0300867	NA	LINC01473
ENSG00000272106	435.093	0.581893	0.154798	3.75904	0.00017057	0.00589458	NA
ENSG00000144560	1557.57	0.57887	0.149269	3.87802	0.00010531	0.0042678	9686	VGLL4
ENSG00000104883	84.8728	0.576291	0.197788	2.91368	0.00357196	0.0431156	92960	PEX11G
ENSG00000062598	2748.24	0.575989	0.118954	4.8421	1.28474e-06	0.000166209	63916	ELMO2
ENSG00000111266	297.476	0.575367	0.161771	3.55669	0.00037556	0.00990791	80824	DUSP16
ENSG00000067141	451.401	0.574355	0.179925	3.19219	0.001412	0.0235707	4756	NEO1
ENSG00000104983	122.227	0.573392	0.136482	4.20123	2.65466e-05	0.00158043	729440	CCDC61
ENSG00000180425	387.391	0.573199	0.198425	2.88875	0.00386781	0.0454896	54494	C11orf71
ENSG00000134590	5463.62	0.572151	0.114206	5.00983	5.44786e-07	9.17509e-05	8933	RTL8C
ENSG00000108828	4186.23	0.568886	0.13358	4.25877	2.0555e-05	0.00128434	10493	VAT1
ENSG00000160446	749.005	0.568171	0.191847	2.96158	0.00306063	0.0392437	84885	ZDHHC12
ENSG00000066583	2736.11	0.567418	0.186271	3.0462	0.00231757	0.0325266	51015	ISOC1
ENSG00000135097	266.776	0.563327	0.151328	3.72257	0.000197209	0.00638855	4440	MSI1
ENSG00000151208	243.362	0.563142	0.156563	3.5969	0.000322035	0.00895223	9231	DLG5
ENSG00000163633	87.2545	0.56197	0.1532	3.66822	0.000244241	0.00734617	132989	C4orf36
ENSG00000167333	405.953	0.561881	0.128003	4.3896	1.13558e-05	0.00086812	55128	TRIM68
ENSG00000181449	2841.06	0.561147	0.174669	3.21263	0.00131525	0.0226681	6657	SOX2
ENSG00000241839	200.855	0.557899	0.191917	2.90698	0.0036494	0.0436815	80301	PLEKHO2
ENSG00000099785	646.077	0.557718	0.145105	3.84356	0.000121264	0.00469017	51257	2018-03-02
ENSG00000166387	618.643	0.557611	0.142288	3.91888	8.89601e-05	0.00377184	8495	PPFIBP2
ENSG00000125652	653.653	0.55699	0.138115	4.03281	5.51139e-05	0.00262337	84266	ALKBH7
ENSG00000110057	1650.71	0.554609	0.161007	3.44462	0.000571856	0.0132273	81622	UNC93B1
ENSG00000157978	423.894	0.550028	0.163315	3.36789	0.000757461	0.0158773	26119	LDLRAP1
ENSG00000090006	544.077	0.548995	0.174613	3.14407	0.00166613	0.0263939	8425	LTBP4
ENSG00000171444	1522.93	0.548489	0.164578	3.33269	0.000860094	0.0173093	4163	MCC
ENSG00000187653	7029.16	0.546972	0.17194	3.18118	0.00146676	0.0242045	NA	TMSB4XP8
ENSG00000205542	91658.7	0.54629	0.174184	3.13628	0.00171107	0.0269156	7114	TMSB4X
ENSG00000236104	388.15	0.546142	0.156906	3.48068	0.000500138	0.0120817	9278	ZBTB22
ENSG00000197119	869.025	0.545948	0.141517	3.85782	0.000114402	0.004545	123096	SLC25A29
ENSG00000064601	6882.84	0.545355	0.187057	2.91544	0.00355185	0.0430014	5476	CTSA
ENSG00000143149	2329.96	0.544551	0.162947	3.34188	0.00083213	0.0169102	223	ALDH9A1
ENSG00000107872	222.866	0.543707	0.161064	3.37572	0.00073624	0.015608	79176	FBXL15
ENSG00000104774	817.035	0.542627	0.165742	3.27391	0.00106069	0.0197075	4125	MAN2B1
ENSG00000135916	3807.25	0.540427	0.141209	3.82714	0.000129643	0.00489971	81618	ITM2C
ENSG00000142949	1114.76	0.53847	0.183583	2.93311	0.00335583	0.0413728	5792	PTPRF
ENSG00000101439	5769.02	0.537723	0.175933	3.05641	0.00224006	0.0318501	1471	CST3
ENSG00000182606	681.011	0.537176	0.142345	3.77376	0.000160803	0.00566373	22906	TRAK1
ENSG00000101493	510.484	0.536252	0.172438	3.10984	0.00187192	0.0284005	9658	ZNF516
ENSG00000005238	504.916	0.531193	0.129631	4.09772	4.17236e-05	0.00216006	80256	FAM214B
ENSG00000113108	327.711	0.527754	0.162264	3.25245	0.00114415	0.0207148	10307	APBB3
ENSG00000151917	459.198	0.525501	0.174766	3.00689	0.00263938	0.0356545	221336	BEND6
ENSG00000037757	182.513	0.521191	0.133941	3.89119	9.9754e-05	0.00408004	84245	MRI1
ENSG00000080845	957.084	0.52117	0.128042	4.0703	4.69536e-05	0.00233403	22839	DLGAP4
ENSG00000183621	145.056	0.520762	0.136951	3.80255	0.000143213	0.00529363	220929	ZNF438
ENSG00000167552	67751.7	0.520195	0.181988	2.8584	0.00425784	0.0485216	7846	TUBA1A
ENSG00000135108	2938.18	0.520047	0.128133	4.05864	4.93592e-05	0.00243562	23014	FBXO21
ENSG00000122507	736.901	0.519538	0.15463	3.35988	0.000779752	0.016207	27241	BBS9
ENSG00000204389	806.595	0.518101	0.151348	3.42324	0.000618784	0.0138913	3303	HSPA1A
ENSG00000204314	65.7259	0.517554	0.177508	2.91566	0.00354932	0.0430014	80863	PRRT1
ENSG00000126106	547.723	0.516623	0.136727	3.7785	0.000157774	0.00559612	79639	TMEM53
ENSG00000165209	1350.07	0.51438	0.146611	3.50847	0.000450699	0.0112574	55342	STRBP
ENSG00000100116	1182.52	0.514139	0.155371	3.30911	0.000935939	0.0181801	23464	GCAT
ENSG00000131069	1946.3	0.514019	0.142741	3.60107	0.000316911	0.00884633	55902	ACSS2
ENSG00000157193	2723.07	0.513012	0.148736	3.44914	0.000562372	0.0131184	7804	LRP8
ENSG00000105655	2087.64	0.512138	0.12006	4.26569	1.99289e-05	0.00125689	51477	ISYNA1
ENSG00000148803	73.3133	0.508683	0.147672	3.44469	0.000571723	0.0132273	282969	FUOM
ENSG00000050438	456.703	0.507344	0.158698	3.1969	0.00138911	0.0233625	9498	SLC4A8
ENSG00000101224	2477.71	0.505789	0.137966	3.66604	0.000246338	0.00738722	994	CDC25B
ENSG00000044446	375.983	0.504938	0.161894	3.11895	0.00181495	0.0278551	5256	PHKA2
ENSG00000186716	656.558	0.502882	0.165118	3.04559	0.00232228	0.03257	613	BCR
ENSG00000104290	2913.65	0.502493	0.0969577	5.1826	2.18811e-07	4.69791e-05	7976	FZD3
ENSG00000187372	71.5508	0.502122	0.163339	3.07411	0.00211131	0.0306109	56123	PCDHB13
ENSG00000169220	210.899	0.501811	0.169154	2.9666	0.00301116	0.0389309	10636	RGS14
ENSG00000196422	262.7	0.500987	0.145006	3.45494	0.00055041	0.0129468	9858	PPP1R26
ENSG00000179766	135.041	0.498468	0.107816	4.62331	3.7767e-06	0.000370007	NA	ATP8B5P
ENSG00000094631	1494.26	0.498002	0.137263	3.62808	0.000285541	0.00819741	10013	HDAC6
ENSG00000111653	1128.67	0.497422	0.164847	3.01748	0.00254885	0.0346813	51147	ING4
ENSG00000108799	395.81	0.495973	0.15114	3.28155	0.00103237	0.0194177	2145	EZH1
ENSG00000118369	74.2378	0.494061	0.169745	2.91061	0.00360728	0.0433088	57558	USP35
ENSG00000034677	2147.55	0.492759	0.162365	3.03489	0.00240626	0.033308	25897	RNF19A
ENSG00000185418	251.072	0.491216	0.170194	2.88622	0.00389904	0.0456971	123283	TARSL2
ENSG00000144040	1018.99	0.490956	0.172447	2.847	0.00441333	0.0496487	94097	SFXN5
ENSG00000102316	11266.1	0.489932	0.101321	4.83546	1.32836e-06	0.000169677	10916	MAGED2
ENSG00000170322	803.168	0.488925	0.14327	3.4126	0.000643452	0.0141975	4798	NFRKB
ENSG00000056972	673.009	0.488049	0.131047	3.72424	0.000195905	0.00637851	10758	TRAF3IP2
ENSG00000214021	158.334	0.486529	0.158941	3.06107	0.00220546	0.0316127	26140	TTLL3
ENSG00000196712	587.619	0.486019	0.146425	3.31922	0.000902678	0.0178118	4763	NF1
ENSG00000140400	793.713	0.484846	0.118812	4.08077	4.48859e-05	0.0022761	4123	MAN2C1
ENSG00000161395	464.774	0.482836	0.143808	3.3575	0.000786518	0.0162638	93210	PGAP3
ENSG00000165915	2676.42	0.482246	0.153329	3.14516	0.00165994	0.0263165	91252	SLC39A13
ENSG00000105854	10087.1	0.48167	0.149821	3.21498	0.00130455	0.0225414	5445	PON2
ENSG00000241973	1075.19	0.481154	0.126852	3.79304	0.000148817	0.0054338	5297	PI4KA
ENSG00000124104	449.705	0.480354	0.150513	3.19144	0.00141563	0.0235923	90203	SNX21
ENSG00000189369	575.569	0.479662	0.135071	3.55119	0.000383495	0.010089	23708	GSPT2
ENSG00000144567	1579.77	0.479155	0.109492	4.37616	1.20788e-05	0.000906225	79137	RETREG2
ENSG00000124299	3315.94	0.47605	0.13909	3.4226	0.000620249	0.0139007	5184	PEPD
ENSG00000236753	173.495	0.474581	0.12872	3.68693	0.000226971	0.00703115	NA	MKLN1-AS
ENSG00000105204	361.413	0.473529	0.151574	3.12408	0.0017836	0.0276685	9149	DYRK1B
ENSG00000149476	786.702	0.473463	0.121846	3.88574	0.000102017	0.00415942	26007	TKFC
ENSG00000107902	111.298	0.473122	0.164829	2.87038	0.00409978	0.0472001	64077	LHPP
ENSG00000123154	172.108	0.472668	0.157052	3.00962	0.00261571	0.0354535	84292	WDR83
ENSG00000204388	790.248	0.471093	0.152864	3.08178	0.00205767	0.0300709	3304	HSPA1B
ENSG00000101940	1427.82	0.470047	0.0998852	4.70587	2.52783e-06	0.00027878	64743	WDR13
ENSG00000174938	374.037	0.469787	0.153663	3.05726	0.0022337	0.0318501	26470	SEZ6L2
ENSG00000177868	422.518	0.469664	0.13788	3.40633	0.000658425	0.0144282	374969	SVBP
ENSG00000189077	1377.09	0.469397	0.116331	4.035	5.46025e-05	0.00260853	83862	TMEM120A
ENSG00000187601	1013.07	0.469199	0.15482	3.03062	0.00244052	0.0336209	28986	MAGEH1
ENSG00000215375	163.528	0.468911	0.163192	2.87337	0.00406114	0.0469159	4636	MYL5
ENSG00000085063	15093.1	0.468207	0.13295	3.52167	0.000428833	0.0108864	966	CD59
ENSG00000121653	447.667	0.467305	0.134661	3.47022	0.000520025	0.012435	9479	MAPK8IP1
ENSG00000158467	1190.31	0.465842	0.146032	3.19	0.00142271	0.0236907	23382	AHCYL2
ENSG00000183337	324.301	0.464941	0.145349	3.19879	0.00138006	0.0232529	54880	BCOR
ENSG00000132819	1085.22	0.463381	0.101081	4.58428	4.5556e-06	0.000423815	55544	RBM38
ENSG00000166348	118.382	0.45945	0.12194	3.76783	0.00016467	0.00572996	159195	USP54
ENSG00000182796	178.846	0.459337	0.157397	2.91834	0.00351902	0.0427321	NA	TMEM198B
ENSG00000099330	215.997	0.458073	0.160717	2.85018	0.00436941	0.0492921	79629	OCEL1
ENSG00000161558	142.365	0.458027	0.160572	2.85248	0.00433796	0.0491019	55260	TMEM143
ENSG00000168610	8361.22	0.45759	0.126396	3.62028	0.000294283	0.00838873	6774	STAT3
ENSG00000086666	5935.25	0.457296	0.0752469	6.07728	1.22238e-09	6.32565e-07	54469	ZFAND6
ENSG00000124788	716.517	0.454044	0.147986	3.06815	0.00215392	0.0311048	6310	ATXN1
ENSG00000139636	542.114	0.452244	0.106782	4.23521	2.28334e-05	0.00139222	55716	LMBR1L
ENSG00000128159	528.666	0.449144	0.136325	3.29465	0.000985449	0.0188336	85378	TUBGCP6
ENSG00000136044	1869.76	0.448796	0.123144	3.64449	0.000267918	0.0078657	55198	APPL2
ENSG00000214941	724.66	0.447048	0.119535	3.73989	0.0001841	0.0061513	125150	ZSWIM7
ENSG00000130449	495.622	0.446401	0.153571	2.90681	0.00365131	0.0436815	57688	ZSWIM6
ENSG00000075240	458.588	0.445044	0.155014	2.87099	0.00409188	0.047163	23151	GRAMD4
ENSG00000159239	106.576	0.44256	0.152016	2.91127	0.00359959	0.0433088	NA
ENSG00000128731	1456.15	0.44097	0.126072	3.49777	0.00046916	0.0116229	8924	HERC2
ENSG00000165861	674.417	0.440835	0.120538	3.65724	0.000254947	0.0076002	53349	ZFYVE1
ENSG00000148842	118.234	0.44	0.147555	2.98193	0.00286439	0.0376341	54805	CNNM2
ENSG00000184897	2290.67	0.438491	0.133957	3.27338	0.00106269	0.0197126	8971	H1FX
ENSG00000175182	395.487	0.438375	0.15202	2.88367	0.00393076	0.0459584	131408	FAM131A
ENSG00000146067	427.735	0.437244	0.127093	3.44035	0.000580963	0.0133847	54540	FAM193B
ENSG00000185189	805.287	0.434475	0.143361	3.03064	0.00244038	0.0336209	340371	NRBP2
ENSG00000239779	151.372	0.433842	0.118217	3.66987	0.00024267	0.00732072	23559	WBP1
ENSG00000110046	195.682	0.431305	0.119317	3.61479	0.000300586	0.00852026	23130	ATG2A
ENSG00000132376	1098.04	0.430872	0.111527	3.8634	0.000111818	0.00446874	51763	INPP5K
ENSG00000158863	756.299	0.430688	0.145785	2.95427	0.00313414	0.0397911	64760	FAM160B2
ENSG00000183718	169.038	0.426402	0.146204	2.91648	0.00354006	0.042936	84851	TRIM52
ENSG00000167065	174.729	0.425023	0.14065	3.02185	0.00251233	0.0343156	150290	DUSP18
ENSG00000186635	703.325	0.424887	0.129597	3.27853	0.00104349	0.0195541	116985	ARAP1
ENSG00000176428	162.793	0.423211	0.144946	2.91978	0.00350284	0.0426383	155382	VPS37D
ENSG00000174165	528.774	0.422389	0.106322	3.97271	7.10585e-05	0.00315954	254359	ZDHHC24
ENSG00000100802	106.273	0.421447	0.137209	3.07157	0.00212937	0.0308507	60686	C14orf93
ENSG00000133872	11893.4	0.42128	0.112615	3.74089	0.000183369	0.00613723	51669	SARAF
ENSG00000107281	977.975	0.420624	0.124894	3.36784	0.000757596	0.0158773	56654	NPDC1
ENSG00000165175	572.888	0.419943	0.142221	2.95274	0.00314965	0.0398784	58526	MID1IP1
ENSG00000231312	213.237	0.417291	0.137446	3.03603	0.00239717	0.033205	NA
ENSG00000251400	113.864	0.416933	0.129919	3.20918	0.00133115	0.0228252	NA	ALDH7A1P1
ENSG00000185345	144.3	0.416182	0.142413	2.92236	0.00347393	0.0423564	5071	PRKN
ENSG00000130396	622.806	0.415078	0.103671	4.0038	6.23326e-05	0.00287214	4301	AFDN
ENSG00000083857	1000.36	0.414021	0.105495	3.92457	8.68855e-05	0.00369942	2195	FAT1
ENSG00000072609	527.851	0.413954	0.135865	3.04681	0.00231287	0.0324832	55743	CHFR
ENSG00000044115	10689.6	0.412713	0.114761	3.59629	0.000322784	0.0089607	1495	CTNNA1
ENSG00000164542	531.253	0.412683	0.125086	3.29921	0.000969588	0.0186898	23366	KIAA0895
ENSG00000246695	632.224	0.41189	0.144196	2.85646	0.0042839	0.0486987	NA	RASSF8-AS1
ENSG00000066084	582.839	0.411795	0.132732	3.10246	0.00191917	0.0287164	57609	DIP2B
ENSG00000169992	168.476	0.411451	0.133574	3.08032	0.00206779	0.0301338	57555	NLGN2
ENSG00000101442	272.508	0.410816	0.124756	3.29296	0.000991392	0.0188934	79913	ACTR5
ENSG00000124243	1570.84	0.409866	0.140512	2.91694	0.00353482	0.0428982	55653	BCAS4
ENSG00000134986	2429.26	0.408369	0.141507	2.88585	0.00390352	0.0457231	9315	NREP
ENSG00000099949	682.319	0.407409	0.123627	3.29547	0.000982589	0.0187968	8216	LZTR1
ENSG00000135473	731.75	0.407031	0.110836	3.67236	0.000240318	0.00726578	9924	PAN2
ENSG00000174151	199.378	0.406021	0.120439	3.37117	0.000748493	0.0157831	284613	CYB561D1
ENSG00000136878	479.754	0.405786	0.114451	3.5455	0.000391872	0.0102048	10868	USP20
ENSG00000257923	1842.91	0.405457	0.101306	4.0023	6.27296e-05	0.00287889	1523	CUX1
ENSG00000075142	14977.9	0.403424	0.091944	4.38772	1.14545e-05	0.000869076	6717	SRI
ENSG00000161914	96.2053	0.401079	0.139771	2.86954	0.00411064	0.0472711	115950	ZNF653
ENSG00000154767	1099.44	0.400804	0.139489	2.87338	0.00406103	0.0469159	7508	XPC
ENSG00000134461	168.937	0.399885	0.123799	3.23012	0.00123739	0.0217202	54522	ANKRD16
ENSG00000253982	390.91	0.399599	0.11708	3.41305	0.000642396	0.0141975	NA
ENSG00000204308	2007.83	0.399589	0.110684	3.61017	0.000306001	0.0085893	6048	RNF5
ENSG00000175224	2151.46	0.399503	0.119636	3.33931	0.000839861	0.0170011	9776	ATG13
ENSG00000117408	1452.02	0.399131	0.104063	3.83547	0.000125324	0.00478128	9670	IPO13
ENSG00000122515	667.389	0.398919	0.106469	3.7468	0.000179102	0.00607503	83637	ZMIZ2
ENSG00000145029	420.184	0.397283	0.102895	3.86106	0.000112897	0.00449846	84276	NICN1
ENSG00000197070	535.35	0.397102	0.108068	3.67457	0.000238254	0.00725255	92714	ARRDC1
ENSG00000110315	1564.51	0.394747	0.136889	2.8837	0.00393037	0.0459584	50862	RNF141
ENSG00000123815	676.515	0.394198	0.119954	3.28624	0.00101536	0.0192232	79934	COQ8B
ENSG00000177000	266.392	0.391259	0.129057	3.03169	0.0024319	0.0335845	4524	MTHFR
ENSG00000213563	749.546	0.390385	0.0931312	4.19177	2.76781e-05	0.00162493	414919	C8orf82
ENSG00000137171	547.961	0.390241	0.135625	2.87735	0.00401033	0.0465956	89953	KLC4
ENSG00000184619	119.471	0.390098	0.125495	3.10848	0.00188051	0.0284714	124751	KRBA2
ENSG00000109113	5282.21	0.388765	0.124894	3.11275	0.00185353	0.028275	83871	RAB34
ENSG00000185670	153.162	0.388042	0.125114	3.10152	0.00192532	0.0287615	79842	ZBTB3
ENSG00000011523	820.834	0.386599	0.134072	2.88351	0.00393272	0.0459584	23177	CEP68
ENSG00000225973	214.312	0.386435	0.112587	3.43232	0.000598432	0.013556	101928527	PIGBOS1
ENSG00000112167	390.691	0.385697	0.112718	3.4218	0.000622083	0.0139035	55776	SAYSD1
ENSG00000121104	371.528	0.384857	0.130521	2.94862	0.003192	0.0401626	81558	FAM117A
ENSG00000141258	878.502	0.38383	0.124227	3.08975	0.00200327	0.0295541	9905	SGSM2
ENSG00000178149	1090.84	0.382639	0.0845208	4.52715	5.97835e-06	0.000517978	55152	DALRD3
ENSG00000132635	693.148	0.381714	0.127655	2.9902	0.00278799	0.0369354	64773	PCED1A
ENSG00000120963	2826.64	0.380719	0.114733	3.31831	0.000905645	0.0178319	51123	ZNF706
ENSG00000185000	872.807	0.379926	0.132352	2.87058	0.00409717	0.047197	8694	DGAT1
ENSG00000136754	1362.62	0.379671	0.102857	3.69124	0.000223164	0.00696118	10006	ABI1
ENSG00000171703	1745.93	0.378369	0.128858	2.93632	0.00332133	0.0411933	6919	TCEA2
ENSG00000122678	400.174	0.378276	0.116851	3.23725	0.00120688	0.0214601	27434	POLM
ENSG00000075399	198.161	0.377223	0.125694	3.00111	0.00268995	0.0361202	9605	VPS9D1
ENSG00000168916	741.808	0.375232	0.120726	3.10813	0.00188276	0.0284842	57507	ZNF608
ENSG00000000003	2887.1	0.371288	0.103349	3.59255	0.000327452	0.00905432	7105	TSPAN6
ENSG00000110497	337.429	0.369112	0.126811	2.91073	0.00360591	0.0433088	55626	AMBRA1
ENSG00000205189	254.79	0.36306	0.121245	2.99443	0.00274956	0.0365798	65986	ZBTB10
ENSG00000173120	421.73	0.361451	0.122046	2.96159	0.00306053	0.0392437	22992	KDM2A
ENSG00000100979	3264.94	0.358883	0.0994018	3.61043	0.000305686	0.0085893	5360	PLTP
ENSG00000071889	1273.86	0.356553	0.0988546	3.60684	0.000309948	0.00867598	60343	FAM3A
ENSG00000141504	1040.42	0.356053	0.107728	3.3051	0.000949423	0.0183687	112483	SAT2
ENSG00000160695	1112.93	0.354121	0.0905203	3.91206	9.15132e-05	0.00386385	55823	VPS11
ENSG00000244005	716.348	0.35275	0.107653	3.27674	0.00105015	0.019606	9054	NFS1
ENSG00000137343	517.626	0.35113	0.123084	2.85278	0.0043339	0.0490835	79969	ATAT1
ENSG00000092330	1545.01	0.350032	0.0909065	3.85047	0.000117894	0.00464712	26277	TINF2
ENSG00000169733	616.156	0.349919	0.112493	3.11058	0.00186723	0.0283769	5986	RFNG
ENSG00000105856	2547.01	0.349823	0.107926	3.24133	0.00118973	0.0212665	26959	HBP1
ENSG00000136828	170.537	0.349757	0.120002	2.91461	0.00356136	0.0430392	9649	RALGPS1
ENSG00000157823	339.149	0.349737	0.10438	3.35062	0.000806296	0.0165878	10239	AP3S2
ENSG00000107186	1179.43	0.349529	0.110254	3.17023	0.00152321	0.0248315	8777	MPDZ
ENSG00000187954	1777.39	0.348519	0.112271	3.10427	0.0019075	0.028714	50626	CYHR1
ENSG00000135686	243.151	0.345201	0.110343	3.12845	0.00175731	0.0274997	79786	KLHL36
ENSG00000197555	1609.32	0.344919	0.106015	3.2535	0.00113994	0.0206728	26037	SIPA1L1
ENSG00000132670	2375.78	0.343153	0.075397	4.55128	5.33213e-06	0.000469926	5786	PTPRA
ENSG00000197150	1193.37	0.342892	0.103617	3.30923	0.00093554	0.0181801	11194	ABCB8
ENSG00000166313	1794.28	0.342409	0.0754041	4.54099	5.59911e-06	0.000491309	322	APBB1
ENSG00000100983	3273.84	0.340738	0.109137	3.12211	0.0017956	0.0277262	2937	GSS
ENSG00000140455	809.013	0.340108	0.111285	3.05619	0.00224171	0.0318501	9960	USP3
ENSG00000159214	230.648	0.33956	0.114594	2.96317	0.00304493	0.0391218	149473	CCDC24
ENSG00000155229	1044.8	0.337411	0.101778	3.31515	0.000915936	0.017947	64210	MMS19
ENSG00000140931	2199.04	0.337027	0.0926114	3.63916	0.000273533	0.00797753	123920	CMTM3
ENSG00000184209	392.7	0.335833	0.0885104	3.79428	0.000148075	0.00542367	11066	SNRNP35
ENSG00000156973	1037.66	0.335635	0.105104	3.19336	0.0014063	0.0235339	5147	PDE6D
ENSG00000125734	1793.29	0.332056	0.108594	3.05777	0.00222994	0.0318501	56927	GPR108
ENSG00000178252	3229.79	0.331972	0.10433	3.18195	0.00146289	0.0241604	11180	WDR6
ENSG00000179085	400.401	0.330434	0.102963	3.20923	0.0013309	0.0228252	54344	DPM3
ENSG00000013392	383.621	0.32992	0.101712	3.24368	0.00117997	0.0211493	112611	RWDD2A
ENSG00000141562	1757.44	0.329163	0.0881639	3.73354	0.000188807	0.00626548	26502	NARF
ENSG00000167785	945.422	0.327945	0.0710327	4.61682	3.89658e-06	0.000379221	148156	ZNF558
ENSG00000147010	1609.27	0.327618	0.0987943	3.31617	0.000912609	0.0179112	30011	SH3KBP1
ENSG00000196187	484.17	0.327608	0.0951215	3.4441	0.000572972	0.0132308	9725	TMEM63A
ENSG00000141503	675.852	0.327285	0.10235	3.1977	0.00138526	0.0233173	50488	MINK1
ENSG00000160445	1434.59	0.324253	0.110675	2.92977	0.00339208	0.0416671	10444	ZER1
ENSG00000179222	13458.5	0.322403	0.0979146	3.29269	0.000992322	0.0188934	9500	MAGED1
ENSG00000154328	1016.69	0.322402	0.0870184	3.70499	0.0002114	0.00668725	252969	NEIL2
ENSG00000135482	274.226	0.320978	0.102641	3.12718	0.00176493	0.0275268	84872	ZC3H10
ENSG00000158792	429.394	0.320927	0.10769	2.98009	0.00288159	0.0377149	124044	SPATA2L
ENSG00000165102	1271.13	0.319945	0.105552	3.03116	0.00243613	0.0336063	138050	HGSNAT
ENSG00000243279	1114.97	0.319871	0.0972506	3.28914	0.00100496	0.0190681	11230	PRAF2
ENSG00000115548	1225.11	0.318319	0.107846	2.9516	0.00316133	0.0399511	55818	KDM3A
ENSG00000108469	463.289	0.317606	0.102065	3.11179	0.00185955	0.0283181	9400	RECQL5
ENSG00000159335	5541.23	0.315904	0.104704	3.01712	0.00255187	0.0346813	5763	PTMS
ENSG00000004059	4231.04	0.315613	0.0948402	3.32784	0.000875234	0.0174891	381	ARF5
ENSG00000140691	414.357	0.315371	0.107142	2.94349	0.00324532	0.0406309	79798	ARMC5
ENSG00000130714	1257.59	0.315073	0.0793259	3.97189	7.13056e-05	0.00316283	10585	POMT1
ENSG00000198198	159.55	0.312504	0.107252	2.91373	0.00357139	0.0431156	23334	SZT2
ENSG00000196455	927.368	0.311871	0.094051	3.31598	0.000913221	0.0179112	30849	PIK3R4
ENSG00000051009	637.769	0.310701	0.108469	2.86442	0.0041777	0.0478514	84067	FAM160A2
ENSG00000160094	458.083	0.310185	0.104523	2.96762	0.00300112	0.0389008	149076	ZNF362
ENSG00000183513	1352.32	0.309559	0.0818586	3.78163	0.000155803	0.00556714	493753	COA5
ENSG00000215305	973.221	0.309479	0.071898	4.30442	1.67426e-05	0.00111518	64601	VPS16
ENSG00000142082	524.995	0.30745	0.100985	3.04451	0.00233057	0.032641	23410	SIRT3
ENSG00000115317	598.247	0.306112	0.0964214	3.17474	0.00149973	0.0246278	27429	HTRA2
ENSG00000179632	2807.45	0.301386	0.0964927	3.12341	0.00178768	0.0276891	84232	MAF1
ENSG00000125648	2249.22	0.300799	0.105169	2.86014	0.00423454	0.0483581	79085	SLC25A23
ENSG00000119688	969.568	0.29935	0.0999833	2.994	0.00275347	0.0366077	5826	ABCD4
ENSG00000151893	1404.76	0.294772	0.073992	3.98384	6.78093e-05	0.00304196	143384	CACUL1
ENSG00000101290	1489.08	0.29272	0.093204	3.14064	0.00168581	0.0266221	8760	CDS2
ENSG00000100360	422.417	0.290994	0.0926963	3.13921	0.00169402	0.0267308	11020	IFT27
ENSG00000151746	1509.05	0.290868	0.0922815	3.15196	0.00162177	0.0259561	636	BICD1
ENSG00000172725	1538.01	0.288797	0.088353	3.26867	0.00108053	0.0199154	57175	CORO1B
ENSG00000114742	1879.04	0.288708	0.100486	2.87312	0.00406443	0.046927	57599	WDR48
ENSG00000141002	2244.18	0.287084	0.0885289	3.24283	0.00118347	0.0211745	22980	TCF25
ENSG00000165322	1295.49	0.285103	0.0874937	3.25856	0.00111979	0.0204337	94134	ARHGAP12
ENSG00000106330	887.567	0.284269	0.0986343	2.88206	0.0039509	0.0460908	64598	MOSPD3
ENSG00000075234	838.174	0.279502	0.0799156	3.49746	0.000469707	0.0116229	55020	TTC38
ENSG00000204569	1446.91	0.277135	0.0777797	3.56308	0.000366528	0.00975856	5514	PPP1R10
ENSG00000158941	1536.26	0.275169	0.0784892	3.50581	0.000455216	0.0113422	57805	CCAR2
ENSG00000148384	511.156	0.274478	0.0720554	3.80926	0.000139382	0.00518048	56623	INPP5E
ENSG00000063322	2120.59	0.273026	0.0943842	2.89271	0.00381929	0.0451294	55588	MED29
ENSG00000160948	1944.45	0.270222	0.0656164	4.11821	3.81832e-05	0.00201529	51160	VPS28
ENSG00000105287	606.212	0.266628	0.0899758	2.96333	0.00304334	0.0391218	25865	PRKD2
ENSG00000165516	1669.36	0.264346	0.0594674	4.44522	8.78015e-06	0.000712961	23588	KLHDC2
ENSG00000115216	7146.85	0.263766	0.0882747	2.98801	0.00280802	0.0371616	29959	NRBP1
ENSG00000105443	1233.3	0.260525	0.090511	2.87838	0.0039972	0.0464966	9266	CYTH2
ENSG00000149179	2076.63	0.258355	0.0752396	3.43376	0.000595275	0.0135139	79096	C11orf49
ENSG00000090487	3653.06	0.255945	0.0888897	2.87936	0.00398484	0.0464014	51324	SPG21
ENSG00000081019	476.169	0.249935	0.0762706	3.27695	0.00104935	0.019606	54665	RSBN1
ENSG00000066427	438.622	0.249716	0.0780393	3.19987	0.00137488	0.0232207	4287	ATXN3
ENSG00000111642	1681.92	0.24726	0.067016	3.68956	0.00022464	0.00698563	1108	CHD4
ENSG00000154710	246.835	0.240343	0.0831807	2.88941	0.00385963	0.0454464	27342	RABGEF1
ENSG00000173039	1637.6	0.239089	0.080224	2.98026	0.00288002	0.0377149	5970	RELA
ENSG00000178028	1069.04	0.23785	0.0672183	3.53847	0.000402449	0.0104131	55929	DMAP1
ENSG00000157191	1903.26	0.237322	0.0818606	2.89909	0.00374245	0.0443942	55707	NECAP2
ENSG00000170260	582.802	0.236467	0.0710245	3.32937	0.00087042	0.0174274	7988	ZNF212
ENSG00000078061	2080.63	0.213095	0.0710631	2.99867	0.00271158	0.0362658	369	ARAF
ENSG00000138107	2432.93	0.204823	0.0706689	2.89834	0.00375143	0.0444337	10121	ACTR1A
ENSG00000131043	1568.54	0.189008	0.0619698	3.05	0.00228844	0.0322351	25980	AAR2
ENSG00000087302	2736.58	-0.166469	0.0519714	-3.20309	0.0013596	0.023039	51637	RTRAF
ENSG00000134283	2289.18	-0.168315	0.0464841	-3.6209	0.000293574	0.00838037	51535	PPHLN1
ENSG00000198755	2542.24	-0.172692	0.0600378	-2.87638	0.0040226	0.0467112	4736	RPL10A
ENSG00000174748	12890.5	-0.18516	0.0548035	-3.37861	0.000728544	0.0154936	6138	RPL15
ENSG00000143106	4085.3	-0.196338	0.0469835	-4.17888	2.92954e-05	0.0016941	5686	PSMA5
ENSG00000126067	6093.65	-0.196834	0.0690246	-2.85166	0.00434922	0.0491742	5690	PSMB2
ENSG00000147649	2906.41	-0.196932	0.0666594	-2.95429	0.00313385	0.0397911	92140	MTDH
ENSG00000111231	1331.22	-0.200197	0.0635399	-3.15074	0.00162858	0.0259827	51184	GPN3
ENSG00000126698	6372.21	-0.200367	0.0455522	-4.39863	1.08935e-05	0.000852146	22826	DNAJC8
ENSG00000213585	6701.45	-0.205363	0.0640553	-3.20603	0.00134579	0.0229655	7416	VDAC1
ENSG00000175606	1471.09	-0.206274	0.0666186	-3.09635	0.00195919	0.0291169	54968	TMEM70
ENSG00000166477	968.107	-0.208617	0.0729898	-2.85817	0.00426092	0.0485293	123169	LEO1
ENSG00000100028	2404.42	-0.2087	0.0562615	-3.70946	0.000207699	0.00661163	6634	SNRPD3
ENSG00000144895	1282.83	-0.208859	0.0724423	-2.88311	0.0039377	0.0459633	83939	EIF2A
ENSG00000000419	1840.67	-0.210578	0.0703976	-2.99127	0.0027782	0.0368637	8813	DPM1
ENSG00000166200	1243.75	-0.211008	0.0636782	-3.31365	0.000920852	0.0180258	9318	COPS2
ENSG00000108010	1926.14	-0.212943	0.0553253	-3.84893	0.000118636	0.00465821	10539	GLRX3
ENSG00000041357	8925.97	-0.213289	0.0583855	-3.65312	0.00025907	0.00767318	5685	PSMA4
ENSG00000100519	2966.98	-0.214212	0.0747203	-2.86685	0.00414582	0.0475403	5706	PSMC6
ENSG00000136522	2246.61	-0.217205	0.0673489	-3.22507	0.00125941	0.0219305	57129	MRPL47
ENSG00000205937	5263.77	-0.217822	0.0680787	-3.19956	0.00137637	0.0232257	10921	RNPS1
ENSG00000136950	1700.27	-0.22053	0.0596566	-3.69665	0.000218461	0.00688904	81873	ARPC5L
ENSG00000085231	1878.57	-0.220737	0.0747463	-2.95315	0.00314551	0.0398516	102157402	AK6
ENSG00000152944	1514.81	-0.221825	0.0710646	-3.12145	0.00179963	0.0277465	9412	MED21
ENSG00000108788	1577.72	-0.224517	0.0565892	-3.96749	7.26338e-05	0.00320065	6945	MLX
ENSG00000132507	6312.58	-0.227902	0.075348	-3.02466	0.0024891	0.0341039	1984	EIF5A
ENSG00000250896	342.66	-0.228164	0.0738829	-3.08819	0.0020138	0.0296661	NA	RNPS1P1
ENSG00000090273	4593.38	-0.229631	0.0777262	-2.95436	0.00313319	0.0397911	10726	NUDC
ENSG00000161203	15980.3	-0.231281	0.071999	-3.21228	0.00131685	0.0226763	1173	AP2M1
ENSG00000185721	3167.11	-0.231379	0.0556471	-4.15797	3.21087e-05	0.00178518	4733	DRG1
ENSG00000147604	5154.78	-0.232816	0.078831	-2.95336	0.00314336	0.0398516	6129	RPL7
ENSG00000114354	6756.86	-0.233528	0.0712136	-3.27926	0.0010408	0.0195321	10342	TFG
ENSG00000141543	3879.31	-0.237502	0.0709787	-3.3461	0.000819561	0.0167075	9775	EIF4A3
ENSG00000155329	822.683	-0.237769	0.0818776	-2.90396	0.00368474	0.0439357	54819	ZCCHC10
ENSG00000114942	3683.59	-0.241411	0.0789069	-3.05944	0.00221754	0.0317182	1933	EEF1B2
ENSG00000115875	6852.76	-0.243961	0.0844236	-2.88973	0.0038557	0.0454464	6432	SRSF7
ENSG00000163512	740.678	-0.244617	0.0658992	-3.71199	0.00020564	0.00655643	64343	AZI2
ENSG00000108561	8294.99	-0.24621	0.080328	-3.06506	0.00217627	0.0313501	708	C1QBP
ENSG00000120742	4897.13	-0.247425	0.0764862	-3.2349	0.00121687	0.0215429	27230	SERP1
ENSG00000196531	9235.3	-0.251472	0.0821001	-3.06299	0.00219139	0.031478	4666	NACA
ENSG00000108518	17787.1	-0.256351	0.0878172	-2.91914	0.00351	0.042674	5216	PFN1
ENSG00000142937	3879.73	-0.256679	0.0822154	-3.12202	0.00179612	0.0277262	6202	RPS8
ENSG00000004961	1730.86	-0.257521	0.0679432	-3.79024	0.000150503	0.00545324	3052	HCCS
ENSG00000100567	4309.22	-0.25805	0.0706425	-3.6529	0.000259296	0.00767318	5684	PSMA3
ENSG00000110768	2036.76	-0.258441	0.0878778	-2.94091	0.00327249	0.0408191	2965	GTF2H1
ENSG00000129691	1858.84	-0.261559	0.083932	-3.11633	0.0018312	0.0280617	9070	ASH2L
ENSG00000067248	1358.68	-0.264444	0.0678492	-3.89753	9.71784e-05	0.00400397	54505	DHX29
ENSG00000122406	7242.99	-0.265558	0.0825729	-3.21605	0.0012997	0.0224769	6125	RPL5
ENSG00000163933	1137.63	-0.266294	0.0916533	-2.90544	0.00366734	0.0438213	91869	RFT1
ENSG00000169230	2390.38	-0.267563	0.0775198	-3.45155	0.000557383	0.0130489	27166	PRELID1
ENSG00000173726	2612.36	-0.268089	0.0802268	-3.34164	0.000832856	0.0169102	9804	TOMM20
ENSG00000126953	414.034	-0.269934	0.0914865	-2.95053	0.0031723	0.0400115	1678	TIMM8A
ENSG00000186468	3423.06	-0.270907	0.0833927	-3.24857	0.00115986	0.0209002	6228	RPS23
ENSG00000135535	13450.4	-0.27142	0.0716523	-3.78802	0.000151854	0.00549231	8763	CD164
ENSG00000111358	654.849	-0.272348	0.084968	-3.2053	0.0013492	0.0229979	2967	GTF2H3
ENSG00000108578	1430.44	-0.2731	0.0915495	-2.98308	0.00285361	0.0375924	642	BLMH
ENSG00000141030	3917.24	-0.273492	0.0848183	-3.22444	0.00126219	0.0219599	8533	COPS3
ENSG00000275400	350.356	-0.275273	0.0869431	-3.16613	0.00154481	0.0250622	NA
ENSG00000148229	2591.15	-0.27599	0.0861558	-3.20338	0.00135823	0.0230351	54107	POLE3
ENSG00000182004	3618.27	-0.276123	0.0674656	-4.0928	4.26203e-05	0.00218258	6635	SNRPE
ENSG00000139726	3980.74	-0.27618	0.0924491	-2.98737	0.00281386	0.0372144	8562	DENR
ENSG00000176953	825.905	-0.276404	0.0934483	-2.95783	0.00309813	0.0395988	84901	NFATC2IP
ENSG00000183604	448.158	-0.276714	0.0913356	-3.02965	0.00244841	0.0336739	NA	SMG1P5
ENSG00000100554	2625.84	-0.27741	0.0783828	-3.53918	0.00040138	0.0103988	51382	ATP6V1D
ENSG00000239672	3637.77	-0.277559	0.0888333	-3.12449	0.00178112	0.0276615	4830	NME1
ENSG00000244398	447.97	-0.277828	0.0947431	-2.93244	0.00336314	0.0414376	NA
ENSG00000183735	1830.27	-0.279088	0.0812141	-3.43645	0.000589385	0.0134406	29110	TBK1
ENSG00000136518	3812.31	-0.279096	0.0891723	-3.12985	0.00174898	0.0274479	86	ACTL6A
ENSG00000149313	2843.98	-0.279196	0.0801563	-3.48314	0.000495564	0.012021	60496	AASDHPPT
ENSG00000182552	961.03	-0.279291	0.0621915	-4.49083	7.09453e-06	0.000599087	201965	RWDD4
ENSG00000151465	2624.91	-0.279864	0.0772011	-3.62513	0.000288817	0.00826796	8872	CDC123
ENSG00000089009	3198.35	-0.281761	0.0949561	-2.96728	0.00300448	0.0389194	6128	RPL6
ENSG00000136273	1574.26	-0.285486	0.0959795	-2.97445	0.00293513	0.0381926	3364	HUS1
ENSG00000185591	482.723	-0.286226	0.100092	-2.85964	0.00424128	0.0483875	6667	SP1
ENSG00000152492	1808	-0.286424	0.08941	-3.20349	0.00135771	0.0230351	152137	CCDC50
ENSG00000239900	2361.53	-0.288495	0.0899365	-3.20776	0.00133772	0.0229183	158	ADSL
ENSG00000161970	1254.99	-0.288824	0.0837756	-3.44759	0.000565607	0.013151	6154	RPL26
ENSG00000188529	5547.13	-0.290117	0.0821067	-3.53341	0.000410232	0.0105603	10772	SRSF10
ENSG00000175768	765.832	-0.291256	0.0841145	-3.46261	0.000534957	0.0126571	401505	TOMM5
ENSG00000142864	5746.44	-0.292229	0.0902903	-3.23655	0.00120982	0.0214746	26135	SERBP1
ENSG00000134480	1912.66	-0.293357	0.0868983	-3.37586	0.000735843	0.015608	902	CCNH
ENSG00000139239	316.364	-0.293587	0.0994151	-2.95314	0.00314555	0.0398515	NA	RPL14P1
ENSG00000136942	4405.97	-0.293798	0.0929097	-3.16219	0.0015659	0.0252824	11224	RPL35
ENSG00000235552	638.698	-0.293878	0.094176	-3.12051	0.00180536	0.0277924	NA	RPL6P27
ENSG00000067365	553.722	-0.294552	0.0798229	-3.69007	0.000224194	0.00698252	NA	METTL22
ENSG00000165283	2997.84	-0.295915	0.0847779	-3.49047	0.000482164	0.0117855	30968	STOML2
ENSG00000094975	2414.74	-0.296411	0.0975635	-3.03813	0.00238051	0.0331106	51430	SUCO
ENSG00000135521	1079.85	-0.297321	0.0866321	-3.432	0.000599143	0.013556	84946	LTV1
ENSG00000087269	383.14	-0.298297	0.0913809	-3.26433	0.00109725	0.020095	8602	NOP14
ENSG00000065427	4757.11	-0.29883	0.0889141	-3.36088	0.000776939	0.0161985	3735	KARS
ENSG00000204387	1110.49	-0.300282	0.0919222	-3.2667	0.00108808	0.0200222	50854	C6orf48
ENSG00000053372	1246.81	-0.300384	0.08471	-3.54603	0.000391088	0.0101976	51154	MRTO4
ENSG00000134001	4282.53	-0.301282	0.0920679	-3.27239	0.00106643	0.0197638	1965	EIF2S1
ENSG00000150768	1906.61	-0.302945	0.0969371	-3.12517	0.00177703	0.0276515	1737	DLAT
ENSG00000144713	2678.55	-0.303003	0.0934062	-3.24392	0.00117895	0.0211494	6161	RPL32
ENSG00000183431	3582.19	-0.304339	0.0886235	-3.43407	0.000594593	0.0135136	10946	SF3A3
ENSG00000116830	714.396	-0.30447	0.0893344	-3.4082	0.000653923	0.0143607	8458	TTF2
ENSG00000144848	2909.81	-0.304689	0.10437	-2.91931	0.00350805	0.042674	64422	ATG3
ENSG00000111726	2331.69	-0.30626	0.0776126	-3.94601	7.94651e-05	0.00341954	55907	CMAS
ENSG00000104907	809.656	-0.306693	0.0981264	-3.12549	0.00177507	0.0276515	55621	TRMT1
ENSG00000128534	1350.49	-0.307222	0.0969594	-3.16857	0.00153194	0.0249335	51691	LSM8
ENSG00000008282	8105.02	-0.308232	0.103487	-2.97845	0.00289712	0.0378543	6856	SYPL1
ENSG00000237991	155.789	-0.310315	0.105796	-2.93313	0.00335564	0.0413728	NA	RPL35P1
ENSG00000232472	396.191	-0.310316	0.0893716	-3.4722	0.000516213	0.0123585	NA	EEF1B2P3
ENSG00000121864	1110.28	-0.311696	0.103992	-2.99732	0.00272366	0.036355	51193	ZNF639
ENSG00000164073	836.486	-0.312188	0.109496	-2.85112	0.00435651	0.0492131	256471	MFSD8
ENSG00000116120	4152.83	-0.312668	0.101911	-3.06805	0.00215462	0.0311048	10056	FARSB
ENSG00000106554	6080.7	-0.313804	0.106199	-2.95487	0.00312802	0.0397911	54927	CHCHD3
ENSG00000183684	1527.11	-0.314115	0.0957928	-3.27911	0.00104135	0.0195321	10189	ALYREF
ENSG00000092201	4331.44	-0.314502	0.102907	-3.05617	0.00224185	0.03185	11198	SUPT16H
ENSG00000168090	14087.9	-0.315431	0.0935823	-3.37063	0.000749973	0.015783	10980	COPS6
ENSG00000170089	1156.71	-0.315985	0.0709152	-4.45581	8.35767e-06	0.000691289	NA
ENSG00000182774	2883.37	-0.316117	0.0947531	-3.33622	0.000849269	0.0171228	6218	RPS17
ENSG00000067533	651.279	-0.316178	0.0979402	-3.22828	0.00124539	0.0217745	51018	RRP15
ENSG00000240230	714.311	-0.316545	0.091305	-3.46689	0.000526514	0.0125308	90639	COX19
ENSG00000148943	2238.85	-0.317725	0.102287	-3.1062	0.00189506	0.0286273	55327	LIN7C
ENSG00000144381	13997	-0.31783	0.107177	-2.96546	0.00302233	0.0389755	3329	HSPD1
ENSG00000169714	15828.1	-0.318441	0.0952588	-3.34291	0.000829056	0.0168669	7555	CNBP
ENSG00000180881	275.804	-0.318501	0.100793	-3.15996	0.00157792	0.0254357	84698	CAPS2
ENSG00000006451	2926.38	-0.322097	0.0855979	-3.7629	0.000167952	0.00582407	5898	RALA
ENSG00000023572	448.423	-0.328215	0.0745723	-4.40129	1.07608e-05	0.000848338	51022	GLRX2
ENSG00000107937	1924.49	-0.329553	0.106424	-3.0966	0.00195755	0.0291169	23560	GTPBP4
ENSG00000051596	1317.27	-0.329595	0.0709925	-4.64267	3.43934e-06	0.000348808	84321	THOC3
ENSG00000125835	5353.76	-0.331125	0.0789118	-4.19614	2.71504e-05	0.00160689	6628	SNRPB
ENSG00000170903	1327.86	-0.331901	0.0622352	-5.33301	9.65983e-08	2.38394e-05	84437	MSANTD4
ENSG00000234127	563.967	-0.333116	0.0906117	-3.67631	0.000236636	0.00721418	7726	TRIM26
ENSG00000244716	467.862	-0.333474	0.115748	-2.88104	0.0039637	0.0462134	NA
ENSG00000132341	14647.7	-0.334084	0.0950153	-3.51611	0.000437917	0.01102	5901	RAN
ENSG00000106683	976.975	-0.334529	0.104581	-3.19874	0.00138029	0.0232529	3984	LIMK1
ENSG00000165732	837.744	-0.336136	0.113993	-2.94874	0.00319077	0.0401627	9188	DDX21
ENSG00000198498	776.176	-0.337395	0.0878113	-3.84227	0.000121899	0.00470395	55319	TMA16
ENSG00000236603	519.458	-0.337555	0.0881627	-3.82878	0.000128782	0.00487632	NA	RANP1
ENSG00000156876	241.544	-0.33864	0.10114	-3.34824	0.000813261	0.0166246	163786	SASS6
ENSG00000160818	865.519	-0.340505	0.112308	-3.03189	0.00243025	0.0335845	54865	GPATCH4
ENSG00000087263	2332.32	-0.342283	0.099928	-3.4253	0.000614123	0.013802	55239	OGFOD1
ENSG00000129484	1651.18	-0.343477	0.118482	-2.89897	0.00374388	0.0443942	10038	PARP2
ENSG00000112576	3087.96	-0.344218	0.11001	-3.12896	0.00175424	0.0274876	896	CCND3
ENSG00000197498	1702.56	-0.346299	0.112122	-3.0886	0.002011	0.0296464	84154	RPF2
ENSG00000075131	698.062	-0.346919	0.0901941	-3.84636	0.000119885	0.00467089	54962	TIPIN
ENSG00000163950	2987.82	-0.347687	0.0737357	-4.71531	2.41341e-06	0.000267624	7884	SLBP
ENSG00000179958	1591.17	-0.348459	0.116864	-2.98175	0.0028661	0.0376341	79077	DCTPP1
ENSG00000149636	1198.06	-0.349365	0.116229	-3.00583	0.00264857	0.0356833	79980	DSN1
ENSG00000171490	3926.84	-0.35163	0.101955	-3.44889	0.000562903	0.0131184	26156	RSL1D1
ENSG00000214973	147.659	-0.352712	0.108112	-3.26247	0.00110445	0.0201903	NA	CHCHD3P3
ENSG00000009954	5658.9	-0.354067	0.0984123	-3.59779	0.00032093	0.00893382	9031	BAZ1B
ENSG00000234518	132.546	-0.354976	0.114419	-3.10242	0.00191946	0.0287164	NA	PTGES3P1
ENSG00000255717	357.089	-0.355582	0.101053	-3.51877	0.000433548	0.0109575	NA	SNHG1
ENSG00000169857	349.027	-0.355704	0.0974037	-3.65186	0.000260349	0.00769306	57099	AVEN
ENSG00000198015	4219.79	-0.357011	0.075065	-4.75602	1.97444e-06	0.00022509	28977	MRPL42
ENSG00000099901	3089.08	-0.357408	0.10486	-3.40843	0.000653372	0.0143607	5902	RANBP1
ENSG00000183520	1696.24	-0.357746	0.0760849	-4.70194	2.57704e-06	0.000282663	51118	UTP11
ENSG00000102738	623.898	-0.359119	0.098113	-3.66026	0.00025196	0.00752228	10240	MRPS31
ENSG00000121390	978.975	-0.359461	0.119465	-3.00894	0.00262161	0.0354858	55269	PSPC1
ENSG00000130826	3433.93	-0.360185	0.0996588	-3.61418	0.000301303	0.0085286	1736	DKC1
ENSG00000153310	2569.39	-0.360527	0.0907021	-3.97485	7.04242e-05	0.00314447	51571	FAM49B
ENSG00000119787	1612.67	-0.361012	0.0804314	-4.48844	7.17449e-06	0.000603315	64225	ATL2
ENSG00000123975	4186.16	-0.361801	0.123079	-2.93958	0.00328656	0.0408902	1164	CKS2
ENSG00000133731	1016.47	-0.364555	0.125205	-2.91166	0.00359511	0.0432915	3612	IMPA1
ENSG00000165527	2813.48	-0.365563	0.112361	-3.25346	0.00114007	0.0206728	382	ARF6
ENSG00000079387	862	-0.368693	0.124803	-2.95419	0.00313486	0.0397911	29843	SENP1
ENSG00000080608	2059.56	-0.369846	0.110527	-3.34619	0.000819295	0.0167075	9933	PUM3
ENSG00000124795	4123.23	-0.371367	0.123816	-2.99934	0.00270568	0.0362349	7913	DEK
ENSG00000164815	1825.5	-0.371768	0.124858	-2.97754	0.00290575	0.0378837	5001	ORC5
ENSG00000048162	1606.01	-0.377388	0.131773	-2.86392	0.00418432	0.047873	51491	NOP16
ENSG00000198185	407.459	-0.380137	0.119317	-3.18594	0.00144284	0.0239076	55713	ZNF334
ENSG00000144677	695.482	-0.381092	0.118839	-3.2068	0.0013422	0.0229655	10217	CTDSPL
ENSG00000140395	4015.41	-0.381468	0.10223	-3.73148	0.000190356	0.00626717	80349	WDR61
ENSG00000070756	3941.88	-0.382938	0.0991856	-3.86082	0.000113008	0.00449846	26986	PABPC1
ENSG00000170027	1021.7	-0.385005	0.110296	-3.49067	0.000481819	0.0117855	7532	YWHAG
ENSG00000232956	1299.56	-0.385163	0.121698	-3.1649	0.00155136	0.0251281	NA	SNHG15
ENSG00000145220	503.512	-0.387315	0.0975277	-3.97133	7.14726e-05	0.00316329	55646	LYAR
ENSG00000162627	2707.25	-0.387651	0.129829	-2.98584	0.00282797	0.0373522	51375	SNX7
ENSG00000143493	1841.34	-0.388042	0.121408	-3.19619	0.00139257	0.0233937	25896	INTS7
ENSG00000166801	1231.39	-0.388633	0.125063	-3.1075	0.00188678	0.0285235	63901	FAM111A
ENSG00000133030	1172.97	-0.389432	0.133713	-2.91246	0.00358594	0.0432585	23164	MPRIP
ENSG00000134905	1150.83	-0.389509	0.0876396	-4.44444	8.8122e-06	0.00071296	79587	CARS2
ENSG00000132603	1234.34	-0.390023	0.112583	-3.46433	0.000531553	0.012621	51388	NIP7
ENSG00000100911	6065.9	-0.391438	0.128563	-3.04472	0.00232896	0.032641	5721	PSME2
ENSG00000137364	1137.28	-0.392875	0.130691	-3.00614	0.00264587	0.0356707	7172	TPMT
ENSG00000197008	743.159	-0.394071	0.127869	-3.08184	0.00205724	0.0300709	7697	ZNF138
ENSG00000100632	2301.11	-0.396376	0.115387	-3.43519	0.000592129	0.0134787	2079	ERH
ENSG00000092208	607.874	-0.396623	0.0969201	-4.09227	4.27173e-05	0.00218258	8487	GEMIN2
ENSG00000128059	1706.28	-0.397007	0.133996	-2.96283	0.00304827	0.039135	5471	PPAT
ENSG00000164933	1275.77	-0.399489	0.122642	-3.25736	0.00112456	0.0204836	81034	SLC25A32
ENSG00000137814	413.561	-0.399541	0.108153	-3.69422	0.000220563	0.00692287	55142	HAUS2
ENSG00000184992	376.323	-0.400659	0.128805	-3.11058	0.00186721	0.0283769	140707	BRI3BP
ENSG00000113441	765.133	-0.402222	0.123797	-3.24905	0.00115792	0.020884	4012	LNPEP
ENSG00000167088	3660.95	-0.402471	0.0684408	-5.88057	4.08857e-09	1.75565e-06	6632	SNRPD1
ENSG00000170779	1074.35	-0.403236	0.109617	-3.67861	0.00023451	0.00718127	55038	CDCA4
ENSG00000112029	1589.42	-0.403286	0.121045	-3.33171	0.000863148	0.0173502	26271	FBXO5
ENSG00000185127	905.356	-0.403517	0.114692	-3.51828	0.000434362	0.0109575	387263	C6orf120
ENSG00000172167	269.849	-0.404862	0.119255	-3.39492	0.000686478	0.014786	27085	MTBP
ENSG00000100749	695.248	-0.405733	0.139191	-2.91493	0.00355772	0.0430209	7443	VRK1
ENSG00000104626	1614.49	-0.405807	0.139201	-2.91526	0.00355398	0.0430014	90459	ERI1
ENSG00000111196	1177.97	-0.407776	0.0987718	-4.12846	3.65199e-05	0.00193959	55110	MAGOHB
ENSG00000164308	1747.58	-0.408191	0.108983	-3.74545	0.000180072	0.00608745	64167	ERAP2
ENSG00000141076	3241.14	-0.408843	0.116496	-3.50952	0.000448917	0.0112268	84916	UTP4
ENSG00000183763	350.964	-0.409099	0.134747	-3.03606	0.00239693	0.033205	10293	TRAIP
ENSG00000115392	1297.8	-0.414044	0.102705	-4.03137	5.5452e-05	0.00263325	55120	FANCL
ENSG00000146731	17295.3	-0.414764	0.131162	-3.16223	0.00156568	0.0252824	908	CCT6A
ENSG00000089195	835.528	-0.416997	0.114082	-3.65524	0.000256943	0.00763714	51605	TRMT6
ENSG00000171793	2982.56	-0.418061	0.109406	-3.82119	0.000132809	0.00499136	1503	CTPS1
ENSG00000167747	1866.82	-0.419644	0.12993	-3.22977	0.00123891	0.0217202	84798	C19orf48
ENSG00000181163	8011.26	-0.419953	0.0852547	-4.92586	8.39901e-07	0.000125562	4869	NPM1
ENSG00000109445	1221.27	-0.42108	0.0882662	-4.77057	1.83709e-06	0.000215559	27309	ZNF330
ENSG00000174953	1496.09	-0.423375	0.137367	-3.08208	0.00205558	0.0300709	170506	DHX36
ENSG00000104408	3520.26	-0.424429	0.104744	-4.05205	5.07706e-05	0.00248702	3646	EIF3E
ENSG00000112996	1530.55	-0.425943	0.0852172	-4.99832	5.78314e-07	9.56683e-05	10884	MRPS30
ENSG00000240065	1699.56	-0.427225	0.149808	-2.85181	0.00434708	0.0491742	5698	PSMB9
ENSG00000249353	715.191	-0.427997	0.0871768	-4.90952	9.12975e-07	0.000131612	NA	NPM1P27
ENSG00000134285	520.064	-0.428484	0.111796	-3.83273	0.00012673	0.0048167	51303	FKBP11
ENSG00000150753	10740.4	-0.433804	0.102169	-4.24594	2.17675e-05	0.00133937	22948	CCT5
ENSG00000120526	1120.19	-0.437213	0.131512	-3.3245	0.000885776	0.0176144	84955	NUDCD1
ENSG00000108384	1509.24	-0.437708	0.114107	-3.83596	0.000125077	0.00478087	5889	RAD51C
ENSG00000113460	2082.97	-0.437717	0.0861491	-5.08093	3.75597e-07	6.9544e-05	55299	BRIX1
ENSG00000224126	598.206	-0.438059	0.145602	-3.00859	0.0026246	0.0355025	NA	UBE2SP2
ENSG00000164823	1183.88	-0.43918	0.144607	-3.03705	0.00238909	0.0331613	734	OSGIN2
ENSG00000106462	2457.01	-0.439429	0.138781	-3.16636	0.00154359	0.0250622	2146	EZH2
ENSG00000103064	224.275	-0.440144	0.140078	-3.14214	0.0016772	0.0265277	9057	SLC7A6
ENSG00000189308	429.867	-0.440372	0.138133	-3.18803	0.00143246	0.0237622	132660	LIN54
ENSG00000233966	1215.37	-0.441387	0.142705	-3.09301	0.0019814	0.0293602	NA	UBE2SP1
ENSG00000116750	1877.65	-0.443167	0.139476	-3.17738	0.00148612	0.0244839	51377	UCHL5
ENSG00000242715	182.228	-0.44634	0.131378	-3.39737	0.000680367	0.0146704	728591	CCDC169
ENSG00000163918	1452.39	-0.446642	0.134587	-3.3186	0.000904683	0.0178304	5984	RFC4
ENSG00000167670	993.116	-0.446647	0.155684	-2.86893	0.00411864	0.0473363	10036	CHAF1A
ENSG00000102580	1540.68	-0.447332	0.151353	-2.95557	0.00312096	0.0397898	5611	DNAJC3
ENSG00000145375	238.022	-0.447821	0.138906	-3.22391	0.00126455	0.021982	166378	SPATA5
ENSG00000123374	1391.76	-0.45092	0.151653	-2.97336	0.00294562	0.0383045	1017	CDK2
ENSG00000049541	3268.57	-0.452483	0.104515	-4.32934	1.49554e-05	0.00103013	5982	RFC2
ENSG00000135698	912.378	-0.452545	0.135046	-3.35104	0.000805088	0.0165799	10200	MPHOSPH6
ENSG00000259330	220.384	-0.452605	0.139785	-3.23787	0.00120425	0.0214442	100505573	INAFM2
ENSG00000112343	490.458	-0.453441	0.130147	-3.48408	0.000493831	0.0119934	10475	TRIM38
ENSG00000166508	8265.83	-0.453842	0.154267	-2.94193	0.00326174	0.0407606	4176	MCM7
ENSG00000234444	166.859	-0.454215	0.106752	-4.25486	2.09178e-05	0.00130297	728927	ZNF736
ENSG00000186184	838.044	-0.455371	0.121647	-3.74337	0.000181567	0.00611749	51082	POLR1D
ENSG00000173141	2060.95	-0.455692	0.145684	-3.12794	0.00176035	0.0275126	78988	MRPL57
ENSG00000213881	151.945	-0.4563	0.104537	-4.36495	1.27153e-05	0.000926425	NA	NPM1P6
ENSG00000102383	357.35	-0.457932	0.149116	-3.07099	0.0021335	0.0308882	158866	ZDHHC15
ENSG00000146670	899.298	-0.459939	0.145189	-3.16787	0.0015356	0.0249729	113130	CDCA5
ENSG00000125827	3699.84	-0.461677	0.152682	-3.02378	0.00249638	0.0341805	56255	TMX4
ENSG00000157869	1275.1	-0.461759	0.129453	-3.56701	0.000361079	0.00963644	9364	RAB28
ENSG00000183814	515.916	-0.461948	0.150587	-3.06766	0.00215744	0.0311233	286826	LIN9
ENSG00000225159	109.438	-0.462671	0.111727	-4.14107	3.45696e-05	0.00188563	NA	NPM1P39
ENSG00000121579	4424.88	-0.463635	0.143845	-3.22317	0.00126782	0.0220199	80218	NAA50
ENSG00000100625	253.924	-0.46481	0.144829	-3.20936	0.00133031	0.0228252	51804	SIX4
ENSG00000108106	5828.22	-0.465544	0.13905	-3.34804	0.000813851	0.0166246	27338	UBE2S
ENSG00000143942	235.241	-0.466047	0.128255	-3.63376	0.000279315	0.00811099	494143	CHAC2
ENSG00000173145	776.719	-0.467404	0.148483	-3.14786	0.0016447	0.0261778	64318	NOC3L
ENSG00000178999	1459.13	-0.468332	0.158409	-2.95648	0.00311175	0.0396975	9212	AURKB
ENSG00000123473	802.827	-0.468723	0.162211	-2.88959	0.00385742	0.0454464	6491	STIL
ENSG00000188641	1919.02	-0.470578	0.121614	-3.86945	0.000109081	0.00437668	1806	DPYD
ENSG00000132950	648.554	-0.471355	0.161873	-2.91189	0.00359251	0.043286	9205	ZMYM5
ENSG00000176273	258.318	-0.471891	0.148626	-3.17502	0.00149827	0.0246238	159371	SLC35G1
ENSG00000163597	1274.13	-0.472385	0.113659	-4.15616	3.23639e-05	0.00178643	NA	SNHG16
ENSG00000167005	2422.43	-0.472446	0.128437	-3.67843	0.000234672	0.00718127	11051	NUDT21
ENSG00000122483	341.149	-0.472726	0.155524	-3.03957	0.00236919	0.0330316	343099	CCDC18
ENSG00000169019	993.71	-0.476731	0.154507	-3.08551	0.00203205	0.0298835	54951	COMMD8
ENSG00000171208	1905.13	-0.47722	0.123306	-3.87021	0.000108743	0.00437668	81831	NETO2
ENSG00000198363	8133.35	-0.477602	0.154278	-3.09573	0.00196329	0.0291169	444	ASPH
ENSG00000268942	261.126	-0.47899	0.15971	-2.99912	0.00270759	0.0362365	NA	CKS1BP3
ENSG00000226419	201.33	-0.479135	0.15409	-3.10944	0.00187442	0.0284005	NA	SLC16A1-AS1
ENSG00000123505	3322.07	-0.47943	0.130758	-3.66654	0.000245853	0.00738365	262	AMD1
ENSG00000120539	517.718	-0.480352	0.15963	-3.00915	0.00261978	0.0354848	84930	MASTL
ENSG00000275700	2000.28	-0.48184	0.0867264	-5.55586	2.7624e-08	9.44929e-06	26574	AATF
ENSG00000125772	1251.35	-0.48391	0.108708	-4.45146	8.5288e-06	0.000696876	56261	GPCPD1
ENSG00000128050	4947.78	-0.486333	0.100941	-4.81801	1.44999e-06	0.000175231	10606	PAICS
ENSG00000133112	4461.71	-0.488959	0.11258	-4.3432	1.40421e-05	0.000990901	7178	TPT1
ENSG00000100941	2496.6	-0.490183	0.113215	-4.32965	1.49346e-05	0.00103013	5411	PNN
ENSG00000137692	1628.53	-0.491086	0.112604	-4.36118	1.29362e-05	0.000932421	84259	DCUN1D5
ENSG00000125868	14689.5	-0.491135	0.146671	-3.34854	0.000812385	0.0166246	11034	DSTN
ENSG00000187741	647.265	-0.491326	0.167898	-2.92635	0.00342967	0.0419843	2175	FANCA
ENSG00000146476	1370.1	-0.492733	0.15422	-3.195	0.00139832	0.0234483	79624	ARMT1
ENSG00000164032	15460.9	-0.492975	0.122059	-4.03882	5.37202e-05	0.00257981	3015	H2AFZ
ENSG00000126226	1476.41	-0.493951	0.161238	-3.0635	0.00218767	0.0314469	55795	PCID2
ENSG00000005189	285.32	-0.495376	0.152934	-3.23916	0.00119884	0.0213736	81691	REXO5
ENSG00000111145	1341.35	-0.495955	0.131584	-3.76911	0.000163834	0.00571069	2004	ELK3
ENSG00000173207	2428.82	-0.496685	0.153013	-3.24603	0.00117027	0.021069	1163	CKS1B
ENSG00000198056	447.346	-0.49799	0.14567	-3.41862	0.000629397	0.0140359	5557	PRIM1
ENSG00000106268	986.699	-0.498304	0.133893	-3.72165	0.000197926	0.00640152	4521	NUDT1
ENSG00000134884	2024.56	-0.498428	0.171796	-2.90128	0.00371638	0.0441979	55082	ARGLU1
ENSG00000247572	200.68	-0.498946	0.170648	-2.92383	0.00345754	0.042237	NA	CKMT2-AS1
ENSG00000204977	685.375	-0.501465	0.155616	-3.22245	0.00127102	0.0220565	10206	TRIM13
ENSG00000057252	2551.18	-0.502007	0.142044	-3.53417	0.000409056	0.0105435	6646	SOAT1
ENSG00000183955	504.921	-0.504167	0.141652	-3.55919	0.000371996	0.00985074	387893	KMT5A
ENSG00000102805	694.037	-0.505025	0.166084	-3.04078	0.00235968	0.0329571	1203	CLN5
ENSG00000178202	2283.05	-0.505626	0.128037	-3.94908	7.84531e-05	0.00339901	143888	KDELC2
ENSG00000040275	1402.88	-0.505811	0.148573	-3.40445	0.000662978	0.0144808	54908	SPDL1
ENSG00000164983	256.071	-0.506093	0.145415	-3.48035	0.000500757	0.0120817	157378	TMEM65
ENSG00000244754	2522.54	-0.506577	0.172701	-2.93326	0.00335421	0.0413728	10443	N4BP2L2
ENSG00000123200	1808.27	-0.506876	0.130496	-3.88424	0.000102651	0.00417681	23091	ZC3H13
ENSG00000127990	3390.39	-0.510119	0.126283	-4.03949	5.35667e-05	0.00257981	8910	SGCE
ENSG00000134882	1948.86	-0.510206	0.132994	-3.8363	0.000124899	0.00478087	337867	UBAC2
ENSG00000067177	526.96	-0.510232	0.145283	-3.51199	0.000444758	0.0111504	5255	PHKA1
ENSG00000228782	65.4432	-0.511173	0.159997	-3.19489	0.00139886	0.0234483	NA	MRPL45P2
ENSG00000127564	551.345	-0.512669	0.174045	-2.94561	0.00322316	0.0404167	9088	PKMYT1
ENSG00000234741	1288.6	-0.513678	0.144689	-3.55021	0.000384922	0.010089	NA	GAS5
ENSG00000114446	4039.28	-0.514224	0.126784	-4.05589	4.99427e-05	0.0024584	55081	IFT57
ENSG00000139842	2506.01	-0.51425	0.177277	-2.90082	0.00372183	0.0442107	8451	CUL4A
ENSG00000185697	466.947	-0.514671	0.169918	-3.02893	0.0024542	0.0336943	4603	MYBL1
ENSG00000104231	918.134	-0.518436	0.113387	-4.57227	4.82461e-06	0.000438604	79752	ZFAND1
ENSG00000067955	2719.94	-0.520091	0.113725	-4.57325	4.80224e-06	0.000438547	865	CBFB
ENSG00000178878	327.831	-0.521524	0.137232	-3.80032	0.000144506	0.00533168	81575	APOLD1
ENSG00000120334	574.929	-0.522059	0.108138	-4.82772	1.38107e-06	0.000172776	91687	CENPL
ENSG00000136982	448.151	-0.522074	0.156946	-3.32645	0.000879584	0.0175586	79075	DSCC1
ENSG00000150459	5467.73	-0.522466	0.12545	-4.16472	3.11732e-05	0.00174276	10284	SAP18
ENSG00000121152	1136.84	-0.523402	0.181287	-2.88714	0.00388761	0.0456161	23397	NCAPH
ENSG00000165501	745.542	-0.524507	0.166432	-3.15148	0.00162448	0.0259582	122769	LRR1
ENSG00000139687	2178.46	-0.526223	0.183947	-2.86074	0.00422657	0.0483016	5925	RB1
ENSG00000133104	3870.93	-0.526663	0.145983	-3.60771	0.000308907	0.00865882	23111	SPART
ENSG00000166402	202.327	-0.527822	0.136402	-3.86961	0.00010901	0.00437668	7275	TUB
ENSG00000250312	117.834	-0.529872	0.181953	-2.91213	0.00358973	0.0432783	255403	ZNF718
ENSG00000122026	3148.22	-0.530296	0.162839	-3.25657	0.00112766	0.0205216	6144	RPL21
ENSG00000280734	88.8704	-0.530864	0.179102	-2.96404	0.00303633	0.0391061	NA	LINC01232
ENSG00000119969	708.592	-0.53114	0.182919	-2.90368	0.00368801	0.0439357	3070	HELLS
ENSG00000129810	687.256	-0.531866	0.166958	-3.18562	0.00144442	0.023914	151648	SGO1
ENSG00000042753	2143.26	-0.532323	0.103479	-5.14429	2.68538e-07	5.58725e-05	1175	AP2S1
ENSG00000183853	1724.16	-0.532624	0.16869	-3.15741	0.00159179	0.0255776	55243	KIRREL1
ENSG00000083535	691.366	-0.53361	0.153909	-3.46705	0.000526205	0.0125308	10464	PIBF1
ENSG00000229605	165.048	-0.534102	0.172517	-3.09593	0.00196194	0.0291169	NA	RPL21P93
ENSG00000138587	195.955	-0.534363	0.139558	-3.82895	0.00012869	0.00487632	55329	MNS1
ENSG00000138182	923.775	-0.534377	0.185598	-2.87921	0.00398672	0.0464014	9585	KIF20B
ENSG00000105011	1842.3	-0.536767	0.178708	-3.0036	0.00266804	0.0358976	55723	ASF1B
ENSG00000166851	3000.56	-0.537758	0.181339	-2.96548	0.00302208	0.0389755	5347	PLK1
ENSG00000112159	589.175	-0.53889	0.165121	-3.2636	0.00110007	0.0201284	23195	MDN1
ENSG00000134899	179.905	-0.53991	0.18094	-2.98392	0.00284586	0.0375393	2073	ERCC5
ENSG00000156509	68.3884	-0.541602	0.170618	-3.17435	0.00150172	0.024637	286151	FBXO43
ENSG00000158402	438.605	-0.541704	0.184644	-2.93378	0.00334864	0.0413728	995	CDC25C
ENSG00000188215	183.779	-0.542328	0.149077	-3.6379	0.00027487	0.00800494	123879	DCUN1D3
ENSG00000102786	1191.91	-0.543791	0.190878	-2.8489	0.00438707	0.0494084	26512	INTS6
ENSG00000219133	139.165	-0.544161	0.175449	-3.10153	0.00192523	0.0287615	NA
ENSG00000088325	5375.81	-0.544278	0.172694	-3.15169	0.00162326	0.0259582	22974	TPX2
ENSG00000064547	123.372	-0.544518	0.185243	-2.93947	0.0032877	0.0408902	9170	LPAR2
ENSG00000220793	337.052	-0.545194	0.168773	-3.23034	0.00123644	0.0217202	NA	RPL21P119
ENSG00000090889	1788.18	-0.545372	0.18382	-2.96688	0.00300837	0.0389275	24137	KIF4A
ENSG00000220749	232.969	-0.546566	0.168937	-3.23532	0.00121505	0.0215295	NA	RPL21P28
ENSG00000197275	210.752	-0.54657	0.159429	-3.42829	0.000607392	0.0136965	25788	RAD54B
ENSG00000128973	316.556	-0.547584	0.108514	-5.04619	4.50695e-07	7.84132e-05	54982	CLN6
ENSG00000256235	4019.4	-0.548546	0.165688	-3.31072	0.00093055	0.0181628	85027	SMIM3
ENSG00000239470	126.761	-0.549225	0.187456	-2.92989	0.00339081	0.0416671	NA
ENSG00000154839	343.466	-0.549385	0.159794	-3.43809	0.00058583	0.013418	220134	SKA1
ENSG00000134690	1822.54	-0.550013	0.187132	-2.93918	0.00329087	0.0408968	55143	CDCA8
ENSG00000102531	2423.32	-0.551002	0.176091	-3.12908	0.00175356	0.0274876	22862	FNDC3A
ENSG00000163053	186.442	-0.551803	0.187938	-2.9361	0.00332372	0.0411933	151473	SLC16A14
ENSG00000205208	1004.42	-0.552216	0.170645	-3.23604	0.00121199	0.0214942	201725	C4orf46
ENSG00000150456	307.731	-0.553375	0.127854	-4.3282	1.50335e-05	0.00103199	221143	EEF1AKMT1
ENSG00000163923	454.677	-0.554002	0.146856	-3.77241	0.000161681	0.00567487	116832	RPL39L
ENSG00000213860	392.398	-0.554293	0.170845	-3.24442	0.0011769	0.0211318	NA	RPL21P75
ENSG00000175063	4227.03	-0.555128	0.155983	-3.5589	0.000372417	0.00985074	11065	UBE2C
ENSG00000135272	1825.26	-0.555909	0.18832	-2.95194	0.00315784	0.0399321	29969	MDFIC
ENSG00000138698	1675.49	-0.556383	0.178175	-3.12268	0.00179212	0.0277153	5910	RAP1GDS1
ENSG00000243071	147.455	-0.556865	0.188952	-2.94713	0.00320742	0.0403065	NA
ENSG00000136492	385.728	-0.557801	0.186443	-2.9918	0.00277334	0.0368233	83990	BRIP1
ENSG00000163535	793.019	-0.558769	0.190961	-2.9261	0.00343246	0.0419843	151246	SGO2
ENSG00000164292	1513.94	-0.559097	0.194656	-2.87223	0.00407591	0.0470326	22836	RHOBTB3
ENSG00000064102	1128.16	-0.560561	0.128757	-4.35362	1.33905e-05	0.000954938	55726	INTS13
ENSG00000135378	87.546	-0.561095	0.195099	-2.87596	0.00402805	0.0467198	79056	PRRG4
ENSG00000089685	4550.23	-0.561685	0.176982	-3.17368	0.00150518	0.024637	332	BIRC5
ENSG00000100162	894.565	-0.561874	0.163112	-3.44471	0.000571673	0.0132273	79019	CENPM
ENSG00000139684	3507.43	-0.561975	0.149699	-3.75403	0.000174011	0.00596246	2098	ESD
ENSG00000138778	1137.82	-0.562908	0.180686	-3.1154	0.00183698	0.0281228	1062	CENPE
ENSG00000188811	669.194	-0.563017	0.155929	-3.61072	0.00030535	0.0085893	387921	NHLRC3
ENSG00000167900	2197.26	-0.564087	0.18287	-3.08464	0.00203798	0.0299348	7083	TK1
ENSG00000183765	350.297	-0.564391	0.187298	-3.01334	0.00258388	0.0350692	11200	CHEK2
ENSG00000145632	14618.6	-0.564973	0.193284	-2.92303	0.00346647	0.0422976	10769	PLK2
ENSG00000023516	879.582	-0.56531	0.180536	-3.13128	0.00174044	0.0273351	11215	AKAP11
ENSG00000143228	1230.32	-0.566685	0.18578	-3.0503	0.00228611	0.0322351	83540	NUF2
ENSG00000156802	1931.55	-0.567717	0.185394	-3.06222	0.00219706	0.0315146	29028	ATAD2
ENSG00000080986	1887.23	-0.56844	0.169153	-3.36052	0.000777963	0.0162002	10403	NDC80
ENSG00000196141	3284.03	-0.570708	0.175648	-3.24917	0.00115744	0.020884	26010	SPATS2L
ENSG00000121621	1088	-0.570808	0.166027	-3.43804	0.000585937	0.013418	81930	KIF18A
ENSG00000256229	67.1542	-0.571193	0.174406	-3.27508	0.00105631	0.0196846	90649	ZNF486
ENSG00000067167	10055.8	-0.573311	0.182431	-3.14262	0.00167441	0.0265043	23471	TRAM1
ENSG00000169762	1267.08	-0.575307	0.176153	-3.26596	0.00109094	0.0200222	202018	TAPT1
ENSG00000174099	1345.95	-0.575644	0.167489	-3.43691	0.000588387	0.0134331	253827	MSRB3
ENSG00000176208	454.22	-0.576869	0.164326	-3.51052	0.000447235	0.0111986	79915	ATAD5
ENSG00000220842	709.185	-0.57768	0.169675	-3.40462	0.000662557	0.0144808	NA	RPL21P16
ENSG00000153044	613.179	-0.577825	0.155553	-3.71465	0.000203486	0.00651565	64946	CENPH
ENSG00000006576	2770.77	-0.578116	0.158349	-3.6509	0.000261325	0.00770984	57157	PHTF2
ENSG00000147454	699.247	-0.578436	0.175353	-3.29869	0.000971368	0.0187062	51312	SLC25A37
ENSG00000102471	1542.89	-0.579038	0.183927	-3.14819	0.00164282	0.0261685	54602	NDFIP2
ENSG00000110090	173.616	-0.580604	0.203792	-2.84901	0.00438562	0.0494084	1374	CPT1A
ENSG00000253710	574.708	-0.580642	0.154234	-3.76467	0.000166766	0.00579288	440138	ALG11
ENSG00000134057	7773.01	-0.581948	0.186224	-3.12499	0.00177813	0.0276515	891	CCNB1
ENSG00000274605	253.625	-0.582043	0.161606	-3.60161	0.000316253	0.00884019	NA
ENSG00000188868	130.958	-0.583057	0.187183	-3.1149	0.00184006	0.0281335	147837	ZNF563
ENSG00000261061	59.0707	-0.583915	0.200044	-2.91893	0.00351239	0.0426773	NA
ENSG00000152078	191.453	-0.585302	0.171047	-3.42188	0.000621897	0.0139035	148534	TMEM56
ENSG00000139826	684.678	-0.585936	0.135495	-4.32441	1.52941e-05	0.00104279	84945	ABHD13
ENSG00000165891	705.659	-0.587798	0.193537	-3.03713	0.00238842	0.0331613	144455	E2F7
ENSG00000171320	736.255	-0.589043	0.155754	-3.78189	0.000155641	0.00556714	157570	ESCO2
ENSG00000172244	377.094	-0.591023	0.178227	-3.31613	0.000912728	0.0179112	375444	C5orf34
ENSG00000132963	5824.33	-0.592663	0.141916	-4.17615	2.96484e-05	0.0016999	51371	POMP
ENSG00000120802	2388.46	-0.594827	0.169298	-3.51349	0.000442263	0.0111017	7112	TMPO
ENSG00000198901	4169.75	-0.595123	0.193065	-3.08251	0.00205266	0.0300709	9055	PRC1
ENSG00000182400	863.128	-0.595718	0.127035	-4.6894	2.74008e-06	0.000297314	122553	TRAPPC6B
ENSG00000247400	94.9663	-0.599488	0.209892	-2.85617	0.00428786	0.0486987	NA	DNAJC3-AS1
ENSG00000165487	1801.71	-0.600623	0.150186	-3.99919	6.35607e-05	0.00290222	221154	MICU2
ENSG00000144554	815.217	-0.601637	0.203041	-2.96313	0.0030453	0.0391218	2177	FANCD2
ENSG00000134802	245.93	-0.603467	0.188469	-3.20194	0.00136505	0.0231119	29015	SLC43A3
ENSG00000100629	209.023	-0.60373	0.187409	-3.22146	0.00127542	0.0220948	145508	CEP128
ENSG00000092853	766.892	-0.603869	0.173822	-3.47407	0.00051262	0.0122871	63967	CLSPN
ENSG00000103540	887.621	-0.604818	0.154983	-3.90247	9.52164e-05	0.00395741	9738	CCP110
ENSG00000145386	2535.96	-0.606103	0.197636	-3.06676	0.00216393	0.0311945	890	CCNA2
ENSG00000137807	2825.41	-0.607163	0.192935	-3.14698	0.00164967	0.0262361	9493	KIF23
ENSG00000166451	1177.91	-0.607999	0.159167	-3.81989	0.000133513	0.00499699	55839	CENPN
ENSG00000120688	781.815	-0.608013	0.172832	-3.51795	0.000434891	0.0109575	11193	WBP4
ENSG00000022567	63.4917	-0.608888	0.210199	-2.89672	0.00377081	0.0446349	57210	SLC45A4
ENSG00000146918	3365.28	-0.609744	0.197461	-3.08792	0.00201562	0.0296712	54892	NCAPG2
ENSG00000178966	624.864	-0.609762	0.161619	-3.77283	0.000161409	0.00567487	80010	RMI1
ENSG00000032742	829.367	-0.610501	0.139131	-4.38796	1.14419e-05	0.000869076	8100	IFT88
ENSG00000087586	2741.64	-0.610583	0.188998	-3.23062	0.0012352	0.0217202	6790	AURKA
ENSG00000124172	14517.7	-0.612392	0.206491	-2.9657	0.00301992	0.0389755	514	ATP5F1E
ENSG00000176890	3463.95	-0.614365	0.189961	-3.23416	0.00122003	0.021555	7298	TYMS
ENSG00000263513	178.901	-0.614662	0.214619	-2.86396	0.00418377	0.047873	554282	FAM72C
ENSG00000198113	168.442	-0.614987	0.206317	-2.98079	0.0028751	0.0376787	54863	TOR4A
ENSG00000149548	261.496	-0.615189	0.171458	-3.58799	0.000333237	0.00912536	80071	CCDC15
ENSG00000147536	187.879	-0.615361	0.204561	-3.0082	0.00262798	0.0355244	84296	GINS4
ENSG00000170312	3455.59	-0.616236	0.154062	-3.99992	6.33653e-05	0.00289986	983	CDK1
ENSG00000174371	850.761	-0.619758	0.200015	-3.09856	0.00194465	0.0289859	9156	EXO1
ENSG00000256594	251.803	-0.620403	0.187268	-3.31292	0.000923275	0.0180558	NA
ENSG00000141294	32.5058	-0.622488	0.203855	-3.05358	0.00226129	0.0320351	90506	LRRC46
ENSG00000197594	496.756	-0.622583	0.201102	-3.09586	0.00196246	0.0291169	5167	ENPP1
ENSG00000165416	1126.5	-0.622807	0.184773	-3.37066	0.000749895	0.015783	10910	SUGT1
ENSG00000197375	538.343	-0.624863	0.0983588	-6.35289	2.11306e-10	1.46535e-07	6584	SLC22A5
ENSG00000131470	570.831	-0.625063	0.126805	-4.92932	8.25172e-07	0.000124281	29893	PSMC3IP
ENSG00000153551	1564.59	-0.627687	0.211978	-2.9611	0.00306544	0.0392638	112616	CMTM7
ENSG00000102710	1883.14	-0.627697	0.201493	-3.11524	0.00183797	0.0281228	55578	SUPT20H
ENSG00000196110	178.624	-0.628024	0.196972	-3.18839	0.00143065	0.0237622	374879	ZNF699
ENSG00000167513	529.402	-0.628177	0.146153	-4.29808	1.72284e-05	0.00113259	81620	CDT1
ENSG00000012048	702.667	-0.628206	0.187067	-3.35819	0.000784546	0.0162638	672	BRCA1
ENSG00000088451	601.348	-0.629399	0.176409	-3.56784	0.000359933	0.00963644	23483	TGDS
ENSG00000159176	5124.76	-0.630552	0.187785	-3.35784	0.000785556	0.0162638	1465	CSRP1
ENSG00000118939	377.469	-0.631066	0.205174	-3.07577	0.00209963	0.0304819	7347	UCHL3
ENSG00000182010	262.318	-0.633993	0.173969	-3.64428	0.00026814	0.0078657	219790	RTKN2
ENSG00000069974	487.483	-0.634476	0.220286	-2.88024	0.00397371	0.0463033	5873	RAB27A
ENSG00000165304	1950.36	-0.635229	0.191544	-3.31635	0.000912011	0.0179112	9833	MELK
ENSG00000093009	990.792	-0.637502	0.179981	-3.54206	0.00039702	0.0103256	8318	CDC45
ENSG00000217648	64.1377	-0.639832	0.166306	-3.84731	0.00011942	0.0046679	NA
ENSG00000077152	2195.66	-0.639913	0.13809	-4.63404	3.58603e-06	0.000355214	29089	UBE2T
ENSG00000231607	155.773	-0.641626	0.2113	-3.03657	0.00239287	0.033191	NA	DLEU2
ENSG00000172766	362.367	-0.643407	0.222758	-2.88836	0.00387251	0.0455183	79612	NAA16
ENSG00000166881	1277.06	-0.643791	0.217436	-2.96084	0.00306804	0.0392638	23306	NEMP1
ENSG00000181544	274.808	-0.644475	0.199119	-3.23664	0.00120947	0.0214746	2187	FANCB
ENSG00000083635	244.393	-0.644827	0.161119	-4.00217	6.27645e-05	0.00287889	26747	NUFIP1
ENSG00000150281	155.706	-0.645657	0.19751	-3.26899	0.00107933	0.0199154	1489	CTF1
ENSG00000188610	228.192	-0.647606	0.223311	-2.90002	0.00373135	0.0442977	653820	FAM72B
ENSG00000051180	680.001	-0.647637	0.194908	-3.32279	0.000891232	0.0176688	5888	RAD51
ENSG00000177602	74.2239	-0.64917	0.21881	-2.96682	0.00300897	0.0389275	83903	HASPIN
ENSG00000244026	409.859	-0.649773	0.128106	-5.07214	3.93362e-07	7.21711e-05	NA	FAM86DP
ENSG00000011332	196.982	-0.649874	0.224812	-2.89074	0.00384336	0.0453606	8193	DPF1
ENSG00000163376	62.0514	-0.649876	0.197464	-3.29111	0.000997939	0.0189825	84541	KBTBD8
ENSG00000152193	502.246	-0.649919	0.181945	-3.57207	0.000354168	0.00954316	79596	RNF219
ENSG00000139505	1284.49	-0.651618	0.218745	-2.9789	0.0028929	0.0378383	9107	MTMR6
ENSG00000143476	1413.07	-0.651653	0.192234	-3.3899	0.000699181	0.0149797	51514	DTL
ENSG00000052126	1153.71	-0.651686	0.194614	-3.34861	0.000812186	0.0166246	54477	PLEKHA5
ENSG00000176124	341.499	-0.652032	0.145576	-4.47899	7.4998e-06	0.000628054	NA	DLEU1
ENSG00000134900	928.076	-0.653121	0.224361	-2.91103	0.00360241	0.0433088	7174	TPP2
ENSG00000164109	3842.72	-0.653242	0.170281	-3.83627	0.00012492	0.00478087	4085	MAD2L1
ENSG00000127870	1899.31	-0.653941	0.198824	-3.28905	0.00100528	0.0190681	6049	RNF6
ENSG00000253541	19.4535	-0.655197	0.221999	-2.95135	0.00316385	0.0399579	NA	SEPT10P1
ENSG00000134901	503.268	-0.657647	0.18316	-3.59057	0.000329959	0.00909732	79070	KDELC1
ENSG00000154473	16290.2	-0.659305	0.221753	-2.97315	0.0029476	0.0383056	9184	BUB3
ENSG00000169684	302.893	-0.659508	0.158276	-4.16681	3.08888e-05	0.00174134	1138	CHRNA5
ENSG00000065328	546.078	-0.659777	0.203323	-3.24497	0.00117463	0.0211098	55388	MCM10
ENSG00000218739	326.734	-0.66334	0.155368	-4.26948	1.95926e-05	0.00125132	100505876	CEBPZOS
ENSG00000117650	1073.74	-0.663759	0.208508	-3.18338	0.00145566	0.0240804	4751	NEK2
ENSG00000234456	1036.98	-0.66649	0.124986	-5.33252	9.68603e-08	2.38394e-05	NA	MAGI2-AS3
ENSG00000163507	1364.5	-0.666759	0.196453	-3.39399	0.000688832	0.0148209	57650	CIP2A
ENSG00000152952	4138.77	-0.668136	0.187971	-3.55447	0.000378746	0.00997893	5352	PLOD2
ENSG00000122952	1599.49	-0.668809	0.163239	-4.09711	4.18342e-05	0.00216006	11130	ZWINT
ENSG00000136051	2893.32	-0.669386	0.175842	-3.80675	0.000140802	0.00522365	23325	WASHC4
ENSG00000146757	1900.42	-0.673036	0.199491	-3.37376	0.000741491	0.0156863	168374	ZNF92
ENSG00000125885	295.604	-0.673063	0.178192	-3.77719	0.00015861	0.00561589	84515	MCM8
ENSG00000187240	539.759	-0.673744	0.154451	-4.3622	1.28762e-05	0.000931421	79659	DYNC2H1
ENSG00000189223	370.015	-0.676838	0.188967	-3.58179	0.000341252	0.00925692	NA	PAX8-AS1
ENSG00000091136	5155.87	-0.677617	0.222374	-3.0472	0.00230984	0.0324747	3912	LAMB1
ENSG00000180389	250.618	-0.677932	0.206502	-3.28293	0.00102734	0.0193439	NA	ATP5F1EP2
ENSG00000065150	3022.59	-0.680939	0.225003	-3.02635	0.00247524	0.033937	3843	IPO5
ENSG00000122034	3700.44	-0.681816	0.159832	-4.26582	1.9917e-05	0.00125689	2971	GTF3A
ENSG00000166450	72.3266	-0.681858	0.217959	-3.12838	0.00175773	0.0274997	283659	PRTG
ENSG00000128578	99.5324	-0.683047	0.196417	-3.47754	0.000506037	0.0121505	57464	STRIP2
ENSG00000165244	605.011	-0.684352	0.212065	-3.22709	0.00125056	0.0217951	195828	ZNF367
ENSG00000128513	2118.65	-0.684398	0.181986	-3.76071	0.000169432	0.00586532	25913	POT1
ENSG00000138639	538.607	-0.686528	0.2025	-3.39025	0.000698279	0.0149763	83478	ARHGAP24
ENSG00000133114	470.292	-0.686831	0.175032	-3.92402	8.70829e-05	0.00370001	55425	GPALPP1
ENSG00000127423	198.487	-0.687654	0.197123	-3.48845	0.000485823	0.0118416	79000	AUNIP
ENSG00000136104	765.547	-0.691557	0.18347	-3.76933	0.000163688	0.00571069	79621	RNASEH2B
ENSG00000196584	456.065	-0.691651	0.162869	-4.24666	2.16981e-05	0.00133918	7516	XRCC2
ENSG00000119138	46.9562	-0.693417	0.238835	-2.90333	0.00369215	0.0439357	687	KLF9
ENSG00000198342	149.292	-0.698101	0.216684	-3.22174	0.00127415	0.0220918	79973	ZNF442
ENSG00000120697	1287.13	-0.701031	0.144962	-4.83597	1.32496e-06	0.000169677	29880	ALG5
ENSG00000105750	299.94	-0.701279	0.150375	-4.66352	3.10841e-06	0.000323371	7639	ZNF85
ENSG00000112378	1578.67	-0.701817	0.193397	-3.6289	0.000284635	0.00819741	64065	PERP
ENSG00000204856	582.681	-0.701933	0.162061	-4.33129	1.48235e-05	0.00102807	29902	FAM216A
ENSG00000203760	928.375	-0.70239	0.148098	-4.74274	2.10843e-06	0.000236402	387103	CENPW
ENSG00000120686	3101.15	-0.703346	0.160651	-4.3781	1.19717e-05	0.000901543	51569	UFM1
ENSG00000064666	5711.45	-0.709734	0.191173	-3.71251	0.00020521	0.00655308	1265	CNN2
ENSG00000172687	158.808	-0.711187	0.157127	-4.52619	6.00569e-06	0.000517978	148203	ZNF738
ENSG00000235381	61.5749	-0.711341	0.235322	-3.02284	0.00250415	0.0342636	NA
ENSG00000165572	1004.65	-0.713366	0.246695	-2.89169	0.00383171	0.0452496	89890	KBTBD6
ENSG00000226650	65.0837	-0.713576	0.185083	-3.85544	0.000115522	0.0045715	285643	KIF4B
ENSG00000058091	2477.48	-0.713646	0.173666	-4.1093	3.96859e-05	0.00206428	5218	CDK14
ENSG00000111058	914.263	-0.714479	0.205059	-3.48426	0.000493492	0.0119934	79611	ACSS3
ENSG00000162687	104.782	-0.715893	0.24644	-2.90494	0.00367322	0.0438397	343450	KCNT2
ENSG00000219607	78.2425	-0.718582	0.232497	-3.09071	0.00199679	0.0295016	648791	PPP1R3G
ENSG00000109674	731.845	-0.71869	0.184173	-3.90226	9.52979e-05	0.00395741	55247	NEIL3
ENSG00000197536	341.009	-0.72123	0.184458	-3.90999	9.23e-05	0.00388185	NA	C5orf56
ENSG00000169570	156.364	-0.723592	0.127693	-5.66667	1.45604e-08	5.34286e-06	285605	DTWD2
ENSG00000267383	24.9912	-0.728336	0.247631	-2.94122	0.00326925	0.0408191	NA
ENSG00000114861	1153.27	-0.730573	0.209101	-3.49388	0.000476056	0.0116883	27086	FOXP1
ENSG00000136143	3357.51	-0.731559	0.170372	-4.29389	1.75566e-05	0.00114887	8803	SUCLA2
ENSG00000136159	1018.22	-0.734097	0.170155	-4.31428	1.6012e-05	0.00108078	55270	NUDT15
ENSG00000143127	136.326	-0.736327	0.217441	-3.38634	0.000708326	0.0151274	8515	ITGA10
ENSG00000180818	642.529	-0.738459	0.205982	-3.58507	0.000336992	0.00921568	3226	HOXC10
ENSG00000109805	2097.99	-0.739797	0.209224	-3.53592	0.000406361	0.0104875	64151	NCAPG
ENSG00000150630	258.761	-0.740283	0.260112	-2.84602	0.00442692	0.0497739	7424	VEGFC
ENSG00000244414	44.745	-0.740415	0.192447	-3.84737	0.00011939	0.0046679	3078	CFHR1
ENSG00000102098	217.815	-0.741097	0.204151	-3.63014	0.000283263	0.00817855	10389	SCML2
ENSG00000278238	34.6172	-0.742835	0.237817	-3.12355	0.00178682	0.0276891	NA
ENSG00000187210	346.097	-0.743041	0.259804	-2.86001	0.00423631	0.0483581	2650	GCNT1
ENSG00000273055	41.0717	-0.74479	0.253277	-2.94061	0.00327563	0.040833	NA
ENSG00000166482	8318.16	-0.747081	0.234346	-3.18794	0.00143289	0.0237622	4239	MFAP4
ENSG00000143248	105.411	-0.751921	0.260399	-2.88757	0.00388234	0.0455929	8490	RGS5
ENSG00000123219	1005.61	-0.752252	0.164475	-4.57366	4.79278e-06	0.000438547	64105	CENPK
ENSG00000171848	5689.47	-0.752872	0.205181	-3.66931	0.000243208	0.007326	6241	RRM2
ENSG00000168779	339.556	-0.756854	0.225173	-3.36121	0.000776028	0.0161965	6474	SHOX2
ENSG00000240207	32.0614	-0.757995	0.264615	-2.86452	0.00417638	0.0478514	NA
ENSG00000253293	374.238	-0.766012	0.175093	-4.37489	1.21495e-05	0.000908156	3206	HOXA10
ENSG00000151725	1498.8	-0.766517	0.165277	-4.63776	3.52211e-06	0.000353648	79682	CENPU
ENSG00000223969	97.755	-0.767074	0.254148	-3.01821	0.00254271	0.0346268	NA
ENSG00000112319	368.431	-0.772502	0.252144	-3.06373	0.00218596	0.0314448	2070	EYA4
ENSG00000251141	258.557	-0.774433	0.22379	-3.46053	0.000539116	0.0127257	NA	MRPS30-DT
ENSG00000139496	1253.03	-0.774955	0.208021	-3.72537	0.000195028	0.00637851	9818	NUP58
ENSG00000152422	612.654	-0.777285	0.202781	-3.83312	0.000126529	0.0048167	7518	XRCC4
ENSG00000076770	239.303	-0.782757	0.242517	-3.22764	0.00124817	0.0217745	55796	MBNL3
ENSG00000111247	819.918	-0.782974	0.133654	-5.85822	4.67854e-09	1.96713e-06	10635	RAD51AP1
ENSG00000164104	8163.77	-0.790307	0.124825	-6.33131	2.43082e-10	1.58254e-07	3148	HMGB2
ENSG00000123178	624.613	-0.791396	0.145473	-5.44016	5.32321e-08	1.49646e-05	57213	SPRYD7
ENSG00000091651	1221.23	-0.791679	0.145485	-5.44166	5.27853e-08	1.49646e-05	23594	ORC6
ENSG00000172935	254.847	-0.795382	0.260161	-3.05727	0.0022336	0.03185	116535	MRGPRF
ENSG00000113319	30.8174	-0.795932	0.270059	-2.94725	0.00320614	0.0403065	5924	RASGRF2
ENSG00000072571	952.197	-0.798491	0.20522	-3.89091	9.98682e-05	0.00408004	3161	HMMR
ENSG00000171241	1958.4	-0.800579	0.199914	-4.00461	6.21204e-05	0.00286891	79801	SHCBP1
ENSG00000146410	167.387	-0.801661	0.203059	-3.94792	7.88328e-05	0.00340686	113115	MTFR2
ENSG00000173744	3356.92	-0.804521	0.238561	-3.3724	0.000745173	0.0157313	3267	AGFG1
ENSG00000120820	377.699	-0.805107	0.280742	-2.86779	0.00413357	0.0474739	83468	GLT8D2
ENSG00000243406	19.9349	-0.805942	0.270327	-2.98136	0.00286971	0.037657	NA	MRPS31P5
ENSG00000102780	267.353	-0.809429	0.242519	-3.3376	0.000845065	0.0170722	160851	DGKH
ENSG00000151287	797.16	-0.81308	0.161843	-5.0239	5.06324e-07	8.65985e-05	93081	TEX30
ENSG00000257027	43.3225	-0.815972	0.219308	-3.72067	0.000198695	0.00640585	NA
ENSG00000186767	382.491	-0.816038	0.218124	-3.74116	0.00018317	0.00613723	139886	SPIN4
ENSG00000071539	1382.75	-0.817167	0.178538	-4.57699	4.71714e-06	0.00043471	9319	TRIP13
ENSG00000259571	27.0081	-0.818079	0.279034	-2.93182	0.0033698	0.0414944	414899	BLID
ENSG00000051341	473.106	-0.819546	0.225585	-3.63298	0.000280162	0.00812389	10721	POLQ
ENSG00000196611	1624.97	-0.820893	0.287335	-2.85692	0.00427775	0.0486661	4312	MMP1
ENSG00000198176	3785.44	-0.822161	0.222934	-3.68791	0.0002261	0.00702022	7027	TFDP1
ENSG00000281881	55.4221	-0.822668	0.250528	-3.28374	0.00102441	0.0193221	NA	NA
ENSG00000166803	653.694	-0.823106	0.193957	-4.24376	2.19808e-05	0.00134429	9768	PCLAF
ENSG00000134874	351.878	-0.826317	0.266258	-3.10344	0.00191285	0.0287164	22873	DZIP1
ENSG00000003436	6257.09	-0.829815	0.228695	-3.62849	0.000285088	0.00819741	7035	TFPI
ENSG00000079931	20927.3	-0.830275	0.224568	-3.69722	0.000217974	0.00688444	26002	MOXD1
ENSG00000164125	903.572	-0.830282	0.285289	-2.91031	0.00361066	0.0433237	51313	FAM198B
ENSG00000121316	38.4283	-0.831027	0.285701	-2.90873	0.00362902	0.0434922	79887	PLBD1
ENSG00000157514	2138.64	-0.831662	0.199311	-4.17269	3.01031e-05	0.00171138	1831	TSC22D3
ENSG00000206190	194.13	-0.834234	0.244958	-3.40563	0.000660125	0.0144497	57194	ATP10A
ENSG00000152749	1020.87	-0.834237	0.201682	-4.1364	3.52796e-05	0.0019163	160897	GPR180
ENSG00000120699	2273.38	-0.835411	0.179838	-4.64534	3.39511e-06	0.000346062	11340	EXOSC8
ENSG00000155970	129.065	-0.839737	0.272582	-3.08067	0.00206532	0.0301338	286097	MICU3
ENSG00000133119	1502.3	-0.840388	0.18792	-4.47205	7.74718e-06	0.00064609	5983	RFC3
ENSG00000078098	1652.68	-0.841183	0.271077	-3.10311	0.00191498	0.0287164	2191	FAP
ENSG00000116194	711.538	-0.843098	0.22641	-3.72377	0.000196267	0.00637851	9068	ANGPTL1
ENSG00000130177	2539.51	-0.844659	0.245221	-3.44448	0.000572166	0.0132273	8881	CDC16
ENSG00000278023	53.0281	-0.846488	0.264123	-3.2049	0.00135109	0.0230107	201299	RDM1
ENSG00000094804	1716.32	-0.847692	0.190751	-4.44396	8.83164e-06	0.00071296	990	CDC6
ENSG00000162620	50.5108	-0.851896	0.247823	-3.43752	0.000587061	0.013418	127255	LRRIQ3
ENSG00000136100	887.877	-0.852707	0.194209	-4.39068	1.12999e-05	0.000867126	51028	VPS36
ENSG00000269825	107.693	-0.85286	0.199171	-4.28206	1.85172e-05	0.00119398	NA
ENSG00000228630	218.516	-0.855583	0.229756	-3.72388	0.000196185	0.00637851	NA	HOTAIR
ENSG00000124145	620.256	-0.861325	0.271547	-3.17192	0.00151434	0.0247259	6385	SDC4
ENSG00000155090	1922.79	-0.863476	0.233797	-3.69328	0.000221383	0.00693782	7071	KLF10
ENSG00000156103	1570.2	-0.863906	0.247765	-3.48679	0.000488849	0.011901	4325	MMP16
ENSG00000150556	352.69	-0.865256	0.273619	-3.16226	0.00156547	0.0252824	130576	LYPD6B
ENSG00000163171	4599.5	-0.867784	0.261029	-3.32447	0.000885869	0.0176144	10602	CDC42EP3
ENSG00000248905	16.2917	-0.870618	0.28084	-3.10005	0.00193489	0.0288617	342184	FMN1
ENSG00000226886	16.8477	-0.871342	0.291709	-2.98702	0.00281708	0.0372327	NA
ENSG00000024526	1489.64	-0.871712	0.232626	-3.74727	0.000178769	0.00607393	55635	DEPDC1
ENSG00000136098	153.076	-0.872565	0.270342	-3.22764	0.00124817	0.0217745	4752	NEK3
ENSG00000162490	252.984	-0.873934	0.26693	-3.27402	0.00106029	0.0197076	374946	DRAXIN
ENSG00000140092	341.591	-0.87816	0.268655	-3.26873	0.00108032	0.0199154	10516	FBLN5
ENSG00000108018	772.932	-0.879513	0.283471	-3.10266	0.00191789	0.0287164	114815	SORCS1
ENSG00000005243	824.655	-0.880068	0.114446	-7.68983	1.47328e-14	3.71671e-11	51226	COPZ2
ENSG00000165092	15853.4	-0.880835	0.303386	-2.90334	0.00369202	0.0439357	216	ALDH1A1
ENSG00000276644	263.283	-0.883752	0.27967	-3.15998	0.00157782	0.0254357	1602	DACH1
ENSG00000235008	48.6621	-0.886267	0.238192	-3.72081	0.000198583	0.00640585	NA
ENSG00000135318	4868.5	-0.887204	0.253296	-3.50263	0.000460684	0.0114502	4907	NT5E
ENSG00000144278	157.05	-0.890337	0.24603	-3.61881	0.000295961	0.00842466	114805	GALNT13
ENSG00000120693	96.2546	-0.891064	0.282782	-3.15107	0.00162675	0.025974	4093	SMAD9
ENSG00000047634	1270.22	-0.893713	0.230653	-3.87471	0.000106751	0.00431752	6322	SCML1
ENSG00000278931	32.9375	-0.896373	0.296736	-3.02078	0.00252127	0.0343812	NA
ENSG00000106236	155.653	-0.896758	0.251075	-3.57168	0.000354703	0.00954483	4885	NPTX2
ENSG00000173210	70.6074	-0.897324	0.288149	-3.1141	0.00184506	0.0281885	22885	ABLIM3
ENSG00000197905	144.475	-0.898236	0.277709	-3.23445	0.00121879	0.021555	7004	TEAD4
ENSG00000087245	10488.1	-0.904348	0.313666	-2.88316	0.00393713	0.0459633	4313	MMP2
ENSG00000147036	180.897	-0.904748	0.217837	-4.15332	3.27688e-05	0.00180201	347404	LANCL3
ENSG00000104267	526.861	-0.911038	0.267398	-3.40705	0.000656704	0.0144061	760	CA2
ENSG00000154678	1728.47	-0.912656	0.26537	-3.43918	0.000583474	0.0134119	5137	PDE1C
ENSG00000234264	23.4511	-0.913639	0.268679	-3.40048	0.000672671	0.0145977	NA	DEPDC1-AS1
ENSG00000167034	100.066	-0.9143	0.24158	-3.78467	0.000153914	0.00553706	4824	NKX3-1
ENSG00000102452	117.731	-0.91963	0.264198	-3.48083	0.000499858	0.0120817	259232	NALCN
ENSG00000136231	2554.3	-0.919835	0.249123	-3.69229	0.000222247	0.00694333	10643	IGF2BP3
ENSG00000170381	68.9041	-0.919906	0.321766	-2.85893	0.00425073	0.0484679	9723	SEMA3E
ENSG00000111912	999.685	-0.929726	0.191489	-4.85525	1.20235e-06	0.000160521	135112	NCOA7
ENSG00000136108	3528.91	-0.932924	0.242669	-3.84443	0.000120831	0.00469017	26586	CKAP2
ENSG00000166448	328.212	-0.933427	0.249614	-3.73948	0.000184399	0.0061513	222865	TMEM130
ENSG00000213967	55.7664	-0.936936	0.221991	-4.2206	2.43651e-05	0.0014635	730087	ZNF726
ENSG00000118596	129.591	-0.937783	0.255286	-3.67346	0.000239287	0.00726578	9194	SLC16A7
ENSG00000183671	443.7	-0.941578	0.307965	-3.05742	0.00223252	0.03185	2825	GPR1
ENSG00000139800	375.695	-0.948647	0.2713	-3.49668	0.000471091	0.0116229	85416	ZIC5
ENSG00000180044	307.405	-0.949294	0.299924	-3.16511	0.00155025	0.0251281	401097	C3orf80
ENSG00000008513	881.544	-0.952072	0.177507	-5.36358	8.15877e-08	2.13845e-05	6482	ST3GAL1
ENSG00000102543	405.841	-0.95216	0.236735	-4.02204	5.76959e-05	0.00271813	81602	CDADC1
ENSG00000139734	712.94	-0.953753	0.244242	-3.90495	9.42468e-05	0.00392994	81624	DIAPH3
ENSG00000175745	526.361	-0.954503	0.237862	-4.01284	5.99933e-05	0.00278341	7025	NR2F1
ENSG00000198053	325.248	-0.955735	0.326162	-2.93024	0.00338697	0.041655	140885	SIRPA
ENSG00000261762	51.6212	-0.957932	0.181345	-5.28237	1.27523e-07	2.99264e-05	NA
ENSG00000136111	88.9806	-0.959405	0.275479	-3.48268	0.000496424	0.0120274	9882	TBC1D4
ENSG00000273706	32.5017	-0.959822	0.327017	-2.93508	0.00333463	0.041288	3975	LHX1
ENSG00000111052	181.131	-0.960116	0.223223	-4.30115	1.69911e-05	0.00112063	8825	LIN7A
ENSG00000237187	632.983	-0.961363	0.212364	-4.52697	5.98364e-06	0.000517978	NA	NR2F1-AS1
ENSG00000143341	49.4514	-0.961414	0.334346	-2.87551	0.00403379	0.0467198	83872	HMCN1
ENSG00000235927	22.7848	-0.970941	0.260683	-3.72461	0.00019562	0.00637851	NA	NEXN-AS1
ENSG00000136153	417.345	-0.973424	0.286158	-3.40171	0.000669668	0.0145483	4008	LMO7
ENSG00000144366	790.487	-0.97383	0.238893	-4.07643	4.57335e-05	0.002296	51454	GULP1
ENSG00000237596	29.233	-0.975857	0.311112	-3.13667	0.00170876	0.0269156	NA
ENSG00000223829	52.3186	-0.978612	0.255951	-3.82343	0.000131607	0.00496465	NA
ENSG00000261220	40.2878	-0.9798	0.259087	-3.78174	0.000155734	0.00556714	NA
ENSG00000279496	30.15	-0.980441	0.326869	-2.99949	0.00270428	0.0362349	NA	NA
ENSG00000152661	1268.84	-0.984587	0.235337	-4.18374	2.86755e-05	0.00167238	2697	GJA1
ENSG00000139832	142.819	-0.984943	0.252751	-3.89689	9.74367e-05	0.00400503	55647	RAB20
ENSG00000172572	385.212	-0.989707	0.347138	-2.85105	0.00435754	0.0492131	5139	PDE3A
ENSG00000204899	1402.33	-0.992361	0.199128	-4.98353	6.24346e-07	0.000101184	440145	MZT1
ENSG00000143867	58.2194	-0.99366	0.31014	-3.20391	0.00135574	0.0230351	130497	OSR1
ENSG00000060140	22.8215	-0.995968	0.318426	-3.12778	0.00176129	0.0275126	55359	STYK1
ENSG00000164220	945.077	-0.997702	0.23801	-4.19185	2.76692e-05	0.00162493	2151	F2RL2
ENSG00000173114	1619.8	-0.997995	0.255356	-3.90825	9.29685e-05	0.00389272	54674	LRRN3
ENSG00000006606	326.934	-1.00023	0.327951	-3.04995	0.00228882	0.0322351	10344	CCL26
ENSG00000170545	388.128	-1.00314	0.204231	-4.91178	9.02545e-07	0.000131044	57228	SMAGP
ENSG00000247934	61.2985	-1.00924	0.190381	-5.30116	1.1507e-07	2.73216e-05	NA
ENSG00000170323	624.874	-1.0095	0.341394	-2.957	0.00310646	0.0396551	2167	FABP4
ENSG00000149050	80.809	-1.01274	0.303884	-3.33265	0.000860231	0.0173093	7761	ZNF214
ENSG00000171885	184.775	-1.01312	0.335275	-3.02176	0.00251306	0.0343156	361	AQP4
ENSG00000151012	1441.5	-1.01447	0.29022	-3.4955	0.000473172	0.0116458	23657	SLC7A11
ENSG00000075213	8122.17	-1.01773	0.229789	-4.42899	9.46751e-06	0.000752257	10371	SEMA3A
ENSG00000170396	276.952	-1.02208	0.337574	-3.02773	0.00246396	0.0338053	91752	ZNF804A
ENSG00000104219	585.73	-1.02509	0.309915	-3.30766	0.000940776	0.0182565	51201	ZDHHC2
ENSG00000125820	29.0329	-1.02673	0.348721	-2.94427	0.00323718	0.0405542	4821	NKX2-2
ENSG00000148926	1062.09	-1.02687	0.212437	-4.83376	1.33975e-06	0.000170056	133	ADM
ENSG00000183117	25.1497	-1.02937	0.346726	-2.96883	0.00298936	0.0387734	64478	CSMD1
ENSG00000125845	416.694	-1.02984	0.284745	-3.61672	0.000298356	0.00848086	650	BMP2
ENSG00000067715	1715.14	-1.0318	0.322838	-3.19604	0.00139328	0.0233937	6857	SYT1
ENSG00000165480	1218.35	-1.0369	0.259724	-3.99232	6.54291e-05	0.00296074	221150	SKA3
ENSG00000177570	35.005	-1.03757	0.305014	-3.4017	0.000669676	0.0145483	401474	SAMD12
ENSG00000110852	2231.05	-1.03855	0.339853	-3.05587	0.00224412	0.03185	9976	CLEC2B
ENSG00000250305	376.851	-1.03866	0.276859	-3.7516	0.000175713	0.00600041	57604	TRMT9B
ENSG00000006740	86.6326	-1.04024	0.249036	-4.17707	2.95285e-05	0.00169784	9912	ARHGAP44
ENSG00000162433	620.561	-1.0413	0.338495	-3.07627	0.0020961	0.0304561	205	AK4
ENSG00000172497	17.4456	-1.04194	0.286282	-3.63954	0.000273129	0.00797727	134526	ACOT12
ENSG00000060982	2502	-1.04221	0.303404	-3.43508	0.000592388	0.0134787	586	BCAT1
ENSG00000144824	920.45	-1.04428	0.27219	-3.83658	0.000124762	0.00478087	90102	PHLDB2
ENSG00000163219	154.779	-1.04449	0.343396	-3.04165	0.00235286	0.0328847	9938	ARHGAP25
ENSG00000011638	191.684	-1.04681	0.220154	-4.75492	1.98524e-06	0.00022509	57146	TMEM159
ENSG00000128656	6865.73	-1.04725	0.244556	-4.28223	1.85031e-05	0.00119398	1123	CHN1
ENSG00000124216	42.7254	-1.0481	0.344581	-3.04166	0.00235279	0.0328847	6615	SNAI1
ENSG00000112964	65.6261	-1.05268	0.348679	-3.01905	0.00253565	0.034554	2690	GHR
ENSG00000237125	18.03	-1.05558	0.345346	-3.05658	0.00223877	0.03185	NA	HAND2-AS1
ENSG00000105971	1861.79	-1.05564	0.348452	-3.02953	0.00244938	0.0336739	858	CAV2
ENSG00000277268	19.6787	-1.05666	0.337407	-3.13172	0.00173787	0.0273159	NA	LHX1-DT
ENSG00000278390	25.9048	-1.0568	0.257149	-4.10967	3.9622e-05	0.00206428	NA
ENSG00000203727	77.6904	-1.06026	0.227106	-4.66857	3.03303e-06	0.000318816	389432	SAMD5
ENSG00000106809	702.238	-1.06087	0.261331	-4.05948	4.91811e-05	0.00243278	4969	OGN
ENSG00000234323	17.8584	-1.06272	0.344733	-3.08274	0.00205108	0.0300709	NA	LINC01505
ENSG00000170425	1673.01	-1.06867	0.247854	-4.3117	1.62006e-05	0.00108987	136	ADORA2B
ENSG00000139618	599.443	-1.06914	0.203501	-5.25373	1.49052e-07	3.37996e-05	675	BRCA2
ENSG00000263535	91.0903	-1.07288	0.333795	-3.21418	0.00130818	0.0225656	NA	AK4P1
ENSG00000091879	561.709	-1.07712	0.308598	-3.49037	0.000482352	0.0117855	285	ANGPT2
ENSG00000016402	187.793	-1.07812	0.305516	-3.52885	0.000417378	0.0106762	53832	IL20RA
ENSG00000117122	830.098	-1.08026	0.348871	-3.09645	0.00195853	0.0291169	4237	MFAP2
ENSG00000196126	39.9914	-1.08656	0.303306	-3.58239	0.00034046	0.00925692	3123	HLA-DRB1
ENSG00000140876	79.7096	-1.08866	0.294568	-3.6958	0.000219194	0.00690136	283927	NUDT7
ENSG00000013588	192.531	-1.09021	0.321521	-3.39081	0.000696866	0.0149619	9052	GPRC5A
ENSG00000151617	62.2456	-1.09191	0.253299	-4.31076	1.62693e-05	0.00109086	1909	EDNRA
ENSG00000115363	805.926	-1.09412	0.266081	-4.112	3.92253e-05	0.00206158	84141	EVA1A
ENSG00000106034	1137.78	-1.0947	0.249153	-4.39368	1.1145e-05	0.000863497	79974	CPED1
ENSG00000170689	532.522	-1.09514	0.330869	-3.30989	0.000933335	0.0181801	3219	HOXB9
ENSG00000080644	61.3079	-1.09842	0.342619	-3.20595	0.00134616	0.0229655	1136	CHRNA3
ENSG00000183287	355.691	-1.09956	0.348533	-3.15482	0.00160597	0.0257644	147372	CCBE1
ENSG00000104332	109.172	-1.10217	0.345181	-3.19303	0.00140787	0.0235407	6422	SFRP1
ENSG00000131203	226.208	-1.10313	0.290529	-3.79697	0.000146473	0.00537477	3620	IDO1
ENSG00000275591	30.5517	-1.10331	0.252454	-4.37033	1.24059e-05	0.000922087	389610	XKR5
ENSG00000131378	877.776	-1.11516	0.230277	-4.84269	1.2809e-06	0.000166209	23180	RFTN1
ENSG00000144891	96.9726	-1.11526	0.339425	-3.28573	0.0010172	0.0192399	185	AGTR1
ENSG00000136114	300.853	-1.11626	0.322299	-3.46342	0.000533359	0.0126348	55901	THSD1
ENSG00000138769	18.8773	-1.12652	0.348664	-3.23095	0.0012338	0.0217202	8999	CDKL2
ENSG00000087253	282.093	-1.12753	0.315832	-3.57005	0.000356915	0.00959157	54947	LPCAT2
ENSG00000272695	96.4233	-1.12936	0.283489	-3.98378	6.78269e-05	0.00304196	NA	GAS6-AS2
ENSG00000187049	219.536	-1.13589	0.328907	-3.45352	0.000553325	0.0129927	51259	TMEM216
ENSG00000107821	133.327	-1.13841	0.246737	-4.61386	3.95254e-06	0.000381675	81621	KAZALD1
ENSG00000213988	66.6481	-1.13871	0.182748	-6.231	4.63466e-10	2.67248e-07	7643	ZNF90
ENSG00000165061	218.183	-1.14162	0.289689	-3.94084	8.11953e-05	0.00348656	79698	ZMAT4
ENSG00000142611	120.942	-1.14325	0.347093	-3.29378	0.000988486	0.0188738	63976	PRDM16
ENSG00000154274	68.0007	-1.14361	0.346037	-3.30487	0.000950197	0.0183687	55286	C4orf19
ENSG00000235386	43.4524	-1.14924	0.348488	-3.29778	0.000974529	0.0187314	NA
ENSG00000064218	21.5488	-1.15149	0.337126	-3.41561	0.000636383	0.0140902	58524	DMRT3
ENSG00000235505	23.1373	-1.15397	0.304348	-3.79162	0.000149665	0.0054338	NA
ENSG00000144868	685.25	-1.1543	0.279176	-4.13469	3.55443e-05	0.0019232	66000	TMEM108
ENSG00000185904	116.916	-1.15929	0.34409	-3.36915	0.000753993	0.0158346	NA	LINC00839
ENSG00000116741	1986.41	-1.16335	0.268924	-4.32595	1.51875e-05	0.00103903	5997	RGS2
ENSG00000174607	364.469	-1.16826	0.34205	-3.41547	0.00063672	0.0140902	7368	UGT8
ENSG00000107105	44.6077	-1.17296	0.339864	-3.45126	0.000557983	0.0130489	1993	ELAVL2
ENSG00000120675	1170.32	-1.17351	0.345309	-3.39843	0.000677741	0.0146447	29103	DNAJC15
ENSG00000168032	236.373	-1.17796	0.276397	-4.26183	2.02763e-05	0.00127086	956	ENTPD3
ENSG00000159167	6388.83	-1.17995	0.321295	-3.67248	0.000240207	0.00726578	6781	STC1
ENSG00000123496	2687.03	-1.18253	0.232594	-5.0841	3.69368e-07	6.92818e-05	3598	IL13RA2
ENSG00000006453	177.997	-1.18589	0.294732	-4.02363	5.73077e-05	0.00270863	55971	BAIAP2L1
ENSG00000104321	608.498	-1.19251	0.308345	-3.86746	0.000109975	0.00440381	8989	TRPA1
ENSG00000178695	210.296	-1.20013	0.271027	-4.42808	9.50773e-06	0.00075249	115207	KCTD12
ENSG00000198542	908.316	-1.20104	0.237625	-5.05435	4.31865e-07	7.6131e-05	9358	ITGBL1
ENSG00000165197	870.808	-1.20443	0.3483	-3.45802	0.000544169	0.0128299	2277	VEGFD
ENSG00000104497	423.412	-1.21134	0.259089	-4.67538	2.93412e-06	0.000313314	64089	SNX16
ENSG00000184349	969.428	-1.21878	0.265295	-4.59405	4.34722e-06	0.000415808	1946	EFNA5
ENSG00000132000	45.7101	-1.21924	0.321047	-3.79771	0.000146037	0.00537477	79883	PODNL1
ENSG00000179071	64.0319	-1.2212	0.267978	-4.55709	5.18681e-06	0.000461146	220388	CCDC89
ENSG00000103241	515.66	-1.2248	0.260633	-4.69932	2.61023e-06	0.000284755	2294	FOXF1
ENSG00000163520	176.675	-1.22611	0.341626	-3.58904	0.000331897	0.00912435	2199	FBLN2
ENSG00000186417	25.6727	-1.22636	0.342205	-3.5837	0.000338765	0.00924419	342035	GLDN
ENSG00000145861	63.2885	-1.22955	0.248108	-4.95572	7.20615e-07	0.000113195	114898	C1QTNF2
ENSG00000169306	187.863	-1.23054	0.286671	-4.29252	1.76654e-05	0.00115008	11141	IL1RAPL1
ENSG00000176641	39.1676	-1.2518	0.302983	-4.13158	3.60282e-05	0.00193344	220441	RNF152
ENSG00000134765	32.9463	-1.26132	0.337039	-3.74235	0.000182308	0.00613224	1823	DSC1
ENSG00000140937	5200.47	-1.26135	0.18441	-6.8399	7.92466e-12	9.40797e-09	1009	CDH11
ENSG00000172031	190.948	-1.2615	0.19277	-6.54405	5.9876e-11	4.64776e-08	253152	EPHX4
ENSG00000162614	301.829	-1.26534	0.275841	-4.58721	4.4921e-06	0.000421672	91624	NEXN
ENSG00000196172	55.5068	-1.27083	0.332863	-3.81788	0.000134601	0.00502128	148213	ZNF681
ENSG00000145708	110.482	-1.29651	0.336279	-3.85547	0.00011551	0.0045715	1393	CRHBP
ENSG00000184611	24.4511	-1.29666	0.312633	-4.14753	3.36078e-05	0.00184313	90134	KCNH7
ENSG00000115896	21.4361	-1.29698	0.277693	-4.67055	3.00389e-06	0.000318816	5334	PLCL1
ENSG00000170477	21.6454	-1.30724	0.339623	-3.8491	0.000118553	0.00465821	3851	KRT4
ENSG00000255496	17.0406	-1.31853	0.282682	-4.66435	3.09591e-06	0.000323371	NA
ENSG00000134363	351.783	-1.32327	0.33509	-3.94899	7.84827e-05	0.00339901	10468	FST
ENSG00000140450	1619.8	-1.32461	0.261779	-5.06004	4.19163e-07	7.49739e-05	91947	ARRDC4
ENSG00000140945	85.7833	-1.33255	0.340857	-3.90942	9.25166e-05	0.00388185	1012	CDH13
ENSG00000233508	30.3003	-1.33865	0.343468	-3.89745	9.72126e-05	0.00400397	NA
ENSG00000123106	571.401	-1.339	0.273355	-4.8984	9.66222e-07	0.00013671	55297	CCDC91
ENSG00000109452	914.815	-1.34154	0.267882	-5.00796	5.50087e-07	9.17509e-05	8821	INPP4B
ENSG00000113083	1177.83	-1.34518	0.301837	-4.45663	8.32575e-06	0.000691289	4015	LOX
ENSG00000046604	212.398	-1.3523	0.256807	-5.26581	1.39569e-07	3.23769e-05	1829	DSG2
ENSG00000158560	1915.97	-1.35794	0.271094	-5.00909	5.46875e-07	9.17509e-05	1780	DYNC1I1
ENSG00000134602	830.936	-1.36373	0.310416	-4.39325	1.1167e-05	0.000863497	51765	STK26
ENSG00000198108	325.334	-1.37441	0.32753	-4.1963	2.71317e-05	0.00160689	337876	CHSY3
ENSG00000109511	151.988	-1.39192	0.337149	-4.12849	3.65159e-05	0.00193959	11199	ANXA10
ENSG00000132530	237.564	-1.41241	0.31875	-4.43109	9.37593e-06	0.000747925	54739	XAF1
ENSG00000140379	160.907	-1.41383	0.28821	-4.90555	9.31682e-07	0.000133356	597	BCL2A1
ENSG00000111799	172.29	-1.41638	0.340809	-4.15593	3.23969e-05	0.00178643	1303	COL12A1
ENSG00000113749	201.901	-1.43154	0.329577	-4.34359	1.40176e-05	0.000990901	3274	HRH2
ENSG00000172348	6286.59	-1.43382	0.240683	-5.9573	2.56443e-09	1.17626e-06	10231	RCAN2
ENSG00000146374	91.1668	-1.43995	0.335381	-4.29347	1.75899e-05	0.00114887	84870	RSPO3
ENSG00000275216	599.075	-1.44606	0.29021	-4.9828	6.26695e-07	0.000101184	NA
ENSG00000140563	75.1786	-1.45004	0.277096	-5.23301	1.66772e-07	3.73976e-05	55784	MCTP2
ENSG00000149201	40.6798	-1.47447	0.311381	-4.73528	2.18756e-06	0.000243919	60494	CCDC81
ENSG00000133107	138.312	-1.48782	0.28056	-5.30305	1.1388e-07	2.73216e-05	7223	TRPC4
ENSG00000186297	250.956	-1.49344	0.3441	-4.34014	1.42392e-05	0.000994376	2558	GABRA5
ENSG00000176697	397.084	-1.55013	0.217494	-7.12722	1.0242e-12	2.06703e-09	627	BDNF
ENSG00000142700	332.821	-1.56655	0.342775	-4.5702	4.87261e-06	0.000439013	63950	DMRTA2
ENSG00000124882	18.3334	-1.58705	0.324577	-4.8896	1.01042e-06	0.000141613	2069	EREG
ENSG00000154188	844.85	-1.59065	0.30957	-5.13827	2.77277e-07	5.7102e-05	284	ANGPT1
ENSG00000150048	121.854	-1.59814	0.348618	-4.58422	4.55693e-06	0.000423815	51267	CLEC1A
ENSG00000149591	298.817	-1.60513	0.313569	-5.11889	3.0734e-07	6.04802e-05	6876	TAGLN
ENSG00000276476	42.1329	-1.60635	0.344009	-4.66949	3.01953e-06	0.000318816	NA	LINC00540
ENSG00000108244	60.9379	-1.61099	0.327957	-4.9122	9.0059e-07	0.000131044	25984	KRT23
ENSG00000123243	477.92	-1.68161	0.343334	-4.8979	9.68665e-07	0.00013671	80760	ITIH5
ENSG00000134115	187.448	-1.69381	0.331414	-5.11086	3.20692e-07	6.22327e-05	27255	CNTN6
ENSG00000139329	4277.77	-1.69622	0.327758	-5.17522	2.27643e-07	4.8361e-05	4060	LUM
ENSG00000164136	333.7	-1.72712	0.296596	-5.82315	5.77483e-09	2.37852e-06	3600	IL15
ENSG00000170624	29.7811	-1.75502	0.348528	-5.03552	4.76546e-07	8.22022e-05	6444	SGCD
ENSG00000239661	23.5905	-1.78812	0.348706	-5.12788	2.93024e-07	5.85526e-05	NA
ENSG00000132854	19.1226	-1.82313	0.331497	-5.49969	3.80467e-08	1.1826e-05	163782	KANK4
ENSG00000185477	44.0389	-1.91718	0.335782	-5.7096	1.13245e-08	4.3123e-06	285513	GPRIN3
ENSG00000233608	49.4699	-2.02345	0.302246	-6.69471	2.16094e-11	2.29538e-08	117581	TWIST2
ENSG00000153956	304.051	-2.05155	0.298092	-6.88227	5.89078e-12	7.43048e-09	781	CACNA2D1
ENSG00000229847	20.9358	-2.06628	0.345004	-5.98913	2.10963e-09	9.90154e-07	NA	EMX2OS
ENSG00000196335	47.5075	-2.14916	0.336853	-6.38013	1.76935e-10	1.27532e-07	56164	STK31
ENSG00000112175	64.3052	-2.16161	0.307009	-7.04086	1.91059e-12	2.96612e-09	653	BMP5
ENSG00000138435	2218.78	-2.22862	0.336261	-6.62764	3.4109e-11	3.12904e-08	1134	CHRNA1
ENSG00000147138	31.6762	-2.34829	0.299408	-7.84308	4.39616e-15	1.77447e-11	84636	GPR174

## Sheet: TEAD1KO_vs_SHAM migratory
	baseMean	log2FoldChange	lfcSE	stat	pvalue	padj	entrez	hgnc_symbol
ENSG00000100985	274.681	6.31584	0.410901	15.3707	2.57243e-53	1.98841e-50	4318	MMP9
ENSG00000221867	1288.59	6.22858	0.262641	23.7152	2.51357e-124	1.45718e-120	4102	MAGEA3
ENSG00000107521	275.343	5.39269	0.285562	18.8845	1.53114e-79	3.55056e-76	3257	HPS1
ENSG00000093072	226.414	5.34742	0.297744	17.9598	4.02181e-72	7.77182e-69	51816	ADA2
ENSG00000197172	287.487	4.91403	0.25431	19.323	3.44048e-83	1.13973e-79	4105	MAGEA6
ENSG00000178726	217.257	4.70352	0.308016	15.2704	1.20478e-52	9.01216e-50	7056	THBD
ENSG00000156395	169.493	4.62314	0.360297	12.8315	1.09233e-37	3.27035e-35	22986	SORCS3
ENSG00000143768	571.147	4.49622	0.464179	9.68639	3.44502e-22	3.4286e-20	7044	LEFTY2
ENSG00000136943	835.019	4.37891	0.157192	27.8571	8.84636e-171	2.05138e-166	1515	CTSV
ENSG00000198680	172.627	4.25216	0.272608	15.5981	7.49975e-55	6.68891e-52	286319	TUSC1
ENSG00000185742	226.938	4.19774	0.348205	12.0554	1.81724e-33	4.17228e-31	399947	C11orf87
ENSG00000180287	153.481	4.07181	0.355446	11.4555	2.207e-30	3.96729e-28	200150	PLD5
ENSG00000154493	411.438	4.04263	0.236847	17.0685	2.54537e-65	3.93498e-62	118611	C10orf90
ENSG00000170955	1359.73	3.99833	0.210228	19.019	1.1867e-80	3.4398e-77	112464	CAVIN3
ENSG00000145777	531.807	3.9443	0.282672	13.9536	2.99043e-44	1.28417e-41	85480	TSLP
ENSG00000163453	4821.43	3.93563	0.249981	15.7438	7.58025e-56	7.03113e-53	3490	IGFBP7
ENSG00000139155	963.77	3.90959	0.252648	15.4745	5.15958e-54	4.27305e-51	53919	SLCO1C1
ENSG00000103528	207.953	3.90718	0.320769	12.1807	3.9404e-34	9.61832e-32	51760	SYT17
ENSG00000153246	334.504	3.89252	0.261142	14.9057	3.02492e-50	2.00414e-47	22925	PLA2R1
ENSG00000187720	471.791	3.88062	0.266145	14.5809	3.71854e-48	2.15573e-45	79875	THSD4
ENSG00000145721	150.101	3.70167	0.305643	12.1111	9.22573e-34	2.18302e-31	167410	LIX1
ENSG00000038295	1106.77	3.69544	0.261039	14.1567	1.69859e-45	8.03851e-43	7092	TLL1
ENSG00000175899	19654.1	3.66288	0.402621	9.09759	9.23608e-20	7.64913e-18	2	A2M
ENSG00000121898	358.823	3.63311	0.30938	11.7432	7.65441e-32	1.57078e-29	119587	CPXM2
ENSG00000064300	1296.97	3.60681	0.454451	7.93663	2.07755e-15	1.12825e-13	4804	NGFR
ENSG00000164647	174.056	3.5711	0.308585	11.5725	5.68031e-31	1.09767e-28	26872	STEAP1
ENSG00000174469	1401.5	3.55298	0.271822	13.0709	4.82605e-39	1.64575e-36	26047	CNTNAP2
ENSG00000164116	1028.96	3.46588	0.204994	16.9072	3.98044e-64	5.7689e-61	2982	GUCY1A1
ENSG00000124107	454.14	3.42062	0.180111	18.9917	1.99727e-80	5.14607e-77	6590	SLPI
ENSG00000121310	170.017	3.40166	0.279156	12.1855	3.71287e-34	9.15934e-32	55268	ECHDC2
ENSG00000188404	406.677	3.35571	0.263658	12.7275	4.15734e-37	1.20506e-34	6402	SELL
ENSG00000149131	177.781	3.34134	0.359587	9.29216	1.51189e-20	1.30818e-18	710	SERPING1
ENSG00000103460	261.756	3.31176	0.246587	13.4304	4.01411e-41	1.50134e-38	27324	TOX3
ENSG00000107831	287.182	3.31143	0.295942	11.1895	4.59252e-29	7.24462e-27	2253	FGF8
ENSG00000113209	492.026	3.3035	0.213911	15.4434	8.36188e-54	6.68633e-51	26167	PCDHB5
ENSG00000100918	266.263	3.28775	0.357298	9.20169	3.52366e-20	2.96052e-18	9985	REC8
ENSG00000240583	177.219	3.25963	0.341253	9.55195	1.27273e-21	1.21454e-19	358	AQP1
ENSG00000163359	209.139	3.22806	0.391729	8.24055	1.7142e-16	1.02187e-14	1293	COL6A3
ENSG00000104435	166.087	3.22549	0.337662	9.55242	1.26705e-21	1.21412e-19	11075	STMN2
ENSG00000104327	2348.05	3.13992	0.412266	7.61623	2.61186e-14	1.27777e-12	793	CALB1
ENSG00000175356	524.495	3.13349	0.221059	14.1749	1.31091e-45	6.33306e-43	57758	SCUBE2
ENSG00000262655	11475.5	3.12719	0.123531	25.315	2.18234e-141	2.53031e-137	10418	SPON1
ENSG00000164484	541.954	3.12461	0.22444	13.9218	4.66763e-44	1.96796e-41	114801	TMEM200A
ENSG00000021355	582.895	3.11332	0.265655	11.7194	1.01404e-31	2.04474e-29	1992	SERPINB1
ENSG00000128594	278.333	3.07246	0.324259	9.47532	2.65934e-21	2.45687e-19	64101	LRRC4
ENSG00000166922	274.037	3.06407	0.347913	8.807	1.28542e-18	9.5537e-17	6447	SCG5
ENSG00000113205	289.287	3.04714	0.186653	16.3251	6.53915e-60	7.22078e-57	56132	PCDHB3
ENSG00000017427	237.953	3.04403	0.34077	8.9328	4.15364e-19	3.19996e-17	3479	IGF1
ENSG00000280780	399.496	3.04336	0.220493	13.8025	2.46142e-43	1.00136e-40	NA	JAKMIP2-AS1
ENSG00000066248	167.414	3.03659	0.249654	12.1632	4.87933e-34	1.16646e-31	25791	NGEF
ENSG00000165983	219.996	3.03308	0.217121	13.9696	2.39081e-44	1.06513e-41	9317	PTER
ENSG00000106538	1025.52	3.02713	0.211549	14.3094	1.91215e-46	1.03118e-43	5919	RARRES2
ENSG00000115380	3041.45	3.02299	0.235249	12.8502	8.58215e-38	2.61857e-35	2202	EFEMP1
ENSG00000130592	273.926	3.00199	0.212553	14.1235	2.72316e-45	1.23818e-42	4046	LSP1
ENSG00000164176	645.611	2.97315	0.513811	5.78647	7.18829e-09	1.77707e-07	10085	EDIL3
ENSG00000120885	24878	2.9669	0.220007	13.4855	1.90419e-41	7.35938e-39	1191	CLU
ENSG00000188517	814.537	2.95815	0.160728	18.4047	1.20386e-75	2.53785e-72	84570	COL25A1
ENSG00000185215	838.282	2.94902	0.255424	11.5456	7.77215e-31	1.46527e-28	7127	TNFAIP2
ENSG00000174343	292.693	2.92894	0.216948	13.5006	1.55048e-41	6.09392e-39	55584	CHRNA9
ENSG00000130226	8191.29	2.92562	0.219215	13.3459	1.25144e-40	4.53431e-38	1804	DPP6
ENSG00000196139	218.717	2.91935	0.332741	8.77365	1.72973e-18	1.26532e-16	8644	AKR1C3
ENSG00000148482	370.284	2.91159	0.294676	9.88066	5.04981e-23	5.32273e-21	221074	SLC39A12
ENSG00000134121	245.122	2.89365	0.237712	12.1729	4.33183e-34	1.04636e-31	10752	CHL1
ENSG00000072858	159.797	2.86365	0.256916	11.1462	7.46941e-29	1.14707e-26	54847	SIDT1
ENSG00000146477	718.614	2.86203	0.2916	9.81493	9.71067e-23	1.00978e-20	6581	SLC22A3
ENSG00000182256	643.594	2.82606	0.441627	6.39921	1.56187e-10	4.84202e-09	2567	GABRG3
ENSG00000105048	293.839	2.78913	0.246512	11.3144	1.11345e-29	1.88466e-27	7138	TNNT1
ENSG00000174059	301.705	2.78562	0.334133	8.33684	7.62991e-17	4.769e-15	947	CD34
ENSG00000136960	13855.5	2.78407	0.225674	12.3367	5.74404e-35	1.47998e-32	5168	ENPP2
ENSG00000186340	360.118	2.77419	0.299589	9.25999	2.04442e-20	1.75585e-18	7058	THBS2
ENSG00000135744	327.488	2.76825	0.256055	10.8111	3.04829e-27	4.25824e-25	183	AGT
ENSG00000250303	941.78	2.76747	0.274105	10.0964	5.73072e-24	6.54629e-22	NA
ENSG00000138722	184.446	2.71413	0.265983	10.2042	1.89943e-24	2.30607e-22	22915	MMRN1
ENSG00000186377	247.459	2.68125	0.218958	12.2455	1.7756e-34	4.47548e-32	260293	CYP4X1
ENSG00000100767	225.562	2.6803	0.334398	8.01528	1.09886e-15	6.09603e-14	89932	PAPLN
ENSG00000140022	579.43	2.67156	0.188997	14.1354	2.29705e-45	1.06532e-42	85439	STON2
ENSG00000102409	533.407	2.64279	0.207195	12.7551	2.92082e-37	8.57353e-35	56271	BEX4
ENSG00000183023	589.801	2.63627	0.27342	9.64182	5.32373e-22	5.18706e-20	6546	SLC8A1
ENSG00000138061	397.578	2.6256	0.222764	11.7865	4.58321e-32	9.57478e-30	1545	CYP1B1
ENSG00000124205	495.349	2.60779	0.519527	5.01954	5.17948e-07	9.34685e-06	1908	EDN3
ENSG00000145934	1244.17	2.58238	0.236573	10.9158	9.68951e-28	1.37847e-25	57451	TENM2
ENSG00000049130	771.943	2.55465	0.215646	11.8465	2.24269e-32	4.9062e-30	4254	KITLG
ENSG00000134533	697.176	2.54681	0.228591	11.1414	7.88868e-29	1.20349e-26	85004	RERG
ENSG00000198948	156.808	2.52013	0.495504	5.086	3.65697e-07	6.85578e-06	9848	MFAP3L
ENSG00000147571	4582.91	2.51031	0.523709	4.79333	1.64036e-06	2.68382e-05	1392	CRH
ENSG00000147256	203.285	2.50011	0.304774	8.20317	2.34139e-16	1.37454e-14	158763	ARHGAP36
ENSG00000170891	5887.54	2.49374	0.19949	12.5006	7.41215e-36	1.99861e-33	54360	CYTL1
ENSG00000164161	281.244	2.48213	0.246702	10.0613	8.19329e-24	9.26801e-22	64399	HHIP
ENSG00000162873	686.657	2.48075	0.209687	11.8307	2.70715e-32	5.81259e-30	55220	KLHDC8A
ENSG00000058085	181.873	2.47736	0.49708	4.98382	6.23423e-07	1.1129e-05	3918	LAMC2
ENSG00000120708	38269.6	2.46681	0.155496	15.8642	1.12171e-56	1.0838e-53	7045	TGFBI
ENSG00000157557	574.77	2.4605	0.279081	8.81642	1.18179e-18	8.8688e-17	2114	ETS2
ENSG00000061918	738.75	2.42701	0.241861	10.0348	1.07213e-23	1.18389e-21	2983	GUCY1B1
ENSG00000205336	191.612	2.4236	0.311802	7.77289	7.67124e-15	3.94431e-13	9289	ADGRG1
ENSG00000154928	451.168	2.40081	0.489971	4.89991	9.58823e-07	1.63848e-05	2047	EPHB1
ENSG00000113396	196.666	2.37009	0.220352	10.7559	5.55814e-27	7.62649e-25	28965	SLC27A6
ENSG00000123892	348.823	2.36874	0.182744	12.9621	2.00789e-38	6.55788e-36	23682	RAB38
ENSG00000085491	166.604	2.36306	0.231403	10.2119	1.75466e-24	2.14151e-22	29957	SLC25A24
ENSG00000164434	1754.34	2.31046	0.239193	9.65941	4.48431e-22	4.42496e-20	2173	FABP7
ENSG00000018236	1163.13	2.3044	0.228877	10.0683	7.62671e-24	8.6694e-22	1272	CNTN1
ENSG00000138696	454.116	2.29536	0.307631	7.46139	8.56116e-14	3.93118e-12	658	BMPR1B
ENSG00000143502	1423.28	2.29493	0.203374	11.2843	1.56964e-29	2.56327e-27	55061	SUSD4
ENSG00000171951	36997.4	2.29125	0.169459	13.521	1.1759e-41	4.70138e-39	7857	SCG2
ENSG00000154153	1312.27	2.28426	0.128698	17.749	1.75468e-70	2.90638e-67	54463	RETREG1
ENSG00000164683	3811.56	2.28268	0.201402	11.334	8.90753e-30	1.5188e-27	23462	HEY1
ENSG00000174600	215.766	2.28016	0.343469	6.63861	3.16651e-11	1.09431e-09	1240	CMKLR1
ENSG00000102359	176.13	2.26649	0.288193	7.86451	3.70543e-15	1.98442e-13	27286	SRPX2
ENSG00000146072	1800.73	2.25819	0.174735	12.9235	3.31723e-38	1.05374e-35	27242	TNFRSF21
ENSG00000182195	301.175	2.2532	0.203342	11.0808	1.55404e-28	2.29532e-26	23641	LDOC1
ENSG00000041515	206.525	2.23679	0.223106	10.0257	1.17531e-23	1.28557e-21	23026	MYO16
ENSG00000124249	553.873	2.2254	0.202735	10.9769	4.93584e-28	7.10914e-26	60598	KCNK15
ENSG00000119699	1434.71	2.2228	0.234867	9.46409	2.96141e-21	2.71431e-19	7043	TGFB3
ENSG00000125285	192.64	2.20482	0.27084	8.1407	3.92992e-16	2.25571e-14	11166	SOX21
ENSG00000178538	268.427	2.2011	0.232958	9.44849	3.43738e-21	3.12585e-19	767	CA8
ENSG00000156049	249.243	2.19198	0.227191	9.64818	5.00338e-22	4.8955e-20	9630	GNA14
ENSG00000148053	474.792	2.18417	0.268009	8.14962	3.65084e-16	2.10965e-14	4915	NTRK2
ENSG00000164764	676.366	2.1837	0.234994	9.29259	1.5058e-20	1.30779e-18	157869	SBSPON
ENSG00000089199	925.422	2.16964	0.205054	10.5808	3.65739e-26	4.81881e-24	1114	CHGB
ENSG00000147119	340.645	2.16611	0.282371	7.67114	1.70477e-14	8.50151e-13	56548	CHST7
ENSG00000106070	701.953	2.16588	0.152383	14.2133	7.5736e-46	3.73669e-43	2887	GRB10
ENSG00000143162	680.592	2.14094	0.14586	14.678	8.91556e-49	5.4406e-46	8804	CREG1
ENSG00000197769	265.35	2.12436	0.32355	6.56578	5.17615e-11	1.71716e-09	440738	MAP1LC3C
ENSG00000136732	1099.87	2.12105	0.126166	16.8117	2.00505e-63	2.73501e-60	2995	GYPC
ENSG00000135838	229.137	2.12051	0.188571	11.2452	2.44565e-29	3.91119e-27	80896	NPL
ENSG00000021645	1333.76	2.10351	0.201182	10.4557	1.37935e-25	1.77698e-23	9369	NRXN3
ENSG00000145824	193.919	2.10217	0.296399	7.09236	1.31845e-12	5.37322e-11	9547	CXCL14
ENSG00000188042	2156.21	2.10054	0.178889	11.7421	7.75006e-32	1.57646e-29	10123	ARL4C
ENSG00000102271	649.58	2.09689	0.232359	9.02438	1.80716e-19	1.46015e-17	56062	KLHL4
ENSG00000187479	299.409	2.07861	0.278109	7.47408	7.77486e-14	3.59863e-12	387763	C11orf96
ENSG00000172020	2627.62	2.06474	0.249161	8.28677	1.16361e-16	7.10075e-15	2596	GAP43
ENSG00000080573	305.626	2.06339	0.229101	9.00648	2.12784e-19	1.70735e-17	50509	COL5A3
ENSG00000176463	2362.18	2.06294	0.223495	9.23036	2.69713e-20	2.27661e-18	28232	SLCO3A1
ENSG00000227640	297.617	2.0423	0.214159	9.53636	1.47932e-21	1.39447e-19	NA	SOX21-AS1
ENSG00000168386	875.803	2.04165	0.304304	6.70925	1.95627e-11	6.94699e-10	11259	FILIP1L
ENSG00000021300	1005.99	2.03773	0.170591	11.9451	6.88276e-33	1.54956e-30	58473	PLEKHB1
ENSG00000112499	1940.31	2.02116	0.48701	4.15014	3.32272e-05	0.000412477	6582	SLC22A2
ENSG00000196091	1747.38	2.01537	0.271779	7.41548	1.21181e-13	5.46707e-12	4604	MYBPC1
ENSG00000185567	194.657	2.0042	0.25138	7.9728	1.55121e-15	8.46376e-14	113146	AHNAK2
ENSG00000162849	160.896	1.99591	0.396473	5.03417	4.79927e-07	8.74924e-06	55083	KIF26B
ENSG00000106483	5715.24	1.98847	0.425898	4.66888	3.02844e-06	4.68488e-05	6424	SFRP4
ENSG00000155011	156.638	1.98729	0.34981	5.68106	1.33865e-08	3.17078e-07	27123	DKK2
ENSG00000187957	5506.31	1.98183	0.118364	16.7436	6.31009e-63	7.31624e-60	92737	DNER
ENSG00000133101	226.469	1.9803	0.246955	8.01887	1.06726e-15	5.94919e-14	8900	CCNA1
ENSG00000175445	156.244	1.97541	0.351618	5.61805	1.93126e-08	4.45168e-07	4023	LPL
ENSG00000130768	294.577	1.97439	0.285136	6.92439	4.37871e-12	1.67831e-10	27293	SMPDL3B
ENSG00000188158	394.408	1.97343	0.22395	8.81191	1.23034e-18	9.17375e-17	4810	NHS
ENSG00000115604	160.905	1.97012	0.283225	6.956	3.5007e-12	1.36204e-10	8809	IL18R1
ENSG00000149218	513.528	1.96819	0.253167	7.77428	7.58788e-15	3.91012e-13	23052	ENDOD1
ENSG00000182175	276.839	1.96203	0.262135	7.48482	7.16463e-14	3.32281e-12	56963	RGMA
ENSG00000108176	204.347	1.95892	0.297969	6.57426	4.88973e-11	1.63383e-09	56521	DNAJC12
ENSG00000010278	4944.46	1.94776	0.136376	14.2823	2.82234e-46	1.45438e-43	928	CD9
ENSG00000197249	936.364	1.92349	0.220554	8.72118	2.7531e-18	1.95833e-16	5265	SERPINA1
ENSG00000162551	191.485	1.90429	0.360152	5.28746	1.24026e-07	2.50962e-06	249	ALPL
ENSG00000120915	375.714	1.90263	0.176423	10.7845	4.07445e-27	5.62395e-25	2053	EPHX2
ENSG00000124507	168.625	1.89684	0.310729	6.10446	1.03147e-09	2.85087e-08	29993	PACSIN1
ENSG00000197959	719.774	1.88552	0.197899	9.52772	1.60782e-21	1.50946e-19	26052	DNM3
ENSG00000175040	1196.44	1.87428	0.151227	12.3938	2.8234e-35	7.43998e-33	9435	CHST2
ENSG00000115468	477.007	1.86993	0.445931	4.19332	2.74899e-05	0.000347391	80303	EFHD1
ENSG00000183876	352.72	1.86827	0.457536	4.08332	4.43972e-05	0.000530489	340075	ARSI
ENSG00000114541	428.581	1.86756	0.162588	11.4864	1.54389e-30	2.819e-28	23150	FRMD4B
ENSG00000156687	534.265	1.86688	0.271933	6.86523	6.63823e-12	2.47085e-10	137970	UNC5D
ENSG00000090339	2723.21	1.86128	0.288571	6.44997	1.11869e-10	3.54391e-09	3383	ICAM1
ENSG00000143786	997.116	1.86066	0.164866	11.2859	1.54123e-29	2.54561e-27	149111	CNIH3
ENSG00000139364	556.363	1.85496	0.228164	8.12994	4.29504e-16	2.4592e-14	114795	TMEM132B
ENSG00000164089	625.966	1.84957	0.503529	3.6732	0.000239527	0.00234264	64850	ETNPPL
ENSG00000205221	532.362	1.84515	0.512067	3.60333	0.000314164	0.00297353	5212	VIT
ENSG00000198417	360.379	1.84014	0.223252	8.24242	1.68758e-16	1.0112e-14	4494	MT1F
ENSG00000064651	3487.75	1.83924	0.173658	10.5911	3.27576e-26	4.34066e-24	6558	SLC12A2
ENSG00000166394	398.851	1.83495	0.209253	8.76906	1.80161e-18	1.31376e-16	51700	CYB5R2
ENSG00000079691	303.899	1.8153	0.162595	11.1646	6.07832e-29	9.45975e-27	55604	CARMIL1
ENSG00000066468	517.05	1.80958	0.231625	7.81257	5.60352e-15	2.92658e-13	2263	FGFR2
ENSG00000099998	182.182	1.80776	0.516532	3.4998	0.000465609	0.00418323	2687	GGT5
ENSG00000197971	556.409	1.80741	0.225074	8.03029	9.72425e-16	5.43363e-14	4155	MBP
ENSG00000104490	199.185	1.80716	0.214052	8.44263	3.1027e-17	2.0413e-15	83988	NCALD
ENSG00000169752	150.081	1.80066	0.24204	7.4395	1.01067e-13	4.60439e-12	145957	NRG4
ENSG00000196839	875.67	1.79851	0.225013	7.99293	1.31771e-15	7.25805e-14	100	ADA
ENSG00000064763	1146.32	1.79725	0.163638	10.9831	4.60874e-28	6.6795e-26	55711	FAR2
ENSG00000042980	252.742	1.78581	0.240319	7.431	1.07777e-13	4.90048e-12	10863	ADAM28
ENSG00000149294	883.772	1.7835	0.233456	7.63958	2.17925e-14	1.0752e-12	4684	NCAM1
ENSG00000184371	4173.64	1.77249	0.219287	8.08297	6.32082e-16	3.59249e-14	1435	CSF1
ENSG00000146411	2899.07	1.76773	0.153632	11.5063	1.22694e-30	2.25806e-28	154091	SLC2A12
ENSG00000103710	1281.52	1.76351	0.303142	5.81743	5.97584e-09	1.49004e-07	51285	RASL12
ENSG00000182732	587.327	1.76243	0.280955	6.273	3.54151e-10	1.04351e-08	9628	RGS6
ENSG00000077274	431.409	1.74768	0.325369	5.37139	7.8134e-08	1.63968e-06	827	CAPN6
ENSG00000115594	908.335	1.74678	0.203233	8.59495	8.3303e-18	5.76631e-16	3554	IL1R1
ENSG00000109743	229.367	1.74647	0.20099	8.68934	3.64552e-18	2.57731e-16	683	BST1
ENSG00000111341	64351.1	1.73798	0.189097	9.19094	3.89415e-20	3.24826e-18	4256	MGP
ENSG00000115414	16428.5	1.72743	0.440392	3.92249	8.76377e-05	0.000956794	2335	FN1
ENSG00000206337	530.005	1.7219	0.201232	8.55676	1.16082e-17	7.87086e-16	NA	HCP5
ENSG00000111424	212.582	1.71627	0.262724	6.5326	6.46385e-11	2.11709e-09	7421	VDR
ENSG00000182263	299.868	1.71269	0.173363	9.87919	5.12433e-23	5.37684e-21	55137	FIGN
ENSG00000112309	184.177	1.7125	0.257363	6.65401	2.85205e-11	9.91547e-10	135152	B3GAT2
ENSG00000169242	311.312	1.70552	0.176661	9.6542	4.71843e-22	4.63626e-20	1942	EFNA1
ENSG00000250786	360.694	1.7015	0.217718	7.81515	5.48961e-15	2.88006e-13	NA	SNHG18
ENSG00000187323	265.916	1.69687	0.29497	5.75267	8.78466e-09	2.13958e-07	1630	DCC
ENSG00000168824	738.841	1.69469	0.432829	3.91539	9.02589e-05	0.000981254	27065	NSG1
ENSG00000169429	1220.91	1.68632	0.520993	3.23674	0.00120901	0.00938595	3576	CXCL8
ENSG00000104611	218.44	1.67924	0.274017	6.12821	8.88707e-10	2.47101e-08	63898	SH2D4A
ENSG00000154080	279.434	1.6731	0.221341	7.55893	4.06404e-14	1.92722e-12	83539	CHST9
ENSG00000130305	779.119	1.66179	0.135419	12.2714	1.28979e-34	3.28669e-32	55695	NSUN5
ENSG00000213694	1634.19	1.65876	0.224467	7.38974	1.47113e-13	6.59847e-12	1903	S1PR3
ENSG00000150782	266.642	1.65827	0.339301	4.8873	1.02227e-06	1.73412e-05	3606	IL18
ENSG00000197261	925.094	1.65216	0.213593	7.7351	1.03319e-14	5.28889e-13	135398	C6orf141
ENSG00000113721	614.504	1.63473	0.244692	6.68076	2.377e-11	8.35155e-10	5159	PDGFRB
ENSG00000185339	1726.09	1.63026	0.166428	9.7956	1.17603e-22	1.20136e-20	6948	TCN2
ENSG00000163618	198.64	1.62943	0.373083	4.36747	1.25693e-05	0.000172162	8618	CADPS
ENSG00000165617	398.559	1.62925	0.232625	7.00375	2.49197e-12	9.83105e-11	51339	DACT1
ENSG00000147862	1539.3	1.62604	0.192722	8.43721	3.24991e-17	2.12887e-15	4781	NFIB
ENSG00000115194	218.756	1.61556	0.327589	4.93167	8.15293e-07	1.41511e-05	7781	SLC30A3
ENSG00000133134	533.265	1.61518	0.268844	6.00787	1.8798e-09	5.00466e-08	84707	BEX2
ENSG00000099282	169.368	1.61492	0.332633	4.85495	1.20419e-06	2.01909e-05	23555	TSPAN15
ENSG00000118898	216.487	1.61299	0.304762	5.29261	1.20581e-07	2.44419e-06	5493	PPL
ENSG00000206120	217.737	1.61271	0.258381	6.24159	4.33136e-10	1.2555e-08	NA	EGFEM1P
ENSG00000185745	586.812	1.612	0.210948	7.64171	2.14361e-14	1.05988e-12	3434	IFIT1
ENSG00000125869	4665.51	1.61091	0.279655	5.76033	8.39492e-09	2.05131e-07	24141	LAMP5
ENSG00000196562	2655.18	1.60964	0.185047	8.69859	3.3604e-18	2.383e-16	55959	SULF2
ENSG00000143842	161.888	1.60883	0.211497	7.60686	2.80841e-14	1.35959e-12	9580	SOX13
ENSG00000079101	192.289	1.5977	0.243896	6.55073	5.72583e-11	1.8914e-09	27098	CLUL1
ENSG00000258754	354.954	1.58533	0.18051	8.78255	1.5981e-18	1.17645e-16	NA	LINC01579
ENSG00000164330	803.311	1.58268	0.197435	8.01619	1.09072e-15	6.06538e-14	1879	EBF1
ENSG00000197635	364.394	1.57735	0.324958	4.854	1.20995e-06	2.02435e-05	1803	DPP4
ENSG00000154639	1512.24	1.56951	0.124176	12.6394	1.28027e-36	3.62052e-34	1525	CXADR
ENSG00000112096	2276.99	1.56932	0.158045	9.92959	3.09541e-23	3.2776e-21	6648	SOD2
ENSG00000196639	441.515	1.55894	0.319557	4.87843	1.06934e-06	1.80735e-05	3269	HRH1
ENSG00000158106	350.296	1.55435	0.219487	7.08175	1.42344e-12	5.78077e-11	114822	RHPN1
ENSG00000221866	595.129	1.55141	0.293107	5.29297	1.20344e-07	2.44152e-06	91584	PLXNA4
ENSG00000171316	389.386	1.54664	0.191581	8.07303	6.85733e-16	3.87841e-14	55636	CHD7
ENSG00000169432	548.652	1.54581	0.242085	6.38541	1.70937e-10	5.26409e-09	6335	SCN9A
ENSG00000145247	3119.67	1.54309	0.166215	9.28374	1.6363e-20	1.41056e-18	132299	OCIAD2
ENSG00000144285	339.317	1.52274	0.19196	7.93262	2.14565e-15	1.16251e-13	6323	SCN1A
ENSG00000146233	1246.57	1.52203	0.158024	9.63163	5.87907e-22	5.70418e-20	51302	CYP39A1
ENSG00000152822	217.253	1.52184	0.23994	6.34258	2.25955e-10	6.82248e-09	2911	GRM1
ENSG00000143387	177.9	1.52148	0.323055	4.70967	2.4812e-06	3.90343e-05	1513	CTSK
ENSG00000116962	11303.8	1.51967	0.276971	5.48674	4.09424e-08	8.93145e-07	4811	NID1
ENSG00000254087	243.497	1.51953	0.250106	6.07556	1.23557e-09	3.38671e-08	4067	LYN
ENSG00000178764	514.668	1.51724	0.184986	8.2019	2.36614e-16	1.38557e-14	22882	ZHX2
ENSG00000157601	793.544	1.51659	0.440367	3.44392	0.00057334	0.00499324	4599	MX1
ENSG00000133067	494.91	1.51596	0.250691	6.04711	1.47463e-09	3.98081e-08	59352	LGR6
ENSG00000134013	1675.2	1.51481	0.459478	3.2968	0.000977943	0.0078469	4017	LOXL2
ENSG00000076554	598.18	1.50978	0.158225	9.54195	1.40167e-21	1.3321e-19	7163	TPD52
ENSG00000243244	239.87	1.50246	0.308942	4.86324	1.15478e-06	1.94251e-05	11037	STON1
ENSG00000211448	206.352	1.50245	0.297917	5.04318	4.57867e-07	8.38002e-06	1734	DIO2
ENSG00000163531	405.997	1.50132	0.192078	7.81622	5.44327e-15	2.86873e-13	23114	NFASC
ENSG00000086619	348.748	1.49604	0.309119	4.83967	1.30052e-06	2.16495e-05	56605	ERO1B
ENSG00000064989	3295.46	1.49214	0.217385	6.86403	6.69437e-12	2.48775e-10	10203	CALCRL
ENSG00000187554	202.645	1.49197	0.270847	5.50854	3.6182e-08	7.96124e-07	7100	TLR5
ENSG00000112782	7000.25	1.49033	0.16749	8.898	5.68631e-19	4.35181e-17	53405	CLIC5
ENSG00000180447	256.997	1.48859	0.23842	6.24356	4.27712e-10	1.24133e-08	2619	GAS1
ENSG00000152127	963.529	1.4833	0.124475	11.9164	9.71641e-33	2.16648e-30	4249	MGAT5
ENSG00000129244	896.376	1.48289	0.20134	7.36512	1.76991e-13	7.84751e-12	482	ATP1B2
ENSG00000165434	3225.67	1.48118	0.119918	12.3517	4.76979e-35	1.24277e-32	283209	PGM2L1
ENSG00000100592	1161.71	1.4733	0.176664	8.33956	7.45674e-17	4.67336e-15	23002	DAAM1
ENSG00000178947	184.324	1.47212	0.206989	7.11203	1.14346e-12	4.66826e-11	399668	SMIM10L2A
ENSG00000136235	1349.53	1.47185	0.278018	5.29408	1.19618e-07	2.42892e-06	10457	GPNMB
ENSG00000173227	271.584	1.46879	0.295531	4.96999	6.69564e-07	1.18252e-05	91683	SYT12
ENSG00000111261	719.146	1.46497	0.205542	7.12735	1.02322e-12	4.19954e-11	54682	MANSC1
ENSG00000183092	161.007	1.46335	0.255084	5.73673	9.65229e-09	2.33884e-07	57596	BEGAIN
ENSG00000126561	150.795	1.46199	0.2761	5.29515	1.18916e-07	2.41678e-06	6776	STAT5A
ENSG00000133169	491.907	1.45816	0.297091	4.90812	9.1955e-07	1.57369e-05	55859	BEX1
ENSG00000054983	769.14	1.4471	0.170419	8.49146	2.04054e-17	1.35971e-15	2581	GALC
ENSG00000135362	312.29	1.44257	0.316331	4.56034	5.10718e-06	7.57712e-05	79899	PRR5L
ENSG00000163630	208.867	1.43852	0.501495	2.86847	0.00412467	0.0266798	132204	SYNPR
ENSG00000109861	28949	1.43718	0.162976	8.81836	1.16143e-18	8.74432e-17	1075	CTSC
ENSG00000135929	445.795	1.43402	0.170066	8.43214	3.39401e-17	2.21078e-15	1593	CYP27A1
ENSG00000150687	6438.25	1.42633	0.238021	5.99244	2.06711e-09	5.45326e-08	11098	PRSS23
ENSG00000242759	180.25	1.42235	0.212901	6.6808	2.37637e-11	8.35155e-10	NA	LINC00882
ENSG00000146555	593.805	1.42085	0.16154	8.79566	1.42208e-18	1.05021e-16	221935	SDK1
ENSG00000235109	377.329	1.41739	0.155944	9.08907	9.98921e-20	8.21418e-18	64288	ZSCAN31
ENSG00000137809	502.581	1.4126	0.451248	3.13044	0.00174548	0.0128885	22801	ITGA11
ENSG00000162745	219.019	1.40858	0.291937	4.82494	1.40048e-06	2.31804e-05	25903	OLFML2B
ENSG00000126010	444.331	1.40489	0.302669	4.64166	3.45618e-06	5.28663e-05	2925	GRPR
ENSG00000198203	319.422	1.40428	0.225013	6.24089	4.35101e-10	1.25962e-08	6819	SULT1C2
ENSG00000184588	503.841	1.40349	0.293766	4.77757	1.77424e-06	2.88317e-05	5142	PDE4B
ENSG00000205838	532.304	1.40094	0.248325	5.64156	1.68513e-08	3.91941e-07	153657	TTC23L
ENSG00000175567	1414.96	1.39564	0.219905	6.34657	2.20168e-10	6.65642e-09	7351	UCP2
ENSG00000155849	2519.27	1.38748	0.44644	3.10787	0.00188443	0.0137416	9844	ELMO1
ENSG00000183145	174.871	1.38621	0.358018	3.87191	0.000107985	0.00115289	53820	RIPPLY3
ENSG00000075275	168.258	1.37479	0.259499	5.29788	1.17155e-07	2.38726e-06	9620	CELSR1
ENSG00000164106	1579.89	1.37411	0.46067	2.98285	0.00285578	0.0195983	11341	SCRG1
ENSG00000164188	295.769	1.37389	0.296795	4.62907	3.67314e-06	5.59267e-05	202151	RANBP3L
ENSG00000166401	690.825	1.37106	0.211055	6.49619	8.23794e-11	2.64218e-09	5271	SERPINB8
ENSG00000156427	239.916	1.37038	0.242272	5.65639	1.54591e-08	3.62835e-07	8817	FGF18
ENSG00000147576	283.544	1.36705	0.229778	5.94943	2.69083e-09	7.0031e-08	137872	ADHFE1
ENSG00000162636	297.735	1.36587	0.189916	7.19198	6.38593e-13	2.67782e-11	284611	FAM102B
ENSG00000179604	1813.12	1.36502	0.258945	5.27147	1.35339e-07	2.71251e-06	23580	CDC42EP4
ENSG00000102024	25934.4	1.36092	0.112467	12.1006	1.04888e-33	2.45683e-31	5358	PLS3
ENSG00000122574	451.986	1.35412	0.308405	4.39071	1.12979e-05	0.000156714	644150	WIPF3
ENSG00000120322	151.68	1.35411	0.204928	6.60771	3.90304e-11	1.32904e-09	56128	PCDHB8
ENSG00000132481	717.806	1.35181	0.231933	5.82846	5.5941e-09	1.39937e-07	91107	TRIM47
ENSG00000118785	28733.6	1.34964	0.238407	5.66109	1.50416e-08	3.54112e-07	6696	SPP1
ENSG00000119922	987.483	1.34949	0.245495	5.49703	3.8624e-08	8.44955e-07	3433	IFIT2
ENSG00000112297	225.996	1.34654	0.221301	6.08463	1.16759e-09	3.21941e-08	202	CRYBG1
ENSG00000085741	266.923	1.34508	0.262821	5.11787	3.09007e-07	5.87822e-06	7481	WNT11
ENSG00000188613	183.515	1.34407	0.248704	5.4043	6.50609e-08	1.38286e-06	340719	NANOS1
ENSG00000172594	398.968	1.34009	0.199696	6.71061	1.93807e-11	6.89295e-10	10924	SMPDL3A
ENSG00000272168	249.978	1.3317	0.226546	5.8783	4.14503e-09	1.05278e-07	NA	CASC15
ENSG00000165694	224.928	1.33078	0.226935	5.86416	4.51414e-09	1.14153e-07	90167	FRMD7
ENSG00000253661	194.768	1.32474	0.325445	4.07056	4.69012e-05	0.000556597	NA	ZFHX4-AS1
ENSG00000135919	4364.56	1.31525	0.180102	7.30284	2.81753e-13	1.21895e-11	5270	SERPINE2
ENSG00000119681	236.03	1.31422	0.283488	4.63589	3.55406e-06	5.42918e-05	4053	LTBP2
ENSG00000272070	172.45	1.30995	0.256651	5.10403	3.32491e-07	6.28373e-06	NA
ENSG00000077585	612.572	1.30703	0.207009	6.31389	2.72106e-10	8.12081e-09	7107	GPR137B
ENSG00000129682	683.881	1.30685	0.198851	6.57198	4.96493e-11	1.65419e-09	2258	FGF13
ENSG00000138759	972.296	1.30623	0.21911	5.9615	2.49932e-09	6.52666e-08	80144	FRAS1
ENSG00000164976	608.213	1.30347	0.182035	7.16058	8.03383e-13	3.34464e-11	57462	MYORG
ENSG00000118503	535.751	1.2966	0.22456	5.77396	7.7428e-09	1.89596e-07	7128	TNFAIP3
ENSG00000099139	183.342	1.28675	0.276434	4.65481	3.24276e-06	4.98649e-05	5125	PCSK5
ENSG00000076864	1507.89	1.28597	0.423094	3.03945	0.00237009	0.016695	5909	RAP1GAP
ENSG00000104783	487.286	1.28411	0.257954	4.97805	6.4227e-07	1.1404e-05	3783	KCNN4
ENSG00000107249	346.135	1.28034	0.17276	7.41108	1.25275e-13	5.64076e-12	169792	GLIS3
ENSG00000076716	1506.28	1.27849	0.18557	6.88952	5.59793e-12	2.11074e-10	2239	GPC4
ENSG00000106066	2110.67	1.27795	0.145848	8.7622	1.91476e-18	1.38322e-16	54504	CPVL
ENSG00000117594	182.372	1.27717	0.346338	3.68762	0.00022636	0.00222726	3290	HSD11B1
ENSG00000065534	346.317	1.27138	0.246872	5.14997	2.60533e-07	5.00538e-06	4638	MYLK
ENSG00000138798	298.523	1.26795	0.182361	6.95295	3.57719e-12	1.38715e-10	1950	EGF
ENSG00000134247	2135.72	1.26717	0.177554	7.13679	9.55352e-13	3.95601e-11	5738	PTGFRN
ENSG00000250846	155.315	1.26686	0.243314	5.20667	1.9226e-07	3.76548e-06	NA	EPHA5-AS1
ENSG00000109576	282.942	1.26665	0.2739	4.62451	3.75476e-06	5.70197e-05	51166	AADAT
ENSG00000048740	1018.17	1.26543	0.173376	7.29879	2.90368e-13	1.25388e-11	10659	CELF2
ENSG00000184524	784.442	1.26451	0.257536	4.91002	9.10653e-07	1.564e-05	51286	CEND1
ENSG00000104447	1039.05	1.26332	0.161409	7.82684	5.00305e-15	2.65482e-13	7227	TRPS1
ENSG00000198832	190.496	1.26158	0.23793	5.30232	1.14339e-07	2.33399e-06	140606	SELENOM
ENSG00000042286	230.445	1.2596	0.222049	5.67264	1.40612e-08	3.32382e-07	84883	AIFM2
ENSG00000133639	8301.95	1.25759	0.111302	11.2989	1.32895e-29	2.21706e-27	694	BTG1
ENSG00000135069	1127.73	1.25622	0.276646	4.54089	5.60166e-06	8.22133e-05	29968	PSAT1
ENSG00000163975	167.232	1.25143	0.195899	6.38813	1.67923e-10	5.17814e-09	4241	MELTF
ENSG00000145242	1432.42	1.25049	0.199301	6.27438	3.51029e-10	1.03563e-08	2044	EPHA5
ENSG00000106823	242.105	1.24931	0.281169	4.44325	8.86117e-06	0.000125141	1842	ECM2
ENSG00000188338	435.77	1.24848	0.288053	4.3342	1.46288e-05	0.000196768	10991	SLC38A3
ENSG00000160145	178.21	1.24688	0.195108	6.39072	1.6511e-10	5.0982e-09	8997	KALRN
ENSG00000110002	699.387	1.24579	0.179876	6.92584	4.33383e-12	1.66386e-10	4013	VWA5A
ENSG00000165996	812.325	1.24263	0.163657	7.59291	3.12809e-14	1.50181e-12	9200	HACD1
ENSG00000145819	601.941	1.23656	0.13646	9.06173	1.28393e-19	1.04834e-17	23092	ARHGAP26
ENSG00000181722	3059.66	1.23504	0.11134	11.0926	1.3634e-28	2.02666e-26	26137	ZBTB20
ENSG00000160963	1038.29	1.23434	0.292249	4.2236	2.40429e-05	0.000307689	136227	COL26A1
ENSG00000107438	193.063	1.23366	0.29699	4.15388	3.26878e-05	0.000405998	9124	PDLIM1
ENSG00000109610	241.068	1.23232	0.212508	5.79892	6.67424e-09	1.65705e-07	6649	SOD3
ENSG00000135324	151.61	1.22957	0.234406	5.24545	1.55902e-07	3.09278e-06	112609	MRAP2
ENSG00000162998	18341.9	1.21991	0.127314	9.58194	9.5241e-22	9.16408e-20	2487	FRZB
ENSG00000008517	192.309	1.21702	0.309088	3.93744	8.23545e-05	0.000906799	9235	IL32
ENSG00000183943	501.594	1.21638	0.228205	5.33022	9.80936e-08	2.02555e-06	5613	PRKX
ENSG00000186591	14642.7	1.2092	0.13299	9.09238	9.68967e-20	7.99622e-18	7328	UBE2H
ENSG00000166145	325.175	1.20391	0.258076	4.66494	3.08704e-06	4.76918e-05	6692	SPINT1
ENSG00000185774	525.744	1.20389	0.29295	4.10955	3.96435e-05	0.000481557	80333	KCNIP4
ENSG00000128849	499.513	1.20289	0.199758	6.02176	1.72531e-09	4.62522e-08	84952	CGNL1
ENSG00000154310	362.09	1.20135	0.150402	7.98756	1.37636e-15	7.56311e-14	23043	TNIK
ENSG00000154096	346.374	1.19923	0.265632	4.51463	6.34286e-06	9.2043e-05	7070	THY1
ENSG00000147509	205.823	1.19878	0.32968	3.63619	0.000276703	0.00265472	8601	RGS20
ENSG00000150054	231.535	1.19718	0.191244	6.25998	3.85032e-10	1.12876e-08	143098	MPP7
ENSG00000115107	1245.99	1.19619	0.154735	7.73052	1.0711e-14	5.44817e-13	55240	STEAP3
ENSG00000116815	695.119	1.19501	0.141011	8.47458	2.35936e-17	1.56766e-15	965	CD58
ENSG00000020129	6366.59	1.18732	0.147701	8.03871	9.07897e-16	5.09763e-14	23154	NCDN
ENSG00000110455	170.69	1.18526	0.224713	5.27457	1.33066e-07	2.66926e-06	84680	ACCS
ENSG00000100473	506.426	1.18147	0.144011	8.20406	2.32399e-16	1.36779e-14	1690	COCH
ENSG00000145703	1636.12	1.1795	0.154615	7.62864	2.37248e-14	1.16558e-12	10788	IQGAP2
ENSG00000153823	825.247	1.17418	0.208066	5.64331	1.66811e-08	3.88372e-07	55022	PID1
ENSG00000107798	3816.23	1.17374	0.214073	5.4829	4.184e-08	9.10157e-07	3988	LIPA
ENSG00000237943	200.617	1.1715	0.248655	4.71137	2.46059e-06	3.87572e-05	NA	PRKCQ-AS1
ENSG00000145362	435.199	1.17134	0.159978	7.32186	2.44558e-13	1.06599e-11	287	ANK2
ENSG00000250120	275.732	1.16764	0.202864	5.75577	8.62491e-09	2.10308e-07	56139	PCDHA10
ENSG00000181481	455.429	1.16533	0.161014	7.23743	4.57272e-13	1.94563e-11	84282	RNF135
ENSG00000108448	1332.9	1.16359	0.244711	4.75495	1.98492e-06	3.19211e-05	147166	TRIM16L
ENSG00000152137	162.498	1.16325	0.297063	3.91585	9.00866e-05	0.00097984	26353	HSPB8
ENSG00000180354	384.284	1.16135	0.169705	6.84336	7.73564e-12	2.86095e-10	222166	MTURN
ENSG00000008086	1917.61	1.16054	0.18477	6.281	3.36409e-10	9.95025e-09	6792	CDKL5
ENSG00000058453	163.784	1.15981	0.187226	6.19474	5.83822e-10	1.66113e-08	9696	CROCC
ENSG00000046774	331.369	1.15515	0.241626	4.78074	1.74648e-06	2.84204e-05	51438	MAGEC2
ENSG00000217801	304.355	1.15446	0.18623	6.19911	5.6782e-10	1.62157e-08	NA
ENSG00000129596	5212.62	1.15227	0.204952	5.62214	1.8861e-08	4.3606e-07	1036	CDO1
ENSG00000172986	312.394	1.15029	0.262889	4.37556	1.2112e-05	0.000166685	727936	GXYLT2
ENSG00000150995	687.882	1.14991	0.18233	6.30673	2.84995e-10	8.46191e-09	3708	ITPR1
ENSG00000166165	3768.93	1.14972	0.415978	2.76389	0.00571166	0.0348547	1152	CKB
ENSG00000109062	512.535	1.14927	0.163103	7.04627	1.83779e-12	7.36036e-11	9368	SLC9A3R1
ENSG00000138449	400.42	1.14848	0.316659	3.62688	0.000286864	0.002742	30061	SLC40A1
ENSG00000138162	300.583	1.1455	0.238429	4.80438	1.55232e-06	2.54934e-05	10579	TACC2
ENSG00000108960	244.514	1.14454	0.239717	4.77452	1.80135e-06	2.91903e-05	23531	MMD
ENSG00000239713	849.17	1.14392	0.145703	7.85098	4.12795e-15	2.20053e-13	60489	APOBEC3G
ENSG00000133985	193.08	1.14358	0.222982	5.12859	2.9192e-07	5.57146e-06	23508	TTC9
ENSG00000100889	233.001	1.13916	0.176374	6.45878	1.05551e-10	3.35289e-09	5106	PCK2
ENSG00000177425	2577.85	1.13907	0.133299	8.54524	1.28272e-17	8.64678e-16	5074	PAWR
ENSG00000064886	404.761	1.13802	0.277433	4.10197	4.09655e-05	0.000494508	1117	CHI3L2
ENSG00000092969	862.496	1.13724	0.195606	5.81391	6.10299e-09	1.52011e-07	7042	TGFB2
ENSG00000154556	245.923	1.13625	0.34615	3.28253	0.00102882	0.00819555	8470	SORBS2
ENSG00000087076	282.738	1.13477	0.268135	4.2321	2.31521e-05	0.000297602	51171	HSD17B14
ENSG00000172183	199.835	1.12954	0.216997	5.20532	1.9366e-07	3.78649e-06	3669	ISG20
ENSG00000230316	1377.39	1.12927	0.238326	4.73832	2.15494e-06	3.44152e-05	NA	FEZF1-AS1
ENSG00000008394	1505.28	1.12869	0.198498	5.68618	1.29913e-08	3.0898e-07	4257	MGST1
ENSG00000234745	5775.82	1.12706	0.139269	8.09265	5.838e-16	3.32622e-14	3106	HLA-B
ENSG00000017260	5144.39	1.12623	0.258927	4.34959	1.36392e-05	0.00018485	27032	ATP2C1
ENSG00000145555	3066.43	1.12616	0.130716	8.61532	6.97455e-18	4.85684e-16	4651	MYO10
ENSG00000146648	3322.68	1.12563	0.222274	5.06415	4.10222e-07	7.6223e-06	1956	EGFR
ENSG00000163132	581.168	1.12525	0.273336	4.11671	3.84323e-05	0.000468509	4487	MSX1
ENSG00000221968	523.572	1.12491	0.223465	5.03393	4.80517e-07	8.75311e-06	3995	FADS3
ENSG00000108387	471.349	1.12486	0.274659	4.09548	4.21303e-05	0.000505698	5414	2018-09-04
ENSG00000134070	1122.58	1.12324	0.134258	8.36627	5.94703e-17	3.80955e-15	3656	IRAK2
ENSG00000135821	14423	1.12311	0.0953167	11.783	4.77834e-32	9.89329e-30	2752	GLUL
ENSG00000211445	6331.9	1.12112	0.184866	6.06448	1.32378e-09	3.60294e-08	2878	GPX3
ENSG00000272841	350.944	1.12059	0.230146	4.86904	1.1214e-06	1.8912e-05	NA
ENSG00000130066	18583.2	1.12037	0.421116	2.66049	0.00780279	0.045077	6303	SAT1
ENSG00000187193	911.487	1.11697	0.23127	4.82971	1.36734e-06	2.26642e-05	4501	MT1X
ENSG00000121039	4000.99	1.11686	0.194152	5.75251	8.79306e-09	2.13958e-07	157506	RDH10
ENSG00000143226	282.917	1.11576	0.25854	4.31563	1.59148e-05	0.000212585	2212	FCGR2A
ENSG00000136237	408.706	1.11542	0.218895	5.0957	3.47449e-07	6.53446e-06	9771	RAPGEF5
ENSG00000221869	2113.17	1.11438	0.220181	5.0612	4.16616e-07	7.72873e-06	1052	CEBPD
ENSG00000160446	557.842	1.11372	0.173217	6.42958	1.27957e-10	4.01516e-09	84885	ZDHHC12
ENSG00000142552	330.023	1.11242	0.184002	6.04572	1.48748e-09	4.01085e-08	57333	RCN3
ENSG00000053438	196.455	1.11188	0.370181	3.00362	0.00266792	0.018496	4826	NNAT
ENSG00000259976	304.964	1.10981	0.193367	5.73938	9.50239e-09	2.30734e-07	NA
ENSG00000146143	1568.15	1.10932	0.233576	4.74928	2.0414e-06	3.27599e-05	5558	PRIM2
ENSG00000109472	713.278	1.10682	0.320997	3.44807	0.000564603	0.00493315	1363	CPE
ENSG00000147408	442.204	1.10449	0.15982	6.91084	4.81783e-12	1.83149e-10	55790	CSGALNACT1
ENSG00000101384	1380.95	1.10287	0.252842	4.36191	1.28931e-05	0.000176077	182	JAG1
ENSG00000155850	2349.82	1.10274	0.181793	6.0659	1.31214e-09	3.57547e-08	1836	SLC26A2
ENSG00000183114	248.594	1.10243	0.190564	5.7851	7.24676e-09	1.78962e-07	163933	FAM43B
ENSG00000005102	190.408	1.10028	0.31972	3.44139	0.000578735	0.00503009	4222	MEOX1
ENSG00000165675	666.103	1.10024	0.147552	7.45665	8.87518e-14	4.06732e-12	10495	ENOX2
ENSG00000171617	1553.94	1.09946	0.192486	5.71188	1.11735e-08	2.67944e-07	8507	ENC1
ENSG00000131711	9956.47	1.09907	0.232936	4.71832	2.37804e-06	3.75899e-05	4131	MAP1B
ENSG00000171224	170.441	1.09815	0.229955	4.77551	1.79255e-06	2.90681e-05	219738	FAM241B
ENSG00000060718	3028.64	1.09806	0.209134	5.25051	1.51678e-07	3.01911e-06	1301	COL11A1
ENSG00000104368	1071.31	1.09805	0.228585	4.8037	1.5576e-06	2.55621e-05	5327	PLAT
ENSG00000138448	3497.54	1.09422	0.275151	3.9768	6.9849e-05	0.00078704	3685	ITGAV
ENSG00000136068	354.422	1.09313	0.261925	4.17346	3.00014e-05	0.000376056	2317	FLNB
ENSG00000183111	240.262	1.09184	0.174216	6.26714	3.67736e-10	1.08216e-08	389337	ARHGEF37
ENSG00000163513	464.806	1.09172	0.274449	3.97785	6.95401e-05	0.00078394	7048	TGFBR2
ENSG00000124098	1993.4	1.0869	0.132133	8.22584	1.93831e-16	1.14662e-14	116151	FAM210B
ENSG00000137642	2329.19	1.08649	0.17751	6.12071	9.31609e-10	2.5841e-08	6653	SORL1
ENSG00000168679	713.218	1.08604	0.202325	5.3678	7.97044e-08	1.6666e-06	9122	SLC16A4
ENSG00000111907	2400.3	1.0848	0.202967	5.34469	9.05704e-08	1.88362e-06	7164	TPD52L1
ENSG00000100065	246.515	1.08293	0.360061	3.00762	0.00263301	0.0182913	29775	CARD10
ENSG00000187244	428.8	1.08275	0.147201	7.35559	1.90092e-13	8.4123e-12	4059	BCAM
ENSG00000099204	837.877	1.08138	0.242293	4.4631	8.07812e-06	0.000115347	3983	ABLIM1
ENSG00000248079	236.315	1.07949	0.194352	5.5543	2.78734e-08	6.24498e-07	NA	DPH6-AS1
ENSG00000180425	492.172	1.0786	0.144752	7.45134	9.24e-14	4.22616e-12	54494	C11orf71
ENSG00000087494	2494.49	1.07478	0.167172	6.42922	1.28264e-10	4.01934e-09	5744	PTHLH
ENSG00000025039	728.632	1.07134	0.216591	4.94639	7.56041e-07	1.32298e-05	58528	RRAGD
ENSG00000189337	239.9	1.07103	0.25014	4.28174	1.85435e-05	0.000244599	23254	KAZN
ENSG00000175274	1451.96	1.069	0.218839	4.88486	1.03504e-06	1.75322e-05	9537	TP53I11
ENSG00000100626	742.478	1.06826	0.190996	5.5931	2.23049e-08	5.08582e-07	57452	GALNT16
ENSG00000069535	469.754	1.06819	0.338131	3.1591	0.00158259	0.0118766	4129	MAOB
ENSG00000135842	271.853	1.0649	0.265369	4.01292	5.99729e-05	0.000688813	116496	FAM129A
ENSG00000175104	300.649	1.06253	0.187741	5.65956	1.51764e-08	3.5656e-07	7189	TRAF6
ENSG00000049540	6409.54	1.06249	0.205021	5.18236	2.19096e-07	4.24091e-06	2006	ELN
ENSG00000157227	264.327	1.04923	0.186115	5.63753	1.7251e-08	4.00434e-07	4323	MMP14
ENSG00000116711	2787.92	1.04823	0.220277	4.75871	1.94835e-06	3.13752e-05	5321	PLA2G4A
ENSG00000261801	944.854	1.04165	0.244753	4.25592	2.0819e-05	0.000270764	NA	LOXL1-AS1
ENSG00000143149	2558.16	1.0415	0.13353	7.79974	6.20346e-15	3.23263e-13	223	ALDH9A1
ENSG00000130203	2917.8	1.04082	0.196502	5.29677	1.17872e-07	2.39976e-06	348	APOE
ENSG00000137831	2564.21	1.03873	0.134162	7.7424	9.75591e-15	5.00509e-13	55075	UACA
ENSG00000180233	797.675	1.03803	0.168261	6.16917	6.86508e-10	1.93903e-08	223082	ZNRF2
ENSG00000223960	168.566	1.03786	0.192339	5.396	6.81422e-08	1.44306e-06	NA
ENSG00000120549	878.082	1.03511	0.163442	6.33319	2.40141e-10	7.23198e-09	56243	KIAA1217
ENSG00000183696	2019.87	1.03489	0.2657	3.89495	9.82189e-05	0.00105591	7378	UPP1
ENSG00000198300	170.222	1.03119	0.270537	3.81165	0.000138039	0.00144645	5178	PEG3
ENSG00000165209	1072.24	1.0308	0.142727	7.22215	5.11715e-13	2.16932e-11	55342	STRBP
ENSG00000135862	7557.64	1.03033	0.173408	5.94167	2.82139e-09	7.30192e-08	3915	LAMC1
ENSG00000170345	966.13	1.02999	0.167886	6.13504	8.51368e-10	2.38147e-08	2353	FOS
ENSG00000213080	495.055	1.02698	0.244966	4.19234	2.7609e-05	0.000348706	NA
ENSG00000176473	341.558	1.02539	0.175601	5.83933	5.24127e-09	1.31394e-07	79446	WDR25
ENSG00000114812	197.931	1.02152	0.194942	5.24014	1.60453e-07	3.1774e-06	7433	VIPR1
ENSG00000034053	265.261	1.02036	0.247777	4.11808	3.82045e-05	0.000466522	321	APBA2
ENSG00000242808	1009.02	1.02026	0.22442	4.54619	5.46248e-06	8.04762e-05	NA	SOX2-OT
ENSG00000135363	930.82	1.01694	0.277028	3.67088	0.000241716	0.00236007	4005	LMO2
ENSG00000128567	886.304	1.01548	0.215161	4.71964	2.36263e-06	3.73717e-05	5420	PODXL
ENSG00000248144	362.357	1.014	0.25249	4.01598	5.91987e-05	0.00068127	126	ADH1C
ENSG00000144560	1855.84	1.01381	0.122785	8.25679	1.49639e-16	9.01292e-15	9686	VGLL4
ENSG00000188290	274.208	1.01333	0.220234	4.60116	4.20135e-06	6.33865e-05	57801	HES4
ENSG00000170017	4134.99	1.00928	0.246438	4.09549	4.21273e-05	0.000505698	214	ALCAM
ENSG00000126803	681.321	1.00655	0.205549	4.89688	9.73685e-07	1.6602e-05	3306	HSPA2
ENSG00000158156	170.58	1.0065	0.202398	4.97287	6.59694e-07	1.16776e-05	55113	XKR8
ENSG00000160190	242.476	1.00425	0.252959	3.97	7.18738e-05	0.000807892	54020	SLC37A1
ENSG00000226608	1049.28	1.00404	0.167992	5.97674	2.27647e-09	5.97838e-08	NA	FTLP3
ENSG00000102172	4992.87	1.00296	0.248364	4.03825	5.38516e-05	0.000628151	6611	SMS
ENSG00000139438	293.67	1.00131	0.300058	3.33706	0.000846696	0.00694272	84915	FAM222A
ENSG00000154217	156.512	1.00006	0.282702	3.53749	0.000403947	0.00370975	26207	PITPNC1
ENSG00000144339	1973.73	0.998262	0.185771	5.3736	7.7178e-08	1.62256e-06	23671	TMEFF2
ENSG00000144821	298.177	0.995835	0.236254	4.2151	2.49663e-05	0.000318101	22989	MYH15
ENSG00000079819	1639.17	0.995084	0.30335	3.28031	0.00103691	0.00823987	2037	EPB41L2
ENSG00000065675	195.277	0.991341	0.280839	3.52993	0.000415677	0.00380712	5588	PRKCQ
ENSG00000137070	739.428	0.989593	0.23888	4.14264	3.43332e-05	0.000424388	3590	IL11RA
ENSG00000071909	334.169	0.988755	0.243448	4.06146	4.87668e-05	0.000574912	140469	MYO3B
ENSG00000181449	1830.16	0.987521	0.142695	6.92051	4.50032e-12	1.72208e-10	6657	SOX2
ENSG00000107338	198.338	0.986898	0.269943	3.65595	0.000256234	0.0024882	6461	SHB
ENSG00000108771	247.854	0.986165	0.230037	4.28699	1.81114e-05	0.000239717	79132	DHX58
ENSG00000111186	618.377	0.984539	0.25245	3.89993	9.62199e-05	0.00103634	81029	WNT5B
ENSG00000128294	975.089	0.984249	0.266429	3.69423	0.000220554	0.00217636	8459	TPST2
ENSG00000166340	3248.94	0.981899	0.13898	7.06504	1.60568e-12	6.4981e-11	1200	TPP1
ENSG00000149557	1252.19	0.980829	0.22553	4.34899	1.36763e-05	0.000185245	9638	FEZ1
ENSG00000230798	184.541	0.979077	0.188065	5.20607	1.92886e-07	3.77455e-06	NA	FOXD3-AS1
ENSG00000243649	212.806	0.977943	0.339278	2.88243	0.00394626	0.0257688	629	CFB
ENSG00000243701	2093.6	0.977868	0.202509	4.82877	1.37378e-06	2.27547e-05	NA	DUBR
ENSG00000008277	382.573	0.977846	0.193887	5.04338	4.57388e-07	8.38002e-06	53616	ADAM22
ENSG00000162512	627.631	0.974728	0.247295	3.94155	8.09551e-05	0.000894789	9672	SDC3
ENSG00000143878	152.321	0.974191	0.258248	3.77231	0.000161744	0.00166475	388	RHOB
ENSG00000157510	501.548	0.971931	0.1911	5.08599	3.65717e-07	6.85578e-06	134265	AFAP1L1
ENSG00000176046	1302.51	0.971437	0.213478	4.55051	5.3515e-06	7.90924e-05	26471	NUPR1
ENSG00000006534	219.514	0.97139	0.264197	3.67676	0.000236217	0.00231319	221	ALDH3B1
ENSG00000125726	786.995	0.969864	0.238422	4.06784	4.74504e-05	0.000562539	970	CD70
ENSG00000111846	358.19	0.969335	0.219303	4.42007	9.86667e-06	0.00013833	2651	GCNT2
ENSG00000182287	6598.21	0.966719	0.13196	7.32585	2.37394e-13	1.03866e-11	8905	AP1S2
ENSG00000196872	203.209	0.966639	0.195197	4.95213	7.34071e-07	1.28762e-05	343990	KIAA1211L
ENSG00000147642	328.037	0.965946	0.350692	2.7544	0.00588002	0.0356739	55638	SYBU
ENSG00000154265	383.374	0.965338	0.209147	4.6156	3.91954e-06	5.93666e-05	23461	ABCA5
ENSG00000177706	2288.47	0.962981	0.220687	4.36355	1.27968e-05	0.000174967	56975	FAM20C
ENSG00000221926	1277.06	0.961358	0.244325	3.93475	8.32831e-05	0.000915983	10626	TRIM16
ENSG00000105329	1819.21	0.961031	0.130843	7.34492	2.05888e-13	9.05946e-12	7040	TGFB1
ENSG00000075340	957.919	0.960717	0.155514	6.17768	6.50488e-10	1.84629e-08	119	ADD2
ENSG00000240204	188.648	0.960189	0.18769	5.11581	3.12392e-07	5.93774e-06	100287482	SMKR1
ENSG00000205683	436.153	0.959547	0.218699	4.38752	1.1465e-05	0.000158819	8110	DPF3
ENSG00000155324	1053.52	0.95942	0.217581	4.40948	1.03621e-05	0.000144751	65983	GRAMD2B
ENSG00000204103	244.922	0.959356	0.293053	3.27366	0.00106163	0.0083935	9935	MAFB
ENSG00000064309	259.45	0.958538	0.219631	4.36432	1.27521e-05	0.00017446	50937	CDON
ENSG00000176533	303.732	0.958497	0.244947	3.91307	9.11288e-05	0.000988394	2788	GNG7
ENSG00000163406	212.089	0.958469	0.255275	3.75465	0.000173581	0.00177086	6565	SLC15A2
ENSG00000100505	3211.31	0.957782	0.136291	7.02748	2.10293e-12	8.40771e-11	114088	TRIM9
ENSG00000146674	43109.6	0.957323	0.190111	5.03559	4.76378e-07	8.69137e-06	3486	IGFBP3
ENSG00000154721	1693.19	0.956843	0.26645	3.59108	0.000329315	0.00309923	58494	JAM2
ENSG00000087086	57226.8	0.955632	0.158593	6.02568	1.68396e-09	4.5196e-08	2512	FTL
ENSG00000108830	564.924	0.95506	0.176667	5.406	6.4448e-08	1.37109e-06	8153	RND2
ENSG00000004399	439.895	0.953831	0.138806	6.87169	6.34473e-12	2.38071e-10	23129	PLXND1
ENSG00000177106	223.814	0.952583	0.178973	5.3225	1.0235e-07	2.10968e-06	64787	EPS8L2
ENSG00000085276	1946.29	0.952558	0.152251	6.2565	3.93719e-10	1.14987e-08	2122	MECOM
ENSG00000100036	457.758	0.947918	0.207746	4.56286	5.04611e-06	7.49611e-05	339665	SLC35E4
ENSG00000182240	1970.38	0.944196	0.177417	5.3219	1.02686e-07	2.11474e-06	25825	BACE2
ENSG00000152518	4127.75	0.942391	0.185082	5.09176	3.54762e-07	6.66119e-06	678	ZFP36L2
ENSG00000102109	657.32	0.942175	0.233671	4.03206	5.529e-05	0.000641701	27344	PCSK1N
ENSG00000064692	405.153	0.940622	0.244306	3.85017	0.000118035	0.00125294	9627	SNCAIP
ENSG00000164930	1245.67	0.940192	0.223199	4.21234	2.52736e-05	0.000321486	8323	FZD6
ENSG00000144810	7485.31	0.937979	0.169144	5.54545	2.93206e-08	6.55025e-07	1295	COL8A1
ENSG00000112981	160.905	0.937872	0.246347	3.80712	0.000140593	0.00146923	8382	NME5
ENSG00000101224	1706.88	0.93721	0.121937	7.68602	1.51787e-14	7.6186e-13	994	CDC25B
ENSG00000121900	761.397	0.936825	0.162129	5.77827	7.54747e-09	1.85401e-07	113452	TMEM54
ENSG00000181744	2003.63	0.934923	0.141187	6.6219	3.54615e-11	1.21645e-09	205428	C3orf58
ENSG00000143507	675.87	0.933598	0.245743	3.79908	0.000145232	0.00151293	11221	DUSP10
ENSG00000134769	1142.52	0.932071	0.149595	6.23062	4.64579e-10	1.34161e-08	1837	DTNA
ENSG00000103264	741.295	0.931991	0.198861	4.68665	2.77714e-06	4.33081e-05	79791	FBXO31
ENSG00000121966	245.273	0.928691	0.248157	3.74235	0.000182306	0.00184607	7852	CXCR4
ENSG00000177409	1389.92	0.928557	0.23173	4.00706	6.14787e-05	0.000704711	219285	SAMD9L
ENSG00000150394	1216.26	0.927128	0.29017	3.19512	0.00139772	0.0106268	1006	CDH8
ENSG00000197147	500.052	0.926751	0.212429	4.36263	1.28509e-05	0.000175604	23507	LRRC8B
ENSG00000152049	2830.04	0.926571	0.253342	3.6574	0.00025479	0.00247729	23704	KCNE4
ENSG00000082438	720.369	0.925178	0.274768	3.36713	0.000759548	0.00635166	22837	COBLL1
ENSG00000184232	1358.02	0.9237	0.225239	4.10098	4.11401e-05	0.000495584	220323	OAF
ENSG00000132357	254.73	0.922903	0.194626	4.74193	2.11692e-06	3.38546e-05	84674	CARD6
ENSG00000204580	3341.7	0.921666	0.131587	7.00422	2.48357e-12	9.82791e-11	780	DDR1
ENSG00000180628	827.318	0.916482	0.139319	6.57832	4.75808e-11	1.59675e-09	84333	PCGF5
ENSG00000203812	192.858	0.915246	0.19779	4.62736	3.70355e-06	5.63159e-05	8337	HIST2H2AA3
ENSG00000185650	1148.86	0.914053	0.150553	6.07132	1.26862e-09	3.4732e-08	677	ZFP36L1
ENSG00000100647	706.984	0.913356	0.199907	4.56891	4.90262e-06	7.2923e-05	9766	SUSD6
ENSG00000127125	1625.99	0.912646	0.111125	8.21282	2.16053e-16	1.27482e-14	79717	PPCS
ENSG00000167996	18165.7	0.912069	0.237163	3.84575	0.000120182	0.00127314	2495	FTH1
ENSG00000130513	2191.9	0.911884	0.217093	4.20044	2.66399e-05	0.000337569	9518	GDF15
ENSG00000120306	3715.25	0.911361	0.137492	6.62847	3.39195e-11	1.16527e-09	84418	CYSTM1
ENSG00000164300	1595.51	0.910043	0.248841	3.65713	0.000255057	0.00247884	256987	SERINC5
ENSG00000006118	1487.08	0.909875	0.210327	4.326	1.51843e-05	0.000203766	54972	TMEM132A
ENSG00000272196	209.797	0.9065	0.193008	4.6967	2.64404e-06	4.13995e-05	723790	HIST2H2AA4
ENSG00000158373	331.809	0.905354	0.188492	4.80314	1.562e-06	2.56161e-05	3017	HIST1H2BD
ENSG00000180251	219.789	0.904465	0.220542	4.10111	4.11178e-05	0.000495572	389015	SLC9A4
ENSG00000198879	377.704	0.904161	0.196036	4.61222	3.98395e-06	6.02241e-05	57713	SFMBT2
ENSG00000197956	10919.1	0.903006	0.14658	6.16049	7.252e-10	2.04334e-08	6277	S100A6
ENSG00000188277	196.513	0.901758	0.239182	3.77018	0.000163128	0.00167825	643338	C15orf62
ENSG00000034677	1573.33	0.900627	0.144117	6.24927	4.12385e-10	1.19985e-08	25897	RNF19A
ENSG00000187091	277.394	0.899898	0.163358	5.50873	3.61424e-08	7.96124e-07	5333	PLCD1
ENSG00000079156	1391.07	0.898155	0.162755	5.51846	3.41986e-08	7.55268e-07	114880	OSBPL6
ENSG00000164687	212.706	0.897555	0.197559	4.54323	5.53994e-06	8.13698e-05	2171	FABP5
ENSG00000204525	8424.89	0.896433	0.116553	7.69119	1.45778e-14	7.34877e-13	3107	HLA-C
ENSG00000164418	333.556	0.895636	0.296902	3.01661	0.0025562	0.0178273	2898	GRIK2
ENSG00000168461	581.774	0.893491	0.239035	3.7379	0.000185562	0.00187658	11031	RAB31
ENSG00000101746	162.912	0.892501	0.225731	3.95384	7.69082e-05	0.000856592	8715	NOL4
ENSG00000085377	4089.65	0.892181	0.187914	4.74781	2.05632e-06	3.29537e-05	5550	PREP
ENSG00000234975	778.165	0.89201	0.267814	3.33071	0.000866255	0.00708307	NA	FTH1P2
ENSG00000129946	312.786	0.889499	0.20404	4.35945	1.30392e-05	0.000177863	25759	SHC2
ENSG00000237264	497.879	0.887558	0.247975	3.57922	0.000344616	0.0032262	NA	FTH1P11
ENSG00000119917	664.715	0.887164	0.199095	4.45599	8.3507e-06	0.000118509	3437	IFIT3
ENSG00000280852	315.222	0.887015	0.178145	4.97918	6.38548e-07	1.13553e-05	NA
ENSG00000171174	226.115	0.884805	0.187983	4.70684	2.51592e-06	3.95269e-05	64080	RBKS
ENSG00000164951	9564.33	0.882231	0.212115	4.15921	3.19349e-05	0.000397711	54704	PDP1
ENSG00000168309	486.512	0.882093	0.306482	2.87813	0.00400046	0.0260288	11170	FAM107A
ENSG00000011201	802.947	0.881478	0.305256	2.88767	0.00388106	0.0254087	3730	ANOS1
ENSG00000196154	477.423	0.879886	0.164447	5.35057	8.76798e-08	1.82678e-06	6275	S100A4
ENSG00000151572	256.398	0.879609	0.305189	2.88218	0.00394939	0.0257688	121601	ANO4
ENSG00000095015	618.652	0.879287	0.187316	4.69414	2.67735e-06	4.18928e-05	4214	MAP3K1
ENSG00000091656	1377.29	0.878244	0.205537	4.27293	1.92919e-05	0.000253175	79776	ZFHX4
ENSG00000257704	726.359	0.877471	0.144953	6.05349	1.41738e-09	3.83519e-08	255783	INAFM1
ENSG00000105854	12370.8	0.877071	0.124903	7.02204	2.18646e-12	8.70394e-11	5445	PON2
ENSG00000188051	185.336	0.877007	0.18593	4.71686	2.39509e-06	3.78337e-05	100130519	TMEM221
ENSG00000172830	434.228	0.876704	0.169056	5.18587	2.15008e-07	4.16525e-06	54961	SSH3
ENSG00000122591	7446.79	0.871707	0.227245	3.83598	0.000125064	0.00132048	84668	FAM126A
ENSG00000049089	459.474	0.870572	0.232197	3.74929	0.000177336	0.00180283	1298	COL9A2
ENSG00000181458	833.381	0.869891	0.170371	5.10587	3.29282e-07	6.22816e-06	55076	TMEM45A
ENSG00000227376	853.67	0.868419	0.239068	3.63252	0.000280671	0.00268723	NA	FTH1P16
ENSG00000170390	374.73	0.866403	0.149282	5.80378	6.48344e-09	1.61314e-07	166614	DCLK2
ENSG00000163694	395.743	0.863833	0.202091	4.27448	1.91584e-05	0.000251566	54502	RBM47
ENSG00000163251	520.996	0.863328	0.306954	2.81257	0.0049148	0.0307859	7855	FZD5
ENSG00000204642	262.343	0.861483	0.200764	4.29103	1.77846e-05	0.000235661	3134	HLA-F
ENSG00000178425	412.675	0.861384	0.143679	5.99518	2.03255e-09	5.38046e-08	221294	NT5DC1
ENSG00000169116	347.201	0.860731	0.268948	3.20036	0.00137256	0.0104664	25849	PARM1
ENSG00000127328	590.595	0.860436	0.210728	4.08316	4.44277e-05	0.000530489	117177	RAB3IP
ENSG00000235652	219.201	0.859767	0.20618	4.16998	3.04623e-05	0.000380803	NA
ENSG00000249242	220.186	0.859049	0.225754	3.80525	0.000141663	0.00147841	441027	TMEM150C
ENSG00000197747	5765.98	0.858763	0.261796	3.28027	0.00103708	0.00823987	6281	S100A10
ENSG00000151376	291.337	0.857017	0.164886	5.19762	2.01854e-07	3.93425e-06	10873	ME3
ENSG00000226564	2394.16	0.856641	0.226104	3.7887	0.000151435	0.0015705	NA	FTH1P20
ENSG00000109790	3793.31	0.856466	0.178736	4.79179	1.65297e-06	2.69934e-05	51088	KLHL5
ENSG00000230204	903.395	0.856295	0.239415	3.57662	0.000348065	0.00325586	NA	FTH1P5
ENSG00000134215	1616.32	0.855548	0.232633	3.67768	0.000235369	0.00230684	10451	VAV3
ENSG00000163703	856.981	0.85542	0.177043	4.8317	1.35371e-06	2.24704e-05	78987	CRELD1
ENSG00000146267	532.386	0.854471	0.186106	4.59132	4.40442e-06	6.62349e-05	84553	FAXC
ENSG00000213362	625.133	0.853306	0.250445	3.40716	0.000656418	0.00560651	NA	FTH1P12
ENSG00000162522	158.394	0.852378	0.317524	2.68445	0.00726488	0.042531	57648	KIAA1522
ENSG00000166016	166.897	0.85016	0.273346	3.1102	0.0018696	0.0136634	25841	ABTB2
ENSG00000137441	920.147	0.850106	0.29023	2.92907	0.00339974	0.0227523	83888	FGFBP2
ENSG00000165795	409.039	0.848187	0.252617	3.35761	0.000786204	0.0065392	57447	NDRG2
ENSG00000164733	19000.1	0.847773	0.239322	3.5424	0.000396507	0.00365155	1508	CTSB
ENSG00000103381	169.733	0.843096	0.184995	4.5574	5.17913e-06	7.67405e-05	55313	CPPED1
ENSG00000232187	2972.31	0.842279	0.233316	3.61003	0.000306161	0.00290609	NA	FTH1P7
ENSG00000041982	12180.9	0.842187	0.21882	3.84877	0.000118714	0.00125931	3371	TNC
ENSG00000124406	293.218	0.842024	0.261245	3.22312	0.00126803	0.00979165	10396	ATP8A1
ENSG00000116044	10857.8	0.84196	0.11472	7.33924	2.14809e-13	9.41625e-12	4780	NFE2L2
ENSG00000182134	264.856	0.841353	0.240373	3.50021	0.000464898	0.0041785	11022	TDRKH
ENSG00000112276	613.502	0.841249	0.269247	3.12445	0.00178137	0.0131095	11149	BVES
ENSG00000171444	1277.98	0.840019	0.179343	4.68388	2.81501e-06	4.38102e-05	4163	MCC
ENSG00000116016	212.515	0.839774	0.197674	4.24827	2.15428e-05	0.000278925	2034	EPAS1
ENSG00000151789	974.348	0.836734	0.177819	4.70553	2.53207e-06	3.97268e-05	79750	ZNF385D
ENSG00000244694	553.01	0.836615	0.222751	3.75584	0.000172764	0.00176523	442213	PTCHD4
ENSG00000219507	883.163	0.835788	0.251719	3.32032	0.00089913	0.00731833	NA	FTH1P8
ENSG00000112852	522.271	0.835277	0.2138	3.90681	9.35238e-05	0.00100965	56133	PCDHB2
ENSG00000179862	172.351	0.834643	0.211658	3.94335	8.03523e-05	0.000889399	163732	CITED4
ENSG00000114737	153.376	0.833918	0.18915	4.40877	1.03958e-05	0.000145134	1154	CISH
ENSG00000223361	2699.25	0.832453	0.235069	3.54132	0.000398133	0.00366507	NA	FTH1P10
ENSG00000074964	277.167	0.832037	0.175709	4.7353	2.18728e-06	3.48836e-05	55160	ARHGEF10L
ENSG00000221821	192.651	0.831935	0.240515	3.45897	0.000542242	0.00477069	441150	C6orf226
ENSG00000119655	7041.67	0.831757	0.17422	4.77417	1.80453e-06	2.92216e-05	10577	NPC2
ENSG00000167333	497.694	0.831594	0.181812	4.57393	4.78664e-06	7.14269e-05	55128	TRIM68
ENSG00000166033	1611.57	0.828913	0.108545	7.6366	2.23027e-14	1.09804e-12	5654	HTRA1
ENSG00000104763	6176.94	0.8288	0.146932	5.6407	1.69363e-08	3.93522e-07	427	ASAH1
ENSG00000197077	241.402	0.828716	0.254328	3.25846	0.00112019	0.00879949	85379	KIAA1671
ENSG00000183401	182.045	0.828038	0.197242	4.19809	2.69174e-05	0.000340714	126075	CCDC159
ENSG00000133943	1833.09	0.826854	0.129737	6.37332	1.84983e-10	5.65907e-09	80017	DGLUCY
ENSG00000143797	4330.57	0.82634	0.209616	3.94216	8.07521e-05	0.000892971	129642	MBOAT2
ENSG00000115525	921.665	0.824872	0.181799	4.53728	5.69834e-06	8.34736e-05	8869	ST3GAL5
ENSG00000143499	836.409	0.824691	0.173811	4.74475	2.08769e-06	3.34102e-05	56950	SMYD2
ENSG00000111371	4551.49	0.82237	0.162238	5.0689	4.00123e-07	7.44062e-06	81539	SLC38A1
ENSG00000111674	576.471	0.822337	0.191725	4.28914	1.79363e-05	0.000237536	2026	ENO2
ENSG00000185507	296.486	0.821753	0.248503	3.30681	0.000943652	0.00762185	3665	IRF7
ENSG00000213453	346.351	0.821058	0.265907	3.08777	0.00201666	0.0145412	NA	FTH1P3
ENSG00000135052	15390.9	0.819887	0.194396	4.2176	2.46914e-05	0.000314771	51280	GOLM1
ENSG00000143819	2217.48	0.817952	0.201109	4.0672	4.75821e-05	0.000562949	2052	EPHX1
ENSG00000064601	4596.46	0.817173	0.099985	8.17295	3.00941e-16	1.75184e-14	5476	CTSA
ENSG00000154734	3720.29	0.814359	0.192713	4.22575	2.38144e-05	0.000305269	9510	ADAMTS1
ENSG00000106560	193.166	0.812621	0.246473	3.297	0.000977248	0.0078446	26157	GIMAP2
ENSG00000067992	1720.51	0.811949	0.13633	5.95578	2.58839e-09	6.74407e-08	5165	PDK3
ENSG00000135108	2983.09	0.810799	0.130241	6.22538	4.80394e-10	1.38212e-08	23014	FBXO21
ENSG00000155760	1474.72	0.810649	0.201188	4.02932	5.59388e-05	0.000648582	8324	FZD7
ENSG00000116132	710.327	0.808882	0.236042	3.42686	0.000610601	0.00527769	5396	PRRX1
ENSG00000125457	509.876	0.806376	0.1694	4.7602	1.93404e-06	3.117e-05	57409	MIF4GD
ENSG00000124212	217.217	0.805826	0.204878	3.93321	8.38203e-05	0.000920753	5740	PTGIS
ENSG00000242960	1138.02	0.805009	0.251277	3.20367	0.00135689	0.0103605	NA	FTH1P23
ENSG00000109466	1703.92	0.803657	0.159081	5.05187	4.3751e-07	8.07113e-06	11275	KLHL2
ENSG00000131242	455.317	0.803323	0.174959	4.59149	4.40091e-06	6.62249e-05	84440	RAB11FIP4
ENSG00000260822	250.851	0.802814	0.176482	4.54898	5.39055e-06	7.96188e-05	NA
ENSG00000148219	200.39	0.799979	0.235323	3.3995	0.000675088	0.0057406	23245	ASTN2
ENSG00000101439	4416.49	0.799885	0.14974	5.34182	9.20175e-08	1.91029e-06	1471	CST3
ENSG00000196935	1795.32	0.799423	0.148408	5.38665	7.17833e-08	1.51601e-06	57522	SRGAP1
ENSG00000149571	608.978	0.796883	0.243184	3.27687	0.00104965	0.00831012	84623	KIRREL3
ENSG00000073711	810.441	0.796089	0.142042	5.60462	2.08711e-08	4.78713e-07	5523	PPP2R3A
ENSG00000066583	3473.08	0.794446	0.110303	7.20239	5.91677e-13	2.49462e-11	51015	ISOC1
ENSG00000127418	2853.1	0.79387	0.137462	5.7752	7.68638e-09	1.88414e-07	53834	FGFRL1
ENSG00000077264	766.178	0.791394	0.198015	3.99663	6.42493e-05	0.000731048	5063	PAK3
ENSG00000119632	1361.8	0.791297	0.189223	4.18183	2.89176e-05	0.000364044	83982	IFI27L2
ENSG00000187653	5324.29	0.791268	0.161612	4.89611	9.77521e-07	1.6652e-05	NA	TMSB4XP8
ENSG00000160999	356.635	0.7895	0.191693	4.11856	3.81239e-05	0.000465783	10603	SH2B2
ENSG00000164929	1926.04	0.789444	0.251002	3.14517	0.00165989	0.0123567	79870	BAALC
ENSG00000205542	68852.6	0.789322	0.163151	4.83797	1.31174e-06	2.18206e-05	7114	TMSB4X
ENSG00000223459	2019.58	0.788154	0.12896	6.11163	9.86186e-10	2.73222e-08	NA	TCAF1P1
ENSG00000079215	1627.5	0.787765	0.217873	3.61571	0.000299521	0.00284925	6507	SLC1A3
ENSG00000198420	5770.11	0.787542	0.120323	6.54521	5.94116e-11	1.95418e-09	9747	TCAF1
ENSG00000145284	544.674	0.78651	0.195311	4.02696	5.65037e-05	0.000653824	79966	SCD5
ENSG00000225826	967.992	0.784537	0.280188	2.80004	0.00510967	0.0317462	NA	LINC00626
ENSG00000076053	2128.05	0.783581	0.139971	5.59817	2.16624e-08	4.95395e-07	10179	RBM7
ENSG00000236876	545.648	0.782293	0.188607	4.14773	3.35783e-05	0.000416167	NA	TMSB4XP1
ENSG00000116661	267.795	0.781476	0.199326	3.92058	8.83349e-05	0.000963046	26232	FBXO2
ENSG00000163050	422.368	0.780854	0.184831	4.2247	2.39264e-05	0.000306536	56997	COQ8A
ENSG00000004776	729.981	0.7792	0.206083	3.781	0.0001562	0.0016127	126393	HSPB6
ENSG00000135124	725.926	0.778376	0.156428	4.97594	6.49312e-07	1.15114e-05	5025	P2RX4
ENSG00000134569	364.695	0.778115	0.221967	3.50554	0.000455679	0.00410741	4038	LRP4
ENSG00000103222	794.225	0.777006	0.186697	4.16186	3.15664e-05	0.000393757	4363	ABCC1
ENSG00000013583	412.163	0.776692	0.170932	4.54386	5.52337e-06	8.12183e-05	50865	HEBP1
ENSG00000129158	421.729	0.776309	0.169788	4.57222	4.82573e-06	7.1964e-05	26297	SERGEF
ENSG00000168610	8111.6	0.773651	0.16374	4.72489	2.30243e-06	3.65442e-05	6774	STAT3
ENSG00000173559	845.26	0.773537	0.221042	3.49951	0.000466115	0.00418323	64859	NABP1
ENSG00000077684	1346.69	0.772954	0.18251	4.23513	2.28423e-05	0.000294436	79960	JADE1
ENSG00000144451	1939.85	0.772918	0.113738	6.79557	1.07882e-11	3.95892e-10	79582	SPAG16
ENSG00000214530	496.43	0.772819	0.160456	4.8164	1.46175e-06	2.41256e-05	10809	STARD10
ENSG00000206341	1307.93	0.771644	0.118638	6.50417	7.81252e-11	2.51617e-09	NA	HLA-H
ENSG00000132294	4584.09	0.770867	0.170411	4.52359	6.08006e-06	8.87291e-05	23167	EFR3A
ENSG00000120129	631.286	0.77056	0.221547	3.4781	0.000504989	0.00448666	1843	DUSP1
ENSG00000167528	300.802	0.769938	0.211409	3.64194	0.000270589	0.00260604	121274	ZNF641
ENSG00000106392	1638.5	0.768305	0.255338	3.00897	0.00262133	0.0182212	56913	C1GALT1
ENSG00000197329	2007.62	0.767701	0.178765	4.29448	1.75106e-05	0.000232436	57162	PELI1
ENSG00000136720	1169.07	0.764337	0.221363	3.45287	0.000554652	0.00485902	9394	HS6ST1
ENSG00000160606	354.733	0.760073	0.192409	3.9503	7.80529e-05	0.000867258	116238	TLCD1
ENSG00000131069	3145.69	0.759556	0.159156	4.77239	1.82051e-06	2.94392e-05	55902	ACSS2
ENSG00000115415	5098.75	0.759437	0.253118	3.00032	0.00269695	0.0186741	6772	STAT1
ENSG00000137880	595.52	0.7593	0.18494	4.10565	4.03173e-05	0.000488136	2644	GCHFR
ENSG00000005893	16955.2	0.758879	0.0948287	8.00263	1.21787e-15	6.74012e-14	3920	LAMP2
ENSG00000145901	1069.83	0.757472	0.186447	4.06266	4.85176e-05	0.000572265	10318	TNIP1
ENSG00000138670	296.113	0.756247	0.221763	3.41016	0.000649258	0.00555969	153020	RASGEF1B
ENSG00000164949	3181.69	0.754827	0.21162	3.5669	0.000361227	0.00336149	2669	GEM
ENSG00000177453	200.316	0.754358	0.263658	2.86113	0.00422139	0.0272035	167359	NIM1K
ENSG00000139278	7615.03	0.753173	0.143586	5.24545	1.55904e-07	3.09278e-06	11010	GLIPR1
ENSG00000166173	728.703	0.751416	0.151571	4.95753	7.13949e-07	1.25613e-05	55323	LARP6
ENSG00000160325	581.63	0.75131	0.233857	3.21268	0.00131501	0.0101006	11094	CACFD1
ENSG00000124225	722.329	0.751171	0.261474	2.87283	0.00406808	0.02638	56937	PMEPA1
ENSG00000236753	182.309	0.751163	0.186459	4.02857	5.61178e-05	0.000650332	NA	MKLN1-AS
ENSG00000089123	771.796	0.749278	0.184212	4.06749	4.75231e-05	0.000562708	55617	TASP1
ENSG00000206503	11101.3	0.749029	0.104605	7.16058	8.03378e-13	3.34464e-11	3105	HLA-A
ENSG00000197557	473.077	0.747812	0.179894	4.15696	3.22509e-05	0.000401215	92104	TTC30A
ENSG00000113296	178.422	0.746014	0.221206	3.37248	0.000744944	0.00624531	7060	THBS4
ENSG00000166833	240.283	0.745704	0.222308	3.35437	0.000795451	0.00659954	89797	NAV2
ENSG00000177946	204.803	0.744489	0.20599	3.61419	0.000301282	0.00286447	92806	CENPBD1
ENSG00000272106	501.058	0.743307	0.20318	3.65836	0.00025383	0.00246912	NA
ENSG00000119698	175.872	0.740062	0.245841	3.01033	0.00260965	0.0181672	57718	PPP4R4
ENSG00000274020	162.85	0.739134	0.270121	2.73631	0.00621333	0.0373266	NA	LINC01138
ENSG00000138496	1808.7	0.738195	0.210678	3.50391	0.000458481	0.00412402	83666	PARP9
ENSG00000198075	386.081	0.736998	0.206841	3.56312	0.000366472	0.00340197	27233	SULT1C4
ENSG00000033170	1623.56	0.736017	0.217794	3.37941	0.000726408	0.00610757	2530	FUT8
ENSG00000138646	441.941	0.735701	0.200183	3.67514	0.000237719	0.00232593	51191	HERC5
ENSG00000168487	1188.02	0.734837	0.181053	4.05868	4.93516e-05	0.000581216	649	BMP1
ENSG00000068079	994.107	0.73435	0.236191	3.10913	0.00187636	0.0136956	3430	IFI35
ENSG00000118242	597.345	0.734314	0.255065	2.87892	0.00399038	0.0259924	55686	MREG
ENSG00000167861	156.93	0.732276	0.247175	2.96258	0.00305071	0.020764	283987	HID1
ENSG00000188765	253.512	0.732098	0.210892	3.47143	0.000517694	0.00458975	NA	TMSB4XP2
ENSG00000197321	1746.66	0.730946	0.116469	6.27586	3.47713e-10	1.02715e-08	6840	SVIL
ENSG00000146938	2707.87	0.730425	0.164855	4.43071	9.39219e-06	0.000132077	57502	NLGN4X
ENSG00000109501	1392.81	0.73001	0.150234	4.85916	1.17882e-06	1.97941e-05	7466	WFS1
ENSG00000215190	1239.97	0.729425	0.246862	2.95479	0.00312886	0.0212026	NA	LINC00680
ENSG00000032444	515.223	0.72734	0.162221	4.48363	7.33855e-06	0.000105305	10908	PNPLA6
ENSG00000156299	867.742	0.727288	0.206959	3.51416	0.000441146	0.00399912	7074	TIAM1
ENSG00000172456	950.715	0.726671	0.206877	3.51258	0.000443778	0.00401983	55277	FGGY
ENSG00000245532	2624.11	0.725313	0.257456	2.81724	0.00484388	0.0304513	NA	NEAT1
ENSG00000109670	1660.57	0.724368	0.171479	4.22423	2.39763e-05	0.000307005	55294	FBXW7
ENSG00000168036	5932.29	0.724308	0.123985	5.84192	5.16037e-09	1.29506e-07	1499	CTNNB1
ENSG00000185760	210.716	0.724131	0.252229	2.87093	0.00409265	0.0264948	56479	KCNQ5
ENSG00000163874	150.256	0.723611	0.209048	3.46146	0.000537258	0.00474247	80149	ZC3H12A
ENSG00000196683	4865.58	0.722776	0.141835	5.0959	3.4708e-07	6.53283e-06	54543	TOMM7
ENSG00000154589	306.982	0.722605	0.16373	4.41338	1.01768e-05	0.000142334	23643	LY96
ENSG00000104419	203.701	0.721675	0.215222	3.35317	0.000798922	0.0066236	10397	NDRG1
ENSG00000089177	355.465	0.719621	0.167348	4.30015	1.70683e-05	0.000227078	55614	KIF16B
ENSG00000159388	1555.8	0.716916	0.123932	5.78473	7.26275e-09	1.79166e-07	7832	BTG2
ENSG00000105245	644.406	0.71519	0.20437	3.49949	0.000466146	0.00418323	9253	NUMBL
ENSG00000122507	1098.34	0.713445	0.201697	3.53721	0.000404376	0.00371222	27241	BBS9
ENSG00000117298	1886.63	0.712254	0.211158	3.37308	0.000743321	0.00623846	1889	ECE1
ENSG00000109323	1018.98	0.708176	0.127283	5.56377	2.64006e-08	5.93795e-07	4126	MANBA
ENSG00000112208	1528.12	0.707069	0.211999	3.33525	0.000852227	0.00698068	9532	BAG2
ENSG00000111817	1501.21	0.705809	0.234801	3.00599	0.00264718	0.0183678	29940	DSE
ENSG00000051108	4956.5	0.705753	0.151654	4.65372	3.26006e-06	5.00977e-05	9709	HERPUD1
ENSG00000185201	4326.19	0.70437	0.244696	2.87855	0.00399511	0.0260099	10581	IFITM2
ENSG00000151967	162.441	0.70355	0.178899	3.93267	8.40066e-05	0.000921926	29970	SCHIP1
ENSG00000109458	219.971	0.703101	0.218513	3.21766	0.0012924	0.00995003	2549	GAB1
ENSG00000175352	272.319	0.701664	0.183769	3.81819	0.000134435	0.00141316	56675	NRIP3
ENSG00000145730	8884.74	0.70163	0.137174	5.11489	3.13924e-07	5.96199e-06	5066	PAM
ENSG00000134352	5234.94	0.701315	0.224802	3.1197	0.00181036	0.0132808	3572	IL6ST
ENSG00000071242	3437.04	0.700365	0.174114	4.02244	5.75977e-05	0.000664164	6196	RPS6KA2
ENSG00000092871	855.218	0.700251	0.166989	4.19339	2.74821e-05	0.000347391	117584	RFFL
ENSG00000105088	7442.97	0.699485	0.141409	4.94652	7.55526e-07	1.32298e-05	93145	OLFM2
ENSG00000151917	569.161	0.699321	0.156048	4.48143	7.41432e-06	0.000106327	221336	BEND6
ENSG00000223551	926.311	0.699236	0.168686	4.1452	3.39525e-05	0.000420354	NA	TMSB4XP4
ENSG00000169756	1686.21	0.699141	0.108727	6.43027	1.2738e-10	4.00246e-09	3987	LIMS1
ENSG00000257337	186.422	0.69889	0.178646	3.91216	9.14762e-05	0.000990771	NA
ENSG00000099330	181.681	0.698301	0.201165	3.47128	0.000517977	0.00458975	79629	OCEL1
ENSG00000155893	663.039	0.696618	0.209684	3.32222	0.00089303	0.00727123	92370	PXYLP1
ENSG00000171914	1071.96	0.694024	0.173792	3.99342	6.51277e-05	0.000738507	83660	TLN2
ENSG00000136560	3082.23	0.694018	0.107453	6.4588	1.05536e-10	3.35289e-09	10010	TANK
ENSG00000120756	465.149	0.693714	0.176062	3.94016	8.14283e-05	0.000898734	5357	PLS1
ENSG00000086289	4664.83	0.693626	0.0992282	6.99021	2.74469e-12	1.07876e-10	54749	EPDR1
ENSG00000197568	506.654	0.692938	0.14767	4.69249	2.69904e-06	4.22036e-05	11147	HHLA3
ENSG00000172346	204.983	0.692163	0.216782	3.19289	0.00140855	0.0106951	27254	CSDC2
ENSG00000006210	561.566	0.692157	0.175554	3.9427	8.05684e-05	0.000891365	6376	CX3CL1
ENSG00000101098	810.315	0.691273	0.234823	2.9438	0.00324209	0.021874	140730	RIMS4
ENSG00000050438	479.478	0.69093	0.194791	3.54703	0.000389601	0.00359509	9498	SLC4A8
ENSG00000131477	218.166	0.690653	0.187012	3.6931	0.00022154	0.00218515	10266	RAMP2
ENSG00000179761	372.266	0.689581	0.235144	2.93258	0.00336155	0.0225162	51268	PIPOX
ENSG00000173890	155.713	0.689469	0.224014	3.0778	0.00208534	0.014962	26996	GPR160
ENSG00000167173	195.862	0.689218	0.191884	3.59184	0.000328354	0.00309154	56905	C15orf39
ENSG00000010626	251.095	0.688177	0.202026	3.40639	0.000658289	0.00561422	10233	LRRC23
ENSG00000100600	1674.58	0.686403	0.194888	3.52203	0.000428251	0.00390665	5641	LGMN
ENSG00000166750	558.885	0.686182	0.198693	3.45348	0.000553409	0.00485363	162394	SLFN5
ENSG00000165495	518.595	0.686079	0.186453	3.67963	0.000233573	0.0022902	63876	PKNOX2
ENSG00000170271	584.599	0.68489	0.189383	3.61643	0.000298697	0.00284339	10826	FAXDC2
ENSG00000153291	184.278	0.684213	0.257033	2.66196	0.00776862	0.0449019	9481	SLC25A27
ENSG00000062598	2353.77	0.683512	0.115693	5.90796	3.46361e-09	8.86509e-08	63916	ELMO2
ENSG00000170365	958.389	0.683353	0.239706	2.8508	0.00436096	0.0279664	4086	SMAD1
ENSG00000124766	4449.06	0.682521	0.201207	3.39214	0.000693495	0.00587343	6659	SOX4
ENSG00000132334	1189.05	0.682365	0.182016	3.74893	0.000177593	0.00180386	5791	PTPRE
ENSG00000140416	7352.24	0.680981	0.246402	2.7637	0.00571506	0.0348663	7168	TPM1
ENSG00000171428	176.89	0.680919	0.186965	3.64196	0.000270566	0.00260604	9	NAT1
ENSG00000166971	1101.17	0.680881	0.160142	4.25174	2.12114e-05	0.000275096	64400	AKTIP
ENSG00000145349	4688.73	0.679561	0.126239	5.38312	7.32072e-08	1.54327e-06	817	CAMK2D
ENSG00000186310	228.439	0.678006	0.247199	2.74275	0.00609266	0.0367159	4675	NAP1L3
ENSG00000113916	379.111	0.677395	0.258299	2.62252	0.00872809	0.0493408	604	BCL6
ENSG00000151364	151.858	0.676361	0.209577	3.22727	0.00124978	0.00966363	65987	KCTD14
ENSG00000167778	1332.53	0.675328	0.142186	4.74961	2.03807e-06	3.27291e-05	84926	SPRYD3
ENSG00000164542	743.723	0.673829	0.166321	4.05137	5.0919e-05	0.000598157	23366	KIAA0895
ENSG00000256043	2272.41	0.673538	0.169936	3.96347	7.38684e-05	0.000828305	1519	CTSO
ENSG00000159363	1116.89	0.672761	0.203819	3.30077	0.000964183	0.00775527	23400	ATP13A2
ENSG00000019144	932.333	0.671448	0.228539	2.93801	0.00330328	0.0221964	23187	PHLDB1
ENSG00000245648	194.805	0.670942	0.231069	2.90365	0.00368841	0.0243615	NA
ENSG00000165895	1805.06	0.670771	0.157501	4.25884	2.05493e-05	0.000267558	143872	ARHGAP42
ENSG00000222009	173.896	0.670472	0.219316	3.0571	0.0022349	0.0158924	149478	BTBD19
ENSG00000173281	775.636	0.669904	0.169397	3.95465	7.66476e-05	0.0008541	79660	PPP1R3B
ENSG00000164463	856.528	0.669741	0.135658	4.93697	7.93462e-07	1.38343e-05	153222	CREBRF
ENSG00000149489	256.987	0.668804	0.227701	2.93721	0.00331179	0.0222429	6094	ROM1
ENSG00000250538	278.424	0.666625	0.228024	2.92349	0.0034613	0.0230976	NA
ENSG00000235750	1979.34	0.666504	0.186571	3.5724	0.000353726	0.00330349	9674	KIAA0040
ENSG00000135905	4347.46	0.662375	0.187407	3.53442	0.000408669	0.00374866	55619	DOCK10
ENSG00000170439	2608.09	0.660676	0.152217	4.34034	1.4226e-05	0.000192017	196410	METTL7B
ENSG00000128394	399.738	0.659645	0.192872	3.42012	0.000625941	0.0053901	200316	APOBEC3F
ENSG00000099889	430.28	0.659287	0.213114	3.09359	0.00197751	0.0143078	421	ARVCF
ENSG00000142949	990.982	0.657239	0.177409	3.70465	0.000211686	0.00209778	5792	PTPRF
ENSG00000065923	877.824	0.656598	0.133334	4.92445	8.45992e-07	1.46292e-05	84679	SLC9A7
ENSG00000173482	417.308	0.655244	0.150347	4.35822	1.31125e-05	0.000178653	5797	PTPRM
ENSG00000214941	836.363	0.654859	0.159228	4.11272	3.9103e-05	0.000475491	125150	ZSWIM7
ENSG00000108828	3427.82	0.653113	0.123671	5.28105	1.28444e-07	2.58326e-06	10493	VAT1
ENSG00000085552	255.268	0.652957	0.204176	3.19801	0.00138382	0.0105384	57549	IGSF9
ENSG00000076043	2680.81	0.65237	0.102209	6.38271	1.73983e-10	5.33662e-09	25996	REXO2
ENSG00000180263	240.823	0.65135	0.211479	3.07997	0.00207022	0.0148764	55785	FGD6
ENSG00000123146	928.152	0.650456	0.165836	3.92228	8.77139e-05	0.000957175	976	ADGRE5
ENSG00000165338	305.959	0.650431	0.166211	3.91328	9.10524e-05	0.000988394	143279	HECTD2
ENSG00000091592	1472.05	0.649238	0.167859	3.86776	0.000109838	0.00117105	22861	NLRP1
ENSG00000167065	194.571	0.647127	0.196279	3.29698	0.000977319	0.0078446	150290	DUSP18
ENSG00000251562	178736	0.646691	0.123431	5.23931	1.61182e-07	3.18913e-06	NA	MALAT1
ENSG00000270124	182.392	0.646535	0.197512	3.2734	0.00106263	0.00839856	NA
ENSG00000117643	404.74	0.646436	0.203535	3.17604	0.00149299	0.0112735	57134	MAN1C1
ENSG00000204386	1502.36	0.645415	0.130147	4.95913	7.08101e-07	1.24678e-05	4758	NEU1
ENSG00000100906	2386.73	0.644659	0.141295	4.56249	5.05502e-06	7.50454e-05	4792	NFKBIA
ENSG00000152056	230.49	0.64392	0.230115	2.79825	0.00513802	0.0318997	130340	AP1S3
ENSG00000152402	475.532	0.640517	0.185088	3.4606	0.000538972	0.00475343	2977	GUCY1A2
ENSG00000099785	526.875	0.639291	0.188379	3.39364	0.000689711	0.00584565	51257	2018-03-02
ENSG00000167123	1472.43	0.638985	0.156885	4.07294	4.64227e-05	0.000551201	51148	CERCAM
ENSG00000166387	750.513	0.638166	0.168288	3.79211	0.000149373	0.0015498	8495	PPFIBP2
ENSG00000184897	1915.81	0.638145	0.115478	5.52613	3.2738e-08	7.25082e-07	8971	H1FX
ENSG00000173545	1242.48	0.637404	0.118818	5.36455	8.11509e-08	1.69532e-06	90441	ZNF622
ENSG00000146278	3016.13	0.637246	0.106887	5.96185	2.49406e-09	6.52025e-08	10957	PNRC1
ENSG00000196712	457.107	0.636459	0.177075	3.5943	0.000325264	0.00306961	4763	NF1
ENSG00000134987	2238.48	0.636362	0.170762	3.72661	0.000194073	0.0019482	134430	WDR36
ENSG00000112679	414.086	0.631591	0.185907	3.39735	0.000680414	0.00577953	56940	DUSP22
ENSG00000168405	327.411	0.630459	0.228899	2.75431	0.00588168	0.0356739	NA	CMAHP
ENSG00000167323	1079.96	0.629861	0.189849	3.31769	0.000907656	0.00737737	6786	STIM1
ENSG00000018510	1449.58	0.628183	0.214922	2.92284	0.00346853	0.0231392	8540	AGPS
ENSG00000158528	297.33	0.628135	0.21466	2.92619	0.00343145	0.0229314	55607	PPP1R9A
ENSG00000114698	401.437	0.627983	0.216902	2.89523	0.00378876	0.0249242	57088	PLSCR4
ENSG00000137269	384.553	0.626945	0.21372	2.93348	0.0033518	0.0224639	55227	LRRC1
ENSG00000170776	1573.84	0.626701	0.127094	4.93101	8.18062e-07	1.41885e-05	11214	AKAP13
ENSG00000118420	164.883	0.626641	0.200674	3.12268	0.00179212	0.013172	90025	UBE3D
ENSG00000155093	1539.75	0.626538	0.172011	3.64243	0.000270073	0.00260405	5799	PTPRN2
ENSG00000142920	304.819	0.625453	0.165799	3.77235	0.000161718	0.00166475	113451	AZIN2
ENSG00000147813	764.841	0.625212	0.202328	3.09009	0.00200098	0.0144551	93100	NAPRT
ENSG00000268388	323.562	0.624312	0.166232	3.75567	0.000172882	0.00176528	NA	FENDRR
ENSG00000185250	177.958	0.623329	0.181787	3.42889	0.000606054	0.00524591	285755	PPIL6
ENSG00000153558	569.922	0.622724	0.153248	4.06351	4.83404e-05	0.000570757	25827	FBXL2
ENSG00000024862	514.814	0.622542	0.138077	4.50865	6.52423e-06	9.44384e-05	25901	CCDC28A
ENSG00000177426	2194.92	0.621578	0.107873	5.76212	8.30616e-09	2.03177e-07	7050	TGIF1
ENSG00000229809	387.871	0.620776	0.184781	3.35952	0.00078078	0.00650108	146542	ZNF688
ENSG00000272686	428.561	0.620055	0.150603	4.11714	3.83596e-05	0.000468169	NA
ENSG00000080845	868.934	0.619018	0.119939	5.16111	2.45484e-07	4.72409e-06	22839	DLGAP4
ENSG00000149115	510.921	0.618676	0.191062	3.23808	0.00120335	0.00935451	85456	TNKS1BP1
ENSG00000172403	468.385	0.618594	0.197897	3.12583	0.00177303	0.0130647	171024	SYNPO2
ENSG00000072609	418.315	0.618455	0.157385	3.92956	8.51002e-05	0.000931283	55743	CHFR
ENSG00000109654	1821.22	0.618012	0.145443	4.24917	2.14567e-05	0.000278122	23321	TRIM2
ENSG00000231925	4620.99	0.617081	0.203766	3.02837	0.00245873	0.01722	6892	TAPBP
ENSG00000111670	866.801	0.617007	0.122114	5.05271	4.35588e-07	8.04849e-06	79158	GNPTAB
ENSG00000120833	896.319	0.614816	0.181514	3.38716	0.000706214	0.0059578	8835	SOCS2
ENSG00000105655	3835.77	0.612577	0.159821	3.83288	0.00012665	0.00133495	51477	ISYNA1
ENSG00000110315	1785.1	0.611884	0.122511	4.99451	5.89859e-07	1.05869e-05	50862	RNF141
ENSG00000203724	197.929	0.611767	0.174848	3.49884	0.000467286	0.00418891	388722	C1orf53
ENSG00000180573	2868.4	0.61147	0.119666	5.1098	3.22502e-07	6.10989e-06	8334	HIST1H2AC
ENSG00000134461	210.325	0.609259	0.172928	3.52319	0.000426384	0.00389115	54522	ANKRD16
ENSG00000131981	12714.9	0.609132	0.138222	4.4069	1.04862e-05	0.000146132	3958	LGALS3
ENSG00000196659	256.436	0.608881	0.17459	3.48749	0.000487578	0.00435198	150737	TTC30B
ENSG00000158793	554.804	0.608601	0.144464	4.21281	2.5221e-05	0.00032117	4817	NIT1
ENSG00000186577	982.886	0.608028	0.143842	4.22704	2.36786e-05	0.000303696	221491	SMIM29
ENSG00000168734	1091.9	0.606854	0.161723	3.75242	0.000175134	0.00178513	11142	PKIG
ENSG00000151914	6211.71	0.605643	0.192015	3.15414	0.00160971	0.012055	667	DST
ENSG00000099250	5118.18	0.605567	0.230177	2.63087	0.00851654	0.0483689	8829	NRP1
ENSG00000256977	175.442	0.605496	0.181251	3.34065	0.00083584	0.00686585	96626	LIMS3
ENSG00000177628	1204.42	0.605311	0.150325	4.02668	5.657e-05	0.000654265	2629	GBA
ENSG00000174446	966.9	0.604453	0.147768	4.09055	4.30356e-05	0.000516004	10302	SNAPC5
ENSG00000100439	2616.6	0.603186	0.180225	3.34685	0.000817352	0.00673067	63874	ABHD4
ENSG00000086666	6841.68	0.599919	0.0974435	6.15658	7.43305e-10	2.09181e-08	54469	ZFAND6
ENSG00000106780	528.173	0.59925	0.175248	3.41945	0.000627484	0.00540116	1955	MEGF9
ENSG00000185112	190.641	0.598967	0.208568	2.87181	0.00408126	0.0264432	131583	FAM43A
ENSG00000197872	1032.58	0.597223	0.169901	3.51513	0.000439539	0.00398611	81553	FAM49A
ENSG00000100983	4710.46	0.596882	0.104236	5.72626	1.02667e-08	2.47736e-07	2937	GSS
ENSG00000108684	664.663	0.596212	0.128054	4.65594	3.22513e-06	4.96268e-05	40	ASIC2
ENSG00000044446	612.12	0.595714	0.181716	3.27826	0.00104448	0.00828152	5256	PHKA2
ENSG00000138613	358.444	0.594628	0.172917	3.43881	0.00058427	0.0050706	83464	APH1B
ENSG00000086544	495.426	0.593654	0.209448	2.83437	0.00459158	0.0291391	80271	ITPKC
ENSG00000163395	436.305	0.593517	0.177578	3.34228	0.000830921	0.00683271	91156	IGFN1
ENSG00000277149	401.549	0.592932	0.143058	4.1447	3.40262e-05	0.000421042	441250	TYW1B
ENSG00000107833	184.765	0.591694	0.216288	2.73568	0.00622522	0.037369	10360	NPM3
ENSG00000134590	4303.78	0.590941	0.108909	5.42603	5.76213e-08	1.23378e-06	8933	RTL8C
ENSG00000181804	257.178	0.590799	0.190111	3.10766	0.00188576	0.013746	285195	SLC9A9
ENSG00000141934	2255.29	0.590343	0.16547	3.56768	0.00036016	0.00335546	8612	PLPP2
ENSG00000260916	466.701	0.590149	0.161992	3.64307	0.000269402	0.00260082	9236	CCPG1
ENSG00000100284	983.197	0.589768	0.16211	3.63808	0.000274682	0.00263752	10043	TOM1
ENSG00000170791	1432.04	0.589377	0.182386	3.23147	0.00123154	0.00953847	79145	CHCHD7
ENSG00000183250	165.997	0.589257	0.201235	2.9282	0.00340925	0.0228093	NA	LINC01547
ENSG00000120860	1233.45	0.588723	0.119915	4.90952	9.13012e-07	1.56481e-05	51019	WASHC3
ENSG00000112294	152.157	0.588677	0.19622	3.00008	0.00269911	0.0186835	7915	ALDH5A1
ENSG00000133302	549.819	0.58835	0.173592	3.38928	0.000700776	0.00591997	84250	SLF1
ENSG00000158290	3219.95	0.588325	0.196018	3.00139	0.00268753	0.0186144	8450	CUL4B
ENSG00000122691	599.001	0.588282	0.217633	2.70309	0.00686986	0.0405666	7291	TWIST1
ENSG00000179766	157.36	0.588136	0.187673	3.13384	0.00172535	0.0127539	NA	ATP8B5P
ENSG00000197119	733.848	0.586552	0.159873	3.66887	0.000243626	0.00237671	123096	SLC25A29
ENSG00000101955	4110.01	0.585912	0.210714	2.7806	0.0054258	0.0333603	8406	SRPX
ENSG00000243477	156.212	0.585228	0.213315	2.74349	0.00607894	0.0366658	24142	NAT6
ENSG00000165714	356.091	0.584741	0.154966	3.77336	0.000161063	0.00165996	118426	BORCS5
ENSG00000008283	741.323	0.584319	0.15314	3.81558	0.000135861	0.00142555	1534	CYB561
ENSG00000114626	323.501	0.583517	0.219527	2.65807	0.00785902	0.0453566	80325	ABTB1
ENSG00000144642	653.159	0.579231	0.200296	2.89188	0.0038295	0.0251351	27303	RBMS3
ENSG00000044090	939.613	0.57838	0.174494	3.31462	0.000917668	0.00743529	9820	CUL7
ENSG00000198168	365.126	0.576098	0.193355	2.97948	0.00288736	0.0197682	258010	SVIP
ENSG00000141401	525.891	0.575534	0.201572	2.85523	0.0043005	0.0276321	3613	IMPA2
ENSG00000127124	1097.31	0.573019	0.166153	3.44875	0.00056318	0.00492257	59269	HIVEP3
ENSG00000114439	3501.71	0.572767	0.136015	4.21105	2.5419e-05	0.000322804	56987	BBX
ENSG00000101608	4893.15	0.572399	0.162623	3.51979	0.000431894	0.00393351	10627	MYL12A
ENSG00000125652	761.316	0.572059	0.154938	3.69218	0.00022234	0.00219025	84266	ALKBH7
ENSG00000132109	650.054	0.571437	0.182758	3.12674	0.00176757	0.013037	6737	TRIM21
ENSG00000137720	560.566	0.5714	0.136792	4.17716	2.95178e-05	0.000370795	64776	C11orf1
ENSG00000231312	233.366	0.570458	0.186258	3.06272	0.00219333	0.0156303	NA
ENSG00000125170	660.184	0.570402	0.181114	3.1494	0.00163603	0.0122278	55715	DOK4
ENSG00000109586	3142.18	0.569884	0.144079	3.95536	7.6421e-05	0.000852394	51809	GALNT7
ENSG00000175866	590.505	0.569486	0.158286	3.59784	0.000320877	0.00303212	10458	BAIAP2
ENSG00000196998	1576.19	0.568966	0.137329	4.14308	3.42679e-05	0.000423807	11152	WDR45
ENSG00000177576	277.87	0.568179	0.204232	2.78202	0.00540212	0.0332987	497661	C18orf32
ENSG00000081803	2053.03	0.567505	0.174917	3.24443	0.00117687	0.00916404	93664	CADPS2
ENSG00000127947	2549.43	0.566961	0.13054	4.3432	1.40424e-05	0.000189872	5782	PTPN12
ENSG00000150593	1328.72	0.566615	0.162027	3.49703	0.000470464	0.00421383	27250	PDCD4
ENSG00000177311	974.991	0.566539	0.165699	3.41908	0.000628343	0.00540655	253461	ZBTB38
ENSG00000185608	1748.64	0.565685	0.143249	3.94896	7.84925e-05	0.000871308	64976	MRPL40
ENSG00000113657	2511.89	0.565657	0.194661	2.90586	0.00366243	0.0242099	1809	DPYSL3
ENSG00000186088	2491.08	0.565375	0.148024	3.81949	0.000133728	0.00140636	54103	GSAP
ENSG00000099992	340.755	0.564932	0.18363	3.07648	0.00209463	0.01501	83874	TBC1D10A
ENSG00000137821	460.502	0.564544	0.175576	3.21538	0.00130272	0.0100195	54839	LRRC49
ENSG00000103145	636.016	0.562916	0.188578	2.98505	0.0028353	0.019504	54985	HCFC1R1
ENSG00000157978	389.477	0.562086	0.158017	3.55713	0.00037493	0.00347076	26119	LDLRAP1
ENSG00000144724	3077.11	0.560193	0.166555	3.36341	0.000769867	0.00642637	5793	PTPRG
ENSG00000095739	694.56	0.559883	0.176601	3.17033	0.00152265	0.0114601	25805	BAMBI
ENSG00000124788	1017.37	0.559783	0.182245	3.07159	0.00212924	0.0152016	6310	ATXN1
ENSG00000106993	1019.38	0.559275	0.149376	3.74408	0.000181058	0.00183503	55664	CDC37L1
ENSG00000101166	2182.9	0.559029	0.144111	3.87915	0.000104821	0.00112014	51012	PRELID3B
ENSG00000138131	675.143	0.557194	0.184253	3.02407	0.00249403	0.0174356	84171	LOXL4
ENSG00000174705	388.971	0.557118	0.195481	2.84998	0.00437218	0.0280305	285590	SH3PXD2B
ENSG00000167272	931.879	0.556619	0.124878	4.4573	8.29986e-06	0.000118005	51367	POP5
ENSG00000151093	611.547	0.556512	0.136834	4.06705	4.7613e-05	0.000563028	54995	OXSM
ENSG00000204389	685.342	0.556305	0.168263	3.30617	0.000945806	0.00763394	3303	HSPA1A
ENSG00000156050	250.405	0.555918	0.202669	2.74299	0.00608825	0.0367084	145483	FAM161B
ENSG00000214455	1469.04	0.554844	0.126657	4.38067	1.18313e-05	0.000163113	NA	RCN1P2
ENSG00000143198	2376.51	0.554796	0.142944	3.88122	0.000103933	0.00111218	4259	MGST3
ENSG00000028839	1138.5	0.554658	0.129906	4.2697	1.9574e-05	0.000256479	9519	TBPL1
ENSG00000105204	491.107	0.553991	0.162611	3.40684	0.000657185	0.005611	9149	DYRK1B
ENSG00000121064	3017.39	0.553327	0.154674	3.57738	0.000347062	0.00324779	59342	SCPEP1
ENSG00000049449	12036.3	0.553204	0.122461	4.51739	6.26066e-06	9.0964e-05	5954	RCN1
ENSG00000277443	7747.93	0.552944	0.16975	3.2574	0.00112439	0.00882349	4082	MARCKS
ENSG00000148057	335.911	0.552487	0.159393	3.46618	0.000527905	0.0046688	414328	IDNK
ENSG00000120278	798.011	0.551586	0.17296	3.18911	0.00142713	0.0108256	57480	PLEKHG1
ENSG00000078804	573.852	0.551055	0.135626	4.06306	4.84331e-05	0.00057156	58476	TP53INP2
ENSG00000161920	402.559	0.550257	0.183245	3.00285	0.00267466	0.0185343	400569	MED11
ENSG00000111653	1311.53	0.548979	0.155751	3.52473	0.000423916	0.0038732	51147	ING4
ENSG00000228623	394.788	0.548863	0.16384	3.34999	0.000808151	0.00667862	NA	ZNF883
ENSG00000148120	1031.25	0.547905	0.20158	2.71806	0.00656659	0.0389843	84909	C9orf3
ENSG00000245060	443.792	0.547476	0.154198	3.55048	0.00038453	0.00355253	NA	LINC00847
ENSG00000135338	713.735	0.546955	0.152974	3.57548	0.000349588	0.00326878	167691	LCA5
ENSG00000085063	16092.1	0.546893	0.145426	3.76063	0.000169485	0.00173595	966	CD59
ENSG00000166169	186.007	0.545741	0.187973	2.90329	0.00369259	0.0243814	27343	POLL
ENSG00000186470	650.124	0.544881	0.141833	3.84171	0.000122179	0.00129312	11118	BTN3A2
ENSG00000092964	5160.8	0.544672	0.172557	3.15648	0.00159688	0.0119761	1808	DPYSL2
ENSG00000182704	3919.22	0.544371	0.14002	3.8878	0.000101156	0.00108471	25987	TSKU
ENSG00000177721	608.669	0.544002	0.14189	3.83396	0.000126098	0.00133034	389289	ANXA2R
ENSG00000071282	402.158	0.543575	0.191942	2.83197	0.00462628	0.0293031	29995	LMCD1
ENSG00000107201	759.486	0.542887	0.203491	2.66787	0.00763343	0.0443083	23586	DDX58
ENSG00000159216	678.722	0.542501	0.194862	2.78403	0.0053688	0.0331286	861	RUNX1
ENSG00000010404	6777.65	0.542257	0.153989	3.5214	0.000429276	0.00391446	3423	IDS
ENSG00000145675	2916.69	0.541922	0.196371	2.75968	0.00578573	0.035214	5295	PIK3R1
ENSG00000075142	15788	0.541573	0.120023	4.51223	6.41507e-06	9.29163e-05	6717	SRI
ENSG00000158467	984.418	0.54146	0.145305	3.72637	0.000194259	0.00194923	23382	AHCYL2
ENSG00000103489	211.656	0.541372	0.202095	2.6788	0.00738868	0.0431034	64131	XYLT1
ENSG00000259431	347.887	0.53917	0.143285	3.76291	0.000167948	0.00172173	79178	THTPA
ENSG00000161277	324.203	0.538015	0.185082	2.9069	0.00365025	0.0241431	199745	THAP8
ENSG00000143578	159.047	0.537986	0.19198	2.8023	0.005074	0.0315699	148327	CREB3L4
ENSG00000130304	307.057	0.537875	0.186483	2.88431	0.00392273	0.0256405	376497	SLC27A1
ENSG00000247271	376.938	0.537773	0.167121	3.21786	0.0012915	0.00994643	NA	ZBED5-AS1
ENSG00000129657	2118.71	0.536963	0.18457	2.90926	0.00362285	0.0239892	6397	SEC14L1
ENSG00000132376	1052.81	0.536922	0.125536	4.27704	1.89399e-05	0.00024926	51763	INPP5K
ENSG00000178971	246.844	0.536027	0.174159	3.07781	0.00208529	0.014962	80169	CTC1
ENSG00000166548	351.626	0.535695	0.174118	3.07661	0.00209366	0.0150077	7084	TK2
ENSG00000115977	1194.18	0.534976	0.154522	3.46214	0.000535893	0.00473403	22848	AAK1
ENSG00000101940	1195.16	0.534661	0.129566	4.12656	3.68232e-05	0.000452274	64743	WDR13
ENSG00000164967	416.565	0.534502	0.142636	3.74733	0.000178728	0.0018138	138716	RPP25L
ENSG00000128610	1434.94	0.534361	0.197637	2.70374	0.00685636	0.0405113	389549	FEZF1
ENSG00000251602	184.441	0.533246	0.197974	2.69351	0.00707031	0.0415557	NA
ENSG00000140105	3494.65	0.532478	0.183109	2.90798	0.00363767	0.0240668	7453	WARS
ENSG00000067141	666.296	0.531445	0.198468	2.67773	0.00741228	0.0431976	4756	NEO1
ENSG00000126005	226.775	0.530999	0.189291	2.80519	0.00502866	0.0313298	101410538	MMP24OS
ENSG00000213639	23898	0.530895	0.109778	4.83607	1.32431e-06	2.20139e-05	5500	PPP1CB
ENSG00000111816	167.247	0.530772	0.200386	2.64875	0.00807895	0.0463605	2444	FRK
ENSG00000152503	715.636	0.529648	0.168341	3.14629	0.00165357	0.0123215	55521	TRIM36
ENSG00000156052	1641.04	0.529362	0.136042	3.89118	9.9759e-05	0.00107147	2776	GNAQ
ENSG00000026652	738.978	0.529251	0.177386	2.98361	0.00284871	0.0195664	56895	AGPAT4
ENSG00000145016	669.694	0.529182	0.151603	3.49058	0.000481965	0.00430685	9711	RUBCN
ENSG00000130396	459.518	0.528725	0.157104	3.36544	0.000764226	0.00638618	4301	AFDN
ENSG00000141376	900.941	0.528277	0.128588	4.10831	3.98566e-05	0.000483639	54828	BCAS3
ENSG00000185630	2456.35	0.52826	0.178618	2.95749	0.00310157	0.0210422	5087	PBX1
ENSG00000158470	235.693	0.527727	0.190899	2.76443	0.00570223	0.0348338	9334	B4GALT5
ENSG00000163291	1114.25	0.527402	0.17005	3.10145	0.00192578	0.0139802	152559	PAQR3
ENSG00000185149	2004.88	0.525991	0.157105	3.34802	0.000813917	0.00670954	4887	NPY2R
ENSG00000178096	200.735	0.525955	0.184808	2.84595	0.00442789	0.0283251	51027	BOLA1
ENSG00000176049	865.113	0.525454	0.14564	3.60789	0.000308694	0.00292774	9832	JAKMIP2
ENSG00000183718	180.468	0.523689	0.190496	2.74908	0.00597628	0.0362027	84851	TRIM52
ENSG00000163683	3643.16	0.522883	0.154949	3.37455	0.000739377	0.00620985	201895	SMIM14
ENSG00000114423	931.313	0.522275	0.171716	3.0415	0.00235404	0.0166173	868	CBLB
ENSG00000235453	176.925	0.522272	0.174813	2.9876	0.00281176	0.0193535	100129250	SMIM27
ENSG00000013306	4053.63	0.521681	0.122281	4.26627	1.98772e-05	0.000259973	51629	SLC25A39
ENSG00000159842	476.896	0.520703	0.183688	2.83472	0.00458664	0.0291197	29	ABR
ENSG00000165175	487.768	0.519583	0.17462	2.97551	0.00292499	0.0199904	58526	MID1IP1
ENSG00000134046	1692	0.517581	0.113822	4.54729	5.43421e-06	8.01105e-05	8932	MBD2
ENSG00000169814	896.798	0.516916	0.131523	3.93023	8.48629e-05	0.000929292	686	BTD
ENSG00000105696	441.284	0.516914	0.184766	2.79766	0.00514743	0.0319496	25789	TMEM59L
ENSG00000255198	187.215	0.516556	0.192838	2.67871	0.00739067	0.0431042	NA	SNHG9
ENSG00000187164	898.635	0.515836	0.187409	2.75246	0.00591485	0.0358587	57698	SHTN1
ENSG00000103174	275.294	0.515122	0.176849	2.91278	0.00358227	0.0237477	51172	NAGPA
ENSG00000157193	1668.45	0.514922	0.190761	2.6993	0.00694857	0.0409376	7804	LRP8
ENSG00000198774	174.962	0.514828	0.195486	2.63358	0.00844902	0.0480796	9182	RASSF9
ENSG00000026508	16943.7	0.514238	0.18504	2.77906	0.00545159	0.0334702	960	CD44
ENSG00000169220	253.66	0.513959	0.174615	2.94339	0.00324642	0.0218968	10636	RGS14
ENSG00000164291	450.504	0.512801	0.137657	3.7252	0.000195161	0.00195517	153642	ARSK
ENSG00000171155	2095.31	0.512254	0.122564	4.17946	2.92199e-05	0.000367451	29071	C1GALT1C1
ENSG00000236859	318.193	0.510925	0.175277	2.91496	0.00355739	0.0236232	NA	NIFK-AS1
ENSG00000124243	1217.35	0.50933	0.142955	3.56286	0.000366831	0.00340394	55653	BCAS4
ENSG00000235501	232.799	0.509004	0.192637	2.6423	0.00823455	0.0470787	NA
ENSG00000188997	241.956	0.508841	0.179686	2.83183	0.00462823	0.0293075	283219	KCTD21
ENSG00000136754	1324.69	0.508605	0.160356	3.17173	0.00151534	0.0114162	10006	ABI1
ENSG00000225973	234.873	0.508484	0.185604	2.73961	0.00615115	0.0370011	101928527	PIGBOS1
ENSG00000080189	1530.21	0.508181	0.113667	4.47079	7.79299e-06	0.00011155	51006	SLC35C2
ENSG00000205730	486.683	0.506749	0.178319	2.84181	0.00448576	0.0286636	162073	ITPRIPL2
ENSG00000142875	4829.07	0.506732	0.160581	3.15562	0.00160159	0.0120037	5567	PRKACB
ENSG00000166946	2044.54	0.506162	0.129603	3.90548	9.40386e-05	0.00101473	23582	CCNDBP1
ENSG00000167680	379.484	0.505512	0.173007	2.92192	0.00347878	0.0231942	10501	SEMA6B
ENSG00000166963	4930.53	0.50518	0.163913	3.08199	0.0020562	0.0147894	4130	MAP1A
ENSG00000142687	3741.59	0.50511	0.126411	3.99577	6.44848e-05	0.000733009	79932	KIAA0319L
ENSG00000184924	599.616	0.505072	0.173229	2.91563	0.00354972	0.0235926	391356	PTRHD1
ENSG00000153363	201.166	0.504686	0.188248	2.68096	0.00734114	0.0429016	NA	LINC00467
ENSG00000135473	597.86	0.504465	0.160862	3.13602	0.00171257	0.0126676	9924	PAN2
ENSG00000161011	8260.01	0.504332	0.126338	3.99191	6.5543e-05	0.00074249	8878	SQSTM1
ENSG00000237310	232.566	0.504114	0.185194	2.72209	0.00648707	0.0386706	NA
ENSG00000116663	372.959	0.503231	0.16106	3.12449	0.00178112	0.0131095	26270	FBXO6
ENSG00000151694	2801.84	0.503186	0.166452	3.02301	0.00250277	0.0174862	6868	ADAM17
ENSG00000133872	11249.6	0.502982	0.122183	4.11661	3.84481e-05	0.000468509	51669	SARAF
ENSG00000092330	1902.61	0.502696	0.117265	4.28682	1.81247e-05	0.000239757	26277	TINF2
ENSG00000149269	864.712	0.500915	0.150618	3.32573	0.000881883	0.0071931	5058	PAK1
ENSG00000169964	764.771	0.499208	0.16825	2.96705	0.00300669	0.0205004	131616	TMEM42
ENSG00000107872	184.355	0.49876	0.178041	2.80138	0.00508848	0.031643	79176	FBXL15
ENSG00000108799	323.588	0.498121	0.179421	2.77626	0.00549882	0.0337065	2145	EZH1
ENSG00000232702	206.861	0.497831	0.172274	2.88977	0.00385525	0.0252839	NA
ENSG00000154511	879.261	0.497803	0.154118	3.23	0.00123789	0.00958121	388650	FAM69A
ENSG00000239779	198.281	0.496239	0.171185	2.89885	0.00374531	0.0246944	23559	WBP1
ENSG00000109320	1544.13	0.495298	0.134315	3.68759	0.000226386	0.00222726	4790	NFKB1
ENSG00000218510	432.566	0.494996	0.174314	2.83969	0.00451579	0.0287841	NA	LINC00339
ENSG00000182916	772.096	0.494103	0.165744	2.98112	0.00287198	0.0196804	56849	TCEAL7
ENSG00000221990	287.526	0.493172	0.153632	3.21009	0.00132694	0.0101821	NA	EXOC3-AS1
ENSG00000104324	1323.59	0.491573	0.135655	3.62371	0.000290408	0.0027713	10404	CPQ
ENSG00000148450	488.235	0.489697	0.172438	2.83984	0.00451366	0.0287841	22921	MSRB2
ENSG00000246695	1032.45	0.489484	0.136083	3.59695	0.000321971	0.00304121	NA	RASSF8-AS1
ENSG00000174749	236.357	0.487604	0.165835	2.9403	0.00327894	0.022084	NA	FAM241A
ENSG00000176485	4790.42	0.486282	0.184816	2.63117	0.00850925	0.0483393	11145	PLA2G16
ENSG00000115129	489.715	0.484924	0.157872	3.07163	0.00212897	0.0152016	9540	TP53I3
ENSG00000123353	611.076	0.484653	0.142367	3.40425	0.000663465	0.00565213	29095	ORMDL2
ENSG00000197712	2240.72	0.48442	0.157405	3.07753	0.00208723	0.0149702	92689	FAM114A1
ENSG00000271122	473.624	0.484322	0.132986	3.64192	0.000270617	0.00260604	NA
ENSG00000108219	1333.51	0.483989	0.142793	3.38946	0.000700316	0.00591823	81619	TSPAN14
ENSG00000171806	447.992	0.482972	0.141825	3.40542	0.000660627	0.00563194	92342	METTL18
ENSG00000175197	1094.16	0.481965	0.167518	2.87709	0.00401357	0.0261068	1649	DDIT3
ENSG00000127720	207.392	0.480878	0.177167	2.71427	0.00664223	0.0393837	84190	METTL25
ENSG00000085871	561.437	0.480293	0.139622	3.43995	0.00058182	0.00505501	4258	MGST2
ENSG00000119950	260.061	0.480213	0.180394	2.66202	0.00776723	0.0449019	4601	MXI1
ENSG00000163637	2571.24	0.479498	0.178805	2.68168	0.00732529	0.0428198	166336	PRICKLE2
ENSG00000114480	2439.64	0.478928	0.137009	3.49558	0.000473027	0.00423515	NA	GBE1
ENSG00000168807	1714.67	0.478172	0.134059	3.56689	0.000361242	0.00336149	6645	SNTB2
ENSG00000170500	2468.23	0.475391	0.130602	3.64001	0.000272627	0.00262213	164832	LONRF2
ENSG00000125352	319.277	0.474952	0.145189	3.27128	0.00107063	0.00845028	7737	RNF113A
ENSG00000170175	555.823	0.474206	0.155338	3.05274	0.0022676	0.0160959	1140	CHRNB1
ENSG00000141562	1767.57	0.473514	0.108674	4.3572	1.31737e-05	0.00017917	26502	NARF
ENSG00000101745	1448.07	0.472979	0.124596	3.79609	0.000146996	0.00152925	23253	ANKRD12
ENSG00000180891	616.361	0.472836	0.134407	3.51794	0.00043491	0.00395026	404093	CUEDC1
ENSG00000135441	523.9	0.4728	0.16132	2.93082	0.00338064	0.0226375	2647	BLOC1S1
ENSG00000256073	320.807	0.472627	0.161663	2.92352	0.00346093	0.0230976	NA	URB1-AS1
ENSG00000050405	11312.4	0.471886	0.122898	3.83966	0.000123206	0.00130279	51474	LIMA1
ENSG00000048052	20576.6	0.47152	0.114632	4.11332	3.90015e-05	0.000474753	9734	HDAC9
ENSG00000175048	778.588	0.470833	0.159183	2.95781	0.00309829	0.0210261	79683	ZDHHC14
ENSG00000175224	2589.24	0.46882	0.108416	4.32428	1.53032e-05	0.000205243	9776	ATG13
ENSG00000135482	231.51	0.468426	0.173365	2.70197	0.00689304	0.0406828	84872	ZC3H10
ENSG00000073331	436.437	0.468152	0.157348	2.97526	0.00292745	0.0200014	80216	ALPK1
ENSG00000184867	664.059	0.468022	0.15481	3.02321	0.0025011	0.0174798	9823	ARMCX2
ENSG00000118600	1014.38	0.467584	0.119136	3.92479	8.68049e-05	0.000948596	10329	RXYLT1
ENSG00000103021	218.682	0.467431	0.167798	2.78568	0.00534153	0.0329954	29070	CCDC113
ENSG00000205544	234.049	0.466832	0.167561	2.78604	0.00533561	0.0329676	254863	TMEM256
ENSG00000146457	5282.51	0.466612	0.125439	3.71983	0.000199357	0.00199091	9589	WTAP
ENSG00000169621	250.439	0.466308	0.158841	2.93569	0.00332809	0.0223146	10887	APLF
ENSG00000102316	12472	0.465794	0.0990106	4.70449	2.54497e-06	3.99022e-05	10916	MAGED2
ENSG00000130489	389.716	0.46568	0.146719	3.17396	0.00150377	0.0113438	9997	SCO2
ENSG00000197555	1923.96	0.465423	0.126867	3.66859	0.000243888	0.00237826	26037	SIPA1L1
ENSG00000043143	341.929	0.465421	0.161207	2.88711	0.00388803	0.0254472	23338	JADE2
ENSG00000263465	1589.97	0.463969	0.117793	3.93885	8.18746e-05	0.00090323	10929	SRSF8
ENSG00000109680	884.551	0.463906	0.132335	3.50553	0.000455693	0.00410741	55296	TBC1D19
ENSG00000108733	570.02	0.463739	0.136791	3.39014	0.000698574	0.00590781	5193	PEX12
ENSG00000150764	242.695	0.463709	0.167031	2.77618	0.00550025	0.0337065	85458	DIXDC1
ENSG00000167081	576.524	0.462335	0.170005	2.71954	0.00653735	0.0388804	5090	PBX3
ENSG00000178149	1163.38	0.462304	0.137817	3.35447	0.000795181	0.00659954	55152	DALRD3
ENSG00000148180	9136.41	0.462067	0.172998	2.67095	0.0075638	0.0439591	2934	GSN
ENSG00000158828	664.703	0.461983	0.166377	2.77672	0.00549098	0.0336763	65018	PINK1
ENSG00000163913	2121.72	0.4607	0.121353	3.79637	0.000146832	0.00152823	55764	IFT122
ENSG00000145388	1053.3	0.459996	0.151969	3.02689	0.0024708	0.0172889	57721	METTL14
ENSG00000169372	558.917	0.459538	0.15574	2.95068	0.00317077	0.0214615	8738	CRADD
ENSG00000112167	498.818	0.459296	0.152008	3.02152	0.00251511	0.0175671	55776	SAYSD1
ENSG00000166900	530.146	0.458678	0.150961	3.03839	0.00237847	0.0167439	6809	STX3
ENSG00000060762	1177.26	0.458577	0.172243	2.66238	0.00775906	0.044869	51660	MPC1
ENSG00000140931	1915.74	0.458386	0.130768	3.50534	0.000456029	0.00410834	123920	CMTM3
ENSG00000186260	637.419	0.457884	0.162653	2.8151	0.00487627	0.0306173	57496	MKL2
ENSG00000027697	3443.94	0.457582	0.127293	3.59472	0.000324737	0.0030661	3459	IFNGR1
ENSG00000104290	1883.73	0.457558	0.124849	3.66489	0.000247446	0.00241094	7976	FZD3
ENSG00000204388	552.921	0.45743	0.162865	2.80864	0.00497512	0.0310714	3304	HSPA1B
ENSG00000132819	742.685	0.456843	0.135216	3.37861	0.000728541	0.00612329	55544	RBM38
ENSG00000111961	580.073	0.456836	0.159786	2.85905	0.00424907	0.0273547	23328	SASH1
ENSG00000146859	737.432	0.455983	0.137232	3.32271	0.000891476	0.00726368	55281	TMEM140
ENSG00000172216	995.485	0.45585	0.16753	2.72101	0.00650831	0.0387674	1051	CEBPB
ENSG00000184226	2278.87	0.455278	0.162071	2.80912	0.00496764	0.031033	5101	PCDH9
ENSG00000170876	4165.01	0.455133	0.135817	3.35108	0.000804959	0.00665997	79188	TMEM43
ENSG00000106665	676.807	0.454922	0.159424	2.85353	0.00432366	0.0277527	7461	CLIP2
ENSG00000184678	1434.45	0.453908	0.167729	2.70619	0.00680592	0.0402662	8349	HIST2H2BE
ENSG00000171606	571.218	0.453455	0.140625	3.22456	0.00126165	0.00974891	10782	ZNF274
ENSG00000165389	2859.25	0.453317	0.12116	3.74147	0.000182947	0.00185175	171546	SPTSSA
ENSG00000109113	6645.9	0.453304	0.121166	3.74118	0.000183159	0.00185308	83871	RAB34
ENSG00000170385	1082.53	0.452952	0.14913	3.03729	0.00238716	0.0167846	7779	SLC30A1
ENSG00000178537	774.165	0.451511	0.123739	3.64889	0.000263371	0.00255216	788	SLC25A20
ENSG00000005059	3629.83	0.451244	0.113429	3.97822	6.94337e-05	0.000783122	55013	MCUB
ENSG00000253982	458.721	0.450201	0.137351	3.27774	0.00104642	0.00829023	NA
ENSG00000176978	2890.99	0.44998	0.136199	3.30385	0.000953672	0.00767872	29952	DPP7
ENSG00000187601	1230.46	0.449599	0.135614	3.31529	0.000915493	0.00742285	28986	MAGEH1
ENSG00000012822	1190.53	0.449227	0.121048	3.71113	0.000206335	0.00205088	57658	CALCOCO1
ENSG00000130958	568.846	0.448409	0.132683	3.37955	0.000726039	0.00610707	11046	SLC35D2
ENSG00000161677	437.419	0.4482	0.16116	2.78109	0.00541763	0.0333412	126119	JOSD2
ENSG00000205808	394.392	0.447221	0.149864	2.98418	0.00284342	0.0195424	403313	PLPP6
ENSG00000161395	426.167	0.446423	0.150859	2.95921	0.00308433	0.0209507	93210	PGAP3
ENSG00000038002	719.592	0.44562	0.137171	3.24864	0.00115959	0.00905715	175	AGA
ENSG00000119711	1378.35	0.445104	0.129143	3.4466	0.000567698	0.00495832	4329	ALDH6A1
ENSG00000065413	1686.55	0.445014	0.167521	2.65648	0.00789623	0.045526	91526	ANKRD44
ENSG00000099949	733.22	0.444202	0.144796	3.06779	0.0021565	0.0153773	8216	LZTR1
ENSG00000174165	518.123	0.444092	0.140902	3.15179	0.00162275	0.0121348	254359	ZDHHC24
ENSG00000164978	445.59	0.444035	0.153943	2.88442	0.0039214	0.0256405	318	NUDT2
ENSG00000083857	867.079	0.443958	0.148153	2.99662	0.00272991	0.0188742	2195	FAT1
ENSG00000167552	43413.7	0.443411	0.147205	3.01221	0.00259355	0.018066	7846	TUBA1A
ENSG00000181045	629.18	0.443384	0.148242	2.99094	0.00278116	0.0191713	284129	SLC26A11
ENSG00000165115	208.414	0.443162	0.169113	2.62051	0.0087798	0.0495968	55582	KIF27
ENSG00000189077	1441.65	0.440148	0.122044	3.60646	0.000310403	0.00294154	83862	TMEM120A
ENSG00000169604	1609.28	0.439976	0.127074	3.46236	0.000535456	0.00473197	84168	ANTXR1
ENSG00000203950	1941.59	0.439126	0.12229	3.59086	0.000329583	0.00310049	26071	RTL8A
ENSG00000151743	658.264	0.4385	0.150137	2.92066	0.0034929	0.0232749	196394	AMN1
ENSG00000151746	932.116	0.438432	0.14023	3.12653	0.00176885	0.0130385	636	BICD1
ENSG00000119559	538.772	0.438116	0.16452	2.66299	0.0077449	0.0447983	148223	C19orf25
ENSG00000174718	856.296	0.438081	0.155749	2.81273	0.00491229	0.0307785	55196	KIAA1551
ENSG00000162733	3619.59	0.436981	0.155241	2.81485	0.00487996	0.0306173	4921	DDR2
ENSG00000182247	1954.45	0.435141	0.135345	3.21504	0.00130426	0.0100247	7325	UBE2E2
ENSG00000121413	1083.02	0.434665	0.127295	3.41464	0.000638672	0.00548524	65982	ZSCAN18
ENSG00000140836	479.502	0.434316	0.162158	2.67835	0.00739868	0.0431292	463	ZFHX3
ENSG00000140830	621.777	0.433701	0.149086	2.90907	0.00362511	0.0239974	54957	TXNL4B
ENSG00000051009	683.358	0.433533	0.15345	2.82524	0.00472452	0.0298277	84067	FAM160A2
ENSG00000168890	736.509	0.425508	0.135414	3.14228	0.00167636	0.0124513	129303	TMEM150A
ENSG00000196116	566.16	0.425448	0.146774	2.89865	0.00374771	0.0247031	23424	TDRD7
ENSG00000155876	2898.59	0.424852	0.114109	3.72322	0.000196698	0.00196681	10670	RRAGA
ENSG00000144567	1310.32	0.424431	0.132886	3.19395	0.00140342	0.0106603	79137	RETREG2
ENSG00000085662	6757.93	0.424243	0.127163	3.33622	0.000849247	0.00696119	231	AKR1B1
ENSG00000127419	916.593	0.423012	0.1559	2.71335	0.00666062	0.0394819	84286	TMEM175
ENSG00000106853	1273.16	0.422758	0.136116	3.10587	0.00189718	0.0138215	22949	PTGR1
ENSG00000132635	733.392	0.422697	0.157778	2.67906	0.00738296	0.0430809	64773	PCED1A
ENSG00000151893	1318.46	0.422639	0.118331	3.57168	0.000354696	0.00330988	143384	CACUL1
ENSG00000154767	1032.04	0.421816	0.136552	3.08905	0.00200801	0.0144968	7508	XPC
ENSG00000158092	1430.87	0.421508	0.120826	3.48856	0.000485627	0.00433664	4690	NCK1
ENSG00000103249	1228.9	0.421267	0.160099	2.63128	0.00850631	0.0483344	1186	CLCN7
ENSG00000110080	846.911	0.421057	0.126967	3.31627	0.000912262	0.00740443	6484	ST3GAL4
ENSG00000087884	603.119	0.420516	0.156193	2.69227	0.00709665	0.0416935	28971	AAMDC
ENSG00000166311	1611.17	0.419161	0.118382	3.54074	0.000399003	0.00367162	6609	SMPD1
ENSG00000124155	8961.24	0.418413	0.127164	3.29035	0.00100062	0.00799562	51604	PIGT
ENSG00000112304	951.92	0.417834	0.157123	2.65929	0.00783066	0.0452154	55856	ACOT13
ENSG00000013392	359.398	0.417605	0.152158	2.74455	0.0060594	0.0365915	112611	RWDD2A
ENSG00000030582	6324.38	0.417008	0.109745	3.7998	0.000144815	0.00150927	2896	GRN
ENSG00000215256	535.135	0.416049	0.152448	2.72912	0.00635033	0.0379824	NA	DHRS4-AS1
ENSG00000103042	683.567	0.415904	0.156088	2.66455	0.00770908	0.0446246	55238	SLC38A7
ENSG00000162976	641.684	0.414091	0.142377	2.90842	0.00363266	0.0240404	130814	PQLC3
ENSG00000181038	961.695	0.413963	0.115563	3.58213	0.000340803	0.00319567	124512	METTL23
ENSG00000101773	4877.42	0.413949	0.12718	3.25482	0.00113465	0.00889201	5932	RBBP8
ENSG00000156587	3897.81	0.413803	0.141336	2.9278	0.00341366	0.0228322	9246	UBE2L6
ENSG00000144645	593.118	0.413136	0.149514	2.7632	0.00572384	0.0349106	114884	OSBPL10
ENSG00000136044	1820.45	0.412619	0.108257	3.81147	0.000138142	0.00144655	55198	APPL2
ENSG00000261824	726.265	0.412036	0.141578	2.9103	0.00361077	0.0239297	NA	LINC00662
ENSG00000186007	714.499	0.41034	0.144021	2.84916	0.00438342	0.0280737	93273	LEMD1
ENSG00000178449	1625.76	0.408758	0.141975	2.87909	0.00398822	0.0259856	84987	COX14
ENSG00000100577	575.023	0.408626	0.141506	2.88769	0.00388078	0.0254087	2954	GSTZ1
ENSG00000100605	646.909	0.407955	0.139094	2.93295	0.00335755	0.0224959	3705	ITPK1
ENSG00000110841	1246.48	0.407557	0.120576	3.38009	0.000724633	0.00609928	8496	PPFIBP1
ENSG00000119408	4141.08	0.407527	0.133875	3.04408	0.00233396	0.0165158	10783	NEK6
ENSG00000164117	793.491	0.407072	0.127302	3.19769	0.00138532	0.0105463	26269	FBXO8
ENSG00000134996	491.388	0.406436	0.149082	2.72625	0.00640581	0.0382649	26578	OSTF1
ENSG00000075945	2116.37	0.406094	0.126877	3.2007	0.00137096	0.0104576	22920	KIFAP3
ENSG00000196950	3008.28	0.405901	0.124446	3.26167	0.00110759	0.00870939	57181	SLC39A10
ENSG00000177868	477.289	0.405475	0.149856	2.70576	0.00681481	0.0402929	374969	SVBP
ENSG00000166224	672.011	0.40396	0.130802	3.08834	0.00201277	0.0145233	8879	SGPL1
ENSG00000164331	581.427	0.403881	0.137424	2.93894	0.00329333	0.0221617	57763	ANKRA2
ENSG00000263753	615.901	0.403459	0.154125	2.61774	0.00885143	0.0499041	NA	LINC00667
ENSG00000204308	2234.52	0.402102	0.140945	2.8529	0.00433227	0.0277901	6048	RNF5
ENSG00000197150	1368.74	0.401764	0.120021	3.34746	0.000815559	0.0067183	11194	ABCB8
ENSG00000101474	4651.68	0.401239	0.141231	2.84101	0.00449715	0.0287206	57136	APMAP
ENSG00000129518	1984	0.400614	0.131966	3.03574	0.00239945	0.0168609	55837	EAPP
ENSG00000114735	384.525	0.398844	0.152278	2.61919	0.00881393	0.049729	51409	HEMK1
ENSG00000105856	3849.18	0.398722	0.106807	3.7331	0.000189136	0.00190442	26959	HBP1
ENSG00000157823	330.005	0.397612	0.148746	2.6731	0.00751543	0.0437382	10239	AP3S2
ENSG00000188938	2159.08	0.397265	0.145868	2.72346	0.00646011	0.0385297	158293	FAM120AOS
ENSG00000144455	1707.73	0.396966	0.125745	3.15692	0.00159445	0.0119617	285362	SUMF1
ENSG00000148468	1565.68	0.395234	0.134487	2.93882	0.00329464	0.0221641	221061	FAM171A1
ENSG00000204070	1045.94	0.395229	0.123336	3.20448	0.00135306	0.0103347	90196	SYS1
ENSG00000130429	9897.16	0.395202	0.128466	3.07632	0.00209575	0.0150134	10095	ARPC1B
ENSG00000138036	915.211	0.394504	0.118004	3.34313	0.000828383	0.00681425	51626	DYNC2LI1
ENSG00000243147	2743.9	0.393173	0.146547	2.68292	0.0072983	0.0427051	9553	MRPL33
ENSG00000149476	1024.5	0.393147	0.136724	2.87548	0.00403419	0.0262188	26007	TKFC
ENSG00000117408	1617.24	0.392585	0.129583	3.0296	0.00244882	0.017161	9670	IPO13
ENSG00000101844	789.697	0.392472	0.149844	2.6192	0.00881355	0.049729	115201	ATG4A
ENSG00000126777	4323.43	0.391797	0.117016	3.34824	0.000813273	0.00670759	3895	KTN1
ENSG00000123575	723.837	0.39156	0.147793	2.64939	0.00806376	0.0463077	139231	FAM199X
ENSG00000089737	4733.49	0.389773	0.105605	3.69085	0.000223506	0.0022008	57062	DDX24
ENSG00000125843	472.609	0.389433	0.139704	2.78755	0.00531082	0.0328495	55317	AP5S1
ENSG00000131788	2103.2	0.388867	0.130339	2.9835	0.00284973	0.0195664	10401	PIAS3
ENSG00000140400	737.885	0.387768	0.13396	2.89466	0.00379575	0.0249579	4123	MAN2C1
ENSG00000165102	1682.61	0.386744	0.142224	2.71925	0.00654301	0.0388915	138050	HGSNAT
ENSG00000027847	1073.93	0.385657	0.122763	3.14146	0.00168107	0.0124814	11285	B4GALT7
ENSG00000183513	1406.46	0.385503	0.111567	3.45536	0.000549565	0.00482539	493753	COA5
ENSG00000158019	1385.18	0.384655	0.118385	3.2492	0.00115729	0.00904497	9577	BABAM2
ENSG00000164114	1377.89	0.384429	0.119165	3.22604	0.00125518	0.00970208	79884	MAP9
ENSG00000108469	390.087	0.383768	0.144794	2.65045	0.00803855	0.0461972	9400	RECQL5
ENSG00000129116	5653.79	0.383247	0.125705	3.04878	0.00229773	0.0162843	23022	PALLD
ENSG00000166710	58392.5	0.382949	0.138509	2.76479	0.00569601	0.034805	567	B2M
ENSG00000005448	1111.98	0.381518	0.139388	2.73709	0.00619852	0.0372666	84058	WDR54
ENSG00000104299	741.56	0.38019	0.133811	2.84125	0.0044937	0.0287065	55756	INTS9
ENSG00000104325	4092.26	0.378675	0.124256	3.04754	0.00230724	0.0163426	1666	DECR1
ENSG00000197746	19972.8	0.378268	0.120374	3.14244	0.00167548	0.0124513	5660	PSAP
ENSG00000160703	507.259	0.378202	0.140211	2.69738	0.00698885	0.041154	79671	NLRX1
ENSG00000106351	910.654	0.377555	0.124456	3.03365	0.00241615	0.0169577	3268	AGFG2
ENSG00000165915	2782.55	0.376601	0.123373	3.05254	0.00226914	0.0161013	91252	SLC39A13
ENSG00000119718	2792.52	0.376283	0.108142	3.47952	0.000502308	0.00446455	8892	EIF2B2
ENSG00000155229	908.001	0.376015	0.138256	2.71971	0.00653393	0.03888	64210	MMS19
ENSG00000114742	2207.8	0.373832	0.104861	3.56504	0.000363807	0.00337994	57599	WDR48
ENSG00000122515	586.143	0.37308	0.135824	2.7468	0.00601806	0.0363987	83637	ZMIZ2
ENSG00000123636	2667.19	0.37235	0.110916	3.35706	0.000787764	0.00654748	29994	BAZ2B
ENSG00000159228	3243.85	0.368409	0.140596	2.62034	0.00878422	0.0496097	873	CBR1
ENSG00000165898	1570.33	0.367914	0.119139	3.08812	0.00201427	0.0145285	122961	ISCA2
ENSG00000140564	1014.7	0.367074	0.130375	2.81553	0.00486967	0.0305858	5045	FURIN
ENSG00000203778	832.002	0.366838	0.121488	3.01953	0.00253165	0.017672	619208	FAM229B
ENSG00000164751	2415.76	0.365064	0.11948	3.05544	0.0022473	0.0159708	5828	PEX2
ENSG00000131966	2739.32	0.361893	0.122865	2.94546	0.00322477	0.0217705	55860	ACTR10
ENSG00000137312	9132.3	0.36186	0.12732	2.84213	0.00448132	0.0286432	10211	FLOT1
ENSG00000117984	4875.47	0.360376	0.120879	2.98128	0.00287042	0.0196804	1509	CTSD
ENSG00000071889	973.469	0.357982	0.127193	2.81448	0.0048857	0.030645	60343	FAM3A
ENSG00000131475	2314.42	0.35764	0.11541	3.09885	0.00194271	0.0140824	84313	VPS25
ENSG00000063322	2435.95	0.357252	0.104141	3.43048	0.000602518	0.0052192	55588	MED29
ENSG00000136003	3422.66	0.35576	0.126771	2.80632	0.00501112	0.0312625	23479	ISCU
ENSG00000144746	7622.97	0.354631	0.113777	3.1169	0.00182765	0.0133864	10550	ARL6IP5
ENSG00000135766	1229.96	0.354374	0.129867	2.72875	0.00635747	0.0380153	54583	EGLN1
ENSG00000140455	778.064	0.353494	0.124602	2.83698	0.00455428	0.0289896	9960	USP3
ENSG00000148290	1278.78	0.352592	0.124127	2.84058	0.00450315	0.028743	6834	SURF1
ENSG00000172765	556.505	0.352304	0.134336	2.62256	0.00872725	0.0493408	23023	TMCC1
ENSG00000151065	696.847	0.352172	0.13057	2.69719	0.0069927	0.0411662	196513	DCP1B
ENSG00000115446	2592.2	0.351856	0.106238	3.31196	0.000926463	0.00749869	25972	UNC50
ENSG00000119801	3962.23	0.350878	0.103778	3.38104	0.000722119	0.00608032	51646	YPEL5
ENSG00000167930	2686.22	0.347546	0.107121	3.24443	0.00117684	0.00916404	83986	FAM234A
ENSG00000187954	1943.9	0.345848	0.126116	2.74229	0.00610125	0.0367486	50626	CYHR1
ENSG00000142082	622.319	0.344113	0.129078	2.66593	0.00767746	0.044491	23410	SIRT3
ENSG00000134308	28662	0.342623	0.112867	3.03563	0.00240035	0.0168621	10971	YWHAQ
ENSG00000137601	1024.08	0.337629	0.12156	2.77746	0.00547853	0.0336178	4750	NEK1
ENSG00000143622	1418.69	0.33721	0.118959	2.83467	0.00458726	0.0291197	6016	RIT1
ENSG00000168724	1539.79	0.337043	0.104684	3.21963	0.00128356	0.00989508	134218	DNAJC21
ENSG00000137575	10293	0.336141	0.112398	2.99063	0.00278398	0.0191851	6386	SDCBP
ENSG00000143164	2563.47	0.33429	0.118394	2.82354	0.00474962	0.0299453	55827	DCAF6
ENSG00000150712	1070.47	0.331483	0.125863	2.63368	0.00844648	0.0480769	54545	MTMR12
ENSG00000181396	840.779	0.328438	0.123288	2.664	0.00772186	0.0446874	79701	OGFOD3
ENSG00000087111	2218.27	0.328163	0.110791	2.96201	0.00305633	0.0207848	94005	PIGS
ENSG00000164896	4111.78	0.324343	0.120644	2.68844	0.00717873	0.042101	10922	FASTK
ENSG00000141441	7339.32	0.323913	0.117292	2.7616	0.0057519	0.0350633	64762	GAREM1
ENSG00000004059	5666.2	0.323709	0.118544	2.7307	0.00631992	0.0378396	381	ARF5
ENSG00000178252	3742.01	0.322246	0.117323	2.74666	0.00602051	0.0363994	11180	WDR6
ENSG00000124357	1739.5	0.321308	0.112758	2.84953	0.00437832	0.0280622	55577	NAGK
ENSG00000000003	3137.93	0.321208	0.121196	2.65032	0.00804163	0.0462035	7105	TSPAN6
ENSG00000139289	17681.5	0.314919	0.119622	2.63262	0.00847298	0.0481804	22822	PHLDA1
ENSG00000161013	2598.91	0.313276	0.11136	2.81318	0.00490541	0.0307437	11282	MGAT4B
ENSG00000178467	1930.68	0.313085	0.10867	2.88106	0.00396338	0.0258383	54681	P4HTM
ENSG00000140264	12029	0.31148	0.115946	2.68642	0.00722212	0.0423324	10169	SERF2
ENSG00000140367	1527.56	0.306912	0.11632	2.63851	0.00832721	0.0475264	92912	UBE2Q2
ENSG00000198938	32781.5	0.303026	0.115048	2.6339	0.00844098	0.0480574	4514	MT-CO3
ENSG00000136451	2334.04	0.302046	0.109771	2.75159	0.0059307	0.0359454	7716	VEZF1
ENSG00000005483	6802.24	0.301894	0.107593	2.8059	0.00501769	0.0312783	55904	KMT2E
ENSG00000113384	4189.15	0.300848	0.108161	2.78147	0.0054113	0.0333275	64083	GOLPH3
ENSG00000011454	2076.06	0.300756	0.114902	2.6175	0.00885764	0.049927	2844	RABGAP1
ENSG00000125734	1707.87	0.299492	0.112437	2.66365	0.00772982	0.0447223	56927	GPR108
ENSG00000196954	1712.28	0.298483	0.111355	2.68047	0.00735196	0.0429541	837	CASP4
ENSG00000172086	1359.99	0.294474	0.107591	2.73698	0.00620062	0.0372696	51315	KRCC1
ENSG00000135334	2145.14	0.288298	0.109058	2.64354	0.00820447	0.0469646	55122	AKIRIN2
ENSG00000165516	2328.75	0.281765	0.104756	2.68973	0.0071509	0.0419485	23588	KLHDC2
ENSG00000140941	9122.85	0.280815	0.107092	2.62218	0.00873681	0.049378	81631	MAP1LC3B
ENSG00000127914	6152.37	0.275507	0.100403	2.74401	0.00606932	0.0366419	10142	AKAP9
ENSG00000132485	2999.99	-0.269123	0.100929	-2.66647	0.00766523	0.0444595	9406	ZRANB2
ENSG00000135535	16222.9	-0.274474	0.0955726	-2.87188	0.00408032	0.0264432	8763	CD164
ENSG00000125944	6831.96	-0.283026	0.100263	-2.82283	0.00476015	0.0300036	10236	HNRNPR
ENSG00000218283	2261.81	-0.28795	0.109122	-2.63878	0.00832057	0.0475002	NA	MORF4L1P1
ENSG00000211460	6101.51	-0.289453	0.109937	-2.63289	0.00846609	0.0481649	7247	TSN
ENSG00000205937	5547.05	-0.291352	0.101992	-2.85661	0.00428194	0.0275205	10921	RNPS1
ENSG00000138078	3194.74	-0.295372	0.111436	-2.6506	0.008035	0.0461883	9581	PREPL
ENSG00000117054	3206.39	-0.30004	0.105797	-2.83598	0.00456847	0.029056	34	ACADM
ENSG00000182552	1070.73	-0.300323	0.112419	-2.67147	0.00755193	0.0439055	201965	RWDD4
ENSG00000159346	6334.55	-0.305008	0.106058	-2.87586	0.0040293	0.0261944	51094	ADIPOR1
ENSG00000198015	4845.12	-0.305164	0.103137	-2.95882	0.00308824	0.020964	28977	MRPL42
ENSG00000176974	1319.92	-0.306432	0.11628	-2.63529	0.00840643	0.0479078	6470	SHMT1
ENSG00000174238	4032.71	-0.307493	0.110987	-2.77053	0.00559654	0.0342694	5306	PITPNA
ENSG00000112339	3214.15	-0.307535	0.115778	-2.65625	0.00790151	0.0455451	10767	HBS1L
ENSG00000180370	1155.75	-0.308961	0.109118	-2.83144	0.00463385	0.029335	5062	PAK2
ENSG00000123562	14167.3	-0.310016	0.108644	-2.8535	0.00432406	0.0277527	9643	MORF4L2
ENSG00000128708	5554.05	-0.310601	0.106969	-2.90364	0.00368852	0.0243615	8520	HAT1
ENSG00000113649	2246.36	-0.311855	0.104308	-2.98975	0.00279202	0.0192291	10915	TCERG1
ENSG00000181555	1604.96	-0.31217	0.118427	-2.63598	0.0083894	0.0478225	29072	SETD2
ENSG00000103121	1717.47	-0.313502	0.110383	-2.84014	0.00450935	0.0287747	56942	CMC2
ENSG00000138796	2305.67	-0.313673	0.110678	-2.8341	0.00459553	0.0291562	3033	HADH
ENSG00000181163	9539.01	-0.316947	0.11955	-2.65117	0.0080213	0.046121	4869	NPM1
ENSG00000105223	5680.17	-0.317327	0.119802	-2.64877	0.00807859	0.0463605	23646	PLD3
ENSG00000185787	17217.6	-0.318378	0.100388	-3.17149	0.0015166	0.0114221	10933	MORF4L1
ENSG00000173726	2750.6	-0.319642	0.117191	-2.72754	0.00638086	0.0381355	9804	TOMM20
ENSG00000144580	1322.83	-0.319701	0.111543	-2.86617	0.00415471	0.0268587	9125	CNOT9
ENSG00000125450	1327.24	-0.321641	0.120188	-2.67614	0.00744753	0.0433813	79902	NUP85
ENSG00000077312	1098.92	-0.32273	0.120974	-2.66777	0.00763561	0.0443098	6626	SNRPA
ENSG00000205581	8783.85	-0.323001	0.105021	-3.0756	0.0021008	0.0150449	3150	HMGN1
ENSG00000168958	4164.12	-0.324636	0.117361	-2.76614	0.0056724	0.0346881	56947	MFF
ENSG00000122692	2247.36	-0.324868	0.117949	-2.75432	0.00588149	0.0356739	55234	SMU1
ENSG00000147274	7391.08	-0.325252	0.0999172	-3.25521	0.00113307	0.00888259	27316	RBMX
ENSG00000155189	4786.96	-0.325732	0.122043	-2.66899	0.00760788	0.0441756	55326	AGPAT5
ENSG00000108518	16829	-0.32907	0.111575	-2.94932	0.00318475	0.0215435	5216	PFN1
ENSG00000108559	3742.29	-0.330461	0.110356	-2.99449	0.00274904	0.0189838	4927	NUP88
ENSG00000103365	1301.04	-0.331685	0.120233	-2.75869	0.00580334	0.0352934	23062	GGA2
ENSG00000101189	1270.34	-0.332342	0.113733	-2.92214	0.00347638	0.0231849	55257	MRGBP
ENSG00000169045	6550.78	-0.332548	0.120636	-2.75663	0.00583995	0.0354881	3187	HNRNPH1
ENSG00000130826	2965.89	-0.333775	0.116785	-2.85803	0.00426284	0.0274282	1736	DKC1
ENSG00000111906	4496.85	-0.3339	0.118466	-2.81853	0.00482438	0.0303556	51020	HDDC2
ENSG00000139163	1687.63	-0.337706	0.108625	-3.10891	0.00187778	0.0137017	55500	ETNK1
ENSG00000123728	2439.23	-0.338419	0.113116	-2.99179	0.0027735	0.0191356	57826	RAP2C
ENSG00000112081	8672.46	-0.338751	0.113114	-2.99476	0.00274657	0.0189724	6428	SRSF3
ENSG00000143889	3699.39	-0.340047	0.103787	-3.27639	0.00105142	0.00832128	92906	HNRNPLL
ENSG00000110330	2534.35	-0.340166	0.128732	-2.64243	0.00823135	0.0470719	329	BIRC2
ENSG00000131504	1934.55	-0.340961	0.128441	-2.65461	0.00793993	0.0457552	1729	DIAPH1
ENSG00000101126	1265.37	-0.341903	0.114335	-2.99036	0.00278651	0.0191968	23394	ADNP
ENSG00000164548	1430.26	-0.342428	0.115545	-2.9636	0.00304068	0.0207079	29896	TRA2A
ENSG00000006451	3382.02	-0.342857	0.126561	-2.70902	0.00674832	0.0399506	5898	RALA
ENSG00000183735	2104.62	-0.343028	0.125146	-2.74101	0.00612503	0.0368822	29110	TBK1
ENSG00000102317	2480.18	-0.343307	0.130402	-2.63269	0.00847122	0.0481804	5935	RBM3
ENSG00000183431	3853.14	-0.343561	0.122194	-2.8116	0.00492963	0.0308622	10946	SF3A3
ENSG00000143799	4805.71	-0.343563	0.101203	-3.39477	0.00068685	0.0058278	142	PARP1
ENSG00000114062	5135.55	-0.344097	0.120312	-2.86004	0.00423592	0.0272776	7337	UBE3A
ENSG00000105520	1302.79	-0.345104	0.131195	-2.63046	0.00852698	0.0483926	64748	PLPPR2
ENSG00000148943	2484.05	-0.345965	0.120405	-2.87336	0.00406136	0.0263438	55327	LIN7C
ENSG00000074696	8207.46	-0.34599	0.129514	-2.67144	0.00755268	0.0439055	51495	HACD3
ENSG00000182004	4021.29	-0.347021	0.119057	-2.91475	0.00355968	0.0236317	6635	SNRPE
ENSG00000114942	3667.41	-0.347998	0.132729	-2.62187	0.0087448	0.0494111	1933	EEF1B2
ENSG00000067900	2257.34	-0.349425	0.131002	-2.66733	0.00764575	0.0443576	6093	ROCK1
ENSG00000092201	5390.19	-0.35162	0.117804	-2.9848	0.00283767	0.0195087	11198	SUPT16H
ENSG00000127989	1157.12	-0.353827	0.112558	-3.14349	0.00166944	0.0124159	7978	MTERF1
ENSG00000163558	2048.6	-0.354613	0.105668	-3.35593	0.000790982	0.00656951	5584	PRKCI
ENSG00000159055	542.683	-0.355238	0.135157	-2.62834	0.00858029	0.0486356	54069	MIS18A
ENSG00000090372	2860.35	-0.356231	0.11595	-3.07227	0.00212436	0.0151761	29888	STRN4
ENSG00000163950	2825.53	-0.356232	0.12106	-2.94261	0.00325463	0.0219458	7884	SLBP
ENSG00000101856	6680.11	-0.356973	0.102564	-3.48048	0.000500513	0.00445201	10857	PGRMC1
ENSG00000099783	7677.92	-0.358539	0.122968	-2.91572	0.00354874	0.0235926	4670	HNRNPM
ENSG00000078043	2177.9	-0.358617	0.116037	-3.09053	0.00199797	0.0144423	9063	PIAS2
ENSG00000123144	2113.65	-0.358923	0.120927	-2.9681	0.00299644	0.0204366	79002	TRIR
ENSG00000108604	894.395	-0.359895	0.136838	-2.63008	0.00853637	0.048434	6603	SMARCD2
ENSG00000147955	4383.57	-0.36224	0.107441	-3.37152	0.000747535	0.00625971	10280	SIGMAR1
ENSG00000169299	1143.42	-0.362901	0.130681	-2.77699	0.00548641	0.0336573	55276	PGM2
ENSG00000239672	3848.84	-0.363547	0.117982	-3.08138	0.00206042	0.0148106	4830	NME1
ENSG00000050748	870.07	-0.363804	0.125374	-2.90174	0.00371099	0.0244889	5601	MAPK9
ENSG00000116584	713.686	-0.365336	0.137653	-2.65404	0.00795343	0.0458216	9181	ARHGEF2
ENSG00000107937	1504.47	-0.365435	0.135569	-2.69555	0.00702719	0.0413378	23560	GTPBP4
ENSG00000142208	5034.21	-0.368451	0.10283	-3.5831	0.000339543	0.00318772	207	AKT1
ENSG00000151465	2326.45	-0.36899	0.103867	-3.55252	0.000381555	0.00352669	8872	CDC123
ENSG00000146247	4606.69	-0.369722	0.131346	-2.81488	0.00487959	0.0306173	55023	PHIP
ENSG00000153395	1526.8	-0.369885	0.131635	-2.80993	0.00495516	0.0309717	79888	LPCAT1
ENSG00000115685	2073.56	-0.369927	0.119725	-3.0898	0.00200291	0.0144645	5510	PPP1R7
ENSG00000160208	1002.21	-0.371097	0.134507	-2.75895	0.00579869	0.0352836	23076	RRP1B
ENSG00000011295	4149.86	-0.371362	0.129705	-2.86314	0.00419468	0.0270647	54902	TTC19
ENSG00000166503	1369.8	-0.372013	0.112925	-3.29434	0.000986518	0.00790203	50810	HDGFL3
ENSG00000137714	1008.23	-0.372672	0.138087	-2.69881	0.00695877	0.0409873	2230	FDX1
ENSG00000115875	7108.57	-0.373815	0.0995306	-3.75578	0.000172801	0.00176523	6432	SRSF7
ENSG00000197457	2968.28	-0.373831	0.119416	-3.13048	0.00174519	0.0128885	50861	STMN3
ENSG00000071189	3831.39	-0.375498	0.120833	-3.10759	0.00188622	0.013746	23161	SNX13
ENSG00000137404	514.321	-0.375932	0.142995	-2.62899	0.00856389	0.0485664	11270	NRM
ENSG00000169714	21036.6	-0.376679	0.116005	-3.24709	0.00116593	0.00909439	7555	CNBP
ENSG00000132388	2252.14	-0.37675	0.121013	-3.11331	0.00185002	0.0135332	7326	UBE2G1
ENSG00000126457	6126.19	-0.376785	0.107093	-3.5183	0.000434318	0.00394802	3276	PRMT1
ENSG00000137124	1239.78	-0.377013	0.131936	-2.85754	0.0042694	0.0274627	219	ALDH1B1
ENSG00000173905	1678.06	-0.377093	0.138882	-2.71521	0.0066234	0.0392914	27333	GOLIM4
ENSG00000177054	1564.84	-0.377444	0.128452	-2.93841	0.00329899	0.0221805	54503	ZDHHC13
ENSG00000170144	1574.68	-0.378848	0.104878	-3.61226	0.00030354	0.00288475	220988	HNRNPA3
ENSG00000133703	1350.46	-0.379451	0.138771	-2.73438	0.00624985	0.0374975	3845	KRAS
ENSG00000187866	1163.66	-0.380384	0.11563	-3.28967	0.00100304	0.00800948	116224	FAM122A
ENSG00000116791	2351.66	-0.382194	0.131903	-2.89755	0.00376089	0.0247759	1429	CRYZ
ENSG00000039319	1238.33	-0.382286	0.133801	-2.85713	0.00427486	0.0274902	9765	ZFYVE16
ENSG00000170903	1431.65	-0.383442	0.118071	-3.24756	0.00116399	0.00908504	84437	MSANTD4
ENSG00000106244	1317.24	-0.383873	0.141168	-2.71926	0.00654282	0.0388915	11333	PDAP1
ENSG00000102054	7033.1	-0.385268	0.0990981	-3.88775	0.000101179	0.00108471	5931	RBBP7
ENSG00000091136	9333.66	-0.385639	0.13351	-2.88846	0.00387135	0.0253667	3912	LAMB1
ENSG00000173436	1700.38	-0.386485	0.142037	-2.72101	0.00650833	0.0387674	440574	MINOS1
ENSG00000145332	934.763	-0.386655	0.113472	-3.40749	0.00065563	0.0056031	57563	KLHL8
ENSG00000025156	1119.9	-0.386857	0.113985	-3.39392	0.000689002	0.00584178	3298	HSF2
ENSG00000086475	1382.8	-0.387333	0.118081	-3.28023	0.00103722	0.00823987	22929	SEPHS1
ENSG00000134049	1795.38	-0.387984	0.124536	-3.11543	0.00183679	0.0134491	51124	IER3IP1
ENSG00000130193	428.921	-0.388925	0.142652	-2.72638	0.00640323	0.0382593	51337	THEM6
ENSG00000161980	1028.53	-0.389479	0.123735	-3.14767	0.00164577	0.0122752	51728	POLR3K
ENSG00000130204	2147.13	-0.390367	0.11121	-3.51018	0.000447802	0.00405153	10452	TOMM40
ENSG00000051825	979.583	-0.390532	0.114444	-3.41244	0.00064385	0.00552562	10198	MPHOSPH9
ENSG00000162073	435.813	-0.391514	0.138216	-2.83262	0.00461681	0.0292672	124222	PAQR4
ENSG00000143418	3702	-0.391692	0.118912	-3.29397	0.000987844	0.00790992	29956	CERS2
ENSG00000257103	2876.3	-0.392008	0.124923	-3.13799	0.0017011	0.0125908	26065	LSM14A
ENSG00000232956	2070.88	-0.392031	0.131395	-2.9836	0.00284875	0.0195664	NA	SNHG15
ENSG00000172339	589.169	-0.392422	0.145016	-2.70607	0.00680857	0.0402662	199857	ALG14
ENSG00000183722	3424.48	-0.392524	0.148739	-2.63902	0.0083147	0.0474783	10186	LHFPL6
ENSG00000188641	3661.1	-0.393155	0.146365	-2.68612	0.00722864	0.0423509	1806	DPYD
ENSG00000175416	1572.14	-0.393469	0.133961	-2.93718	0.00331211	0.0222429	1212	CLTB
ENSG00000120896	1226.22	-0.393552	0.129571	-3.03736	0.0023866	0.0167846	10174	SORBS3
ENSG00000137824	1800.35	-0.393696	0.109175	-3.6061	0.000310834	0.00294442	55177	RMDN3
ENSG00000067064	3871.36	-0.394917	0.141299	-2.79491	0.00519138	0.0321707	3422	IDI1
ENSG00000173681	443.38	-0.394953	0.144594	-2.73145	0.00630557	0.0377746	256643	BCLAF3
ENSG00000172380	7808.4	-0.395456	0.131413	-3.00927	0.00261875	0.0182139	55970	GNG12
ENSG00000164985	4390.54	-0.395943	0.0997988	-3.96741	7.26581e-05	0.000815522	11168	PSIP1
ENSG00000100296	843.956	-0.396155	0.144254	-2.74623	0.00602846	0.0364331	8563	THOC5
ENSG00000136450	4311.81	-0.397739	0.11656	-3.41231	0.000644152	0.00552617	6426	SRSF1
ENSG00000130725	2369.15	-0.39777	0.129362	-3.07487	0.00210597	0.0150726	9040	UBE2M
ENSG00000182199	1820.37	-0.399165	0.121101	-3.29614	0.000980216	0.0078579	6472	SHMT2
ENSG00000114354	5874.07	-0.399176	0.106556	-3.74615	0.000179572	0.00182156	10342	TFG
ENSG00000148229	2559.73	-0.399451	0.114894	-3.47669	0.000507644	0.00450679	54107	POLE3
ENSG00000214367	655.393	-0.399819	0.131223	-3.04687	0.0023124	0.0163732	79441	HAUS3
ENSG00000129691	1987.56	-0.400458	0.112991	-3.54415	0.000393884	0.00362883	9070	ASH2L
ENSG00000103202	3594.21	-0.400746	0.108704	-3.68657	0.000227299	0.00223292	4833	NME4
ENSG00000132780	4060.53	-0.401321	0.126459	-3.17352	0.00150604	0.0113573	4678	NASP
ENSG00000156136	1086.28	-0.401959	0.152957	-2.62793	0.0085907	0.0486827	1633	DCK
ENSG00000183010	2787.58	-0.402702	0.108312	-3.71798	0.00020082	0.00200379	5831	PYCR1
ENSG00000101577	680.054	-0.404371	0.151976	-2.66075	0.00779662	0.0450526	9663	LPIN2
ENSG00000104549	3409.04	-0.405556	0.141061	-2.87505	0.00403965	0.0262323	6713	SQLE
ENSG00000077254	2866.92	-0.4057	0.140044	-2.89694	0.0037682	0.0248101	23032	USP33
ENSG00000185127	928.861	-0.405931	0.148355	-2.73621	0.00621522	0.0373283	387263	C6orf120
ENSG00000176165	2505.22	-0.405932	0.142547	-2.84771	0.00440345	0.0281765	2290	FOXG1
ENSG00000088448	1706.22	-0.406984	0.143319	-2.8397	0.0045156	0.0287841	55608	ANKRD10
ENSG00000176396	687.457	-0.407739	0.139834	-2.91588	0.0035469	0.0235873	163126	EID2
ENSG00000037749	771.232	-0.411425	0.146085	-2.81633	0.00485754	0.0305262	4238	MFAP3
ENSG00000162607	2635.4	-0.412784	0.15671	-2.63407	0.00843675	0.0480452	7398	USP1
ENSG00000155959	3749.66	-0.412996	0.0980375	-4.21263	2.52411e-05	0.000321249	7411	VBP1
ENSG00000137364	1064.57	-0.413189	0.146597	-2.81853	0.00482438	0.0303556	7172	TPMT
ENSG00000157212	600.948	-0.41333	0.128785	-3.20946	0.00132983	0.0101976	22976	PAXIP1
ENSG00000104687	1421.07	-0.413374	0.143138	-2.88793	0.00387787	0.0254023	2936	GSR
ENSG00000167977	1427.44	-0.415906	0.122388	-3.39826	0.00067816	0.00576461	54442	KCTD5
ENSG00000087448	1537.15	-0.416631	0.122466	-3.40201	0.000668929	0.0056924	57542	KLHL42
ENSG00000129484	1547.21	-0.416959	0.157211	-2.65222	0.00799649	0.0460126	10038	PARP2
ENSG00000188153	1925.05	-0.417099	0.154957	-2.69172	0.00710854	0.0417528	1287	COL4A5
ENSG00000146729	8422.91	-0.417267	0.124605	-3.34871	0.000811898	0.00670175	2631	NIPSNAP2
ENSG00000126261	4285.12	-0.417828	0.119096	-3.50833	0.000450936	0.00407512	10054	UBA2
ENSG00000119787	1748.02	-0.419621	0.133671	-3.1392	0.0016941	0.012547	64225	ATL2
ENSG00000139343	2528.54	-0.419939	0.120023	-3.49882	0.000467322	0.00418891	6636	SNRPF
ENSG00000109445	1315.22	-0.420357	0.125011	-3.36256	0.000772243	0.00644388	27309	ZNF330
ENSG00000164305	3153.87	-0.421087	0.104591	-4.02602	5.6728e-05	0.000655766	836	CASP3
ENSG00000074695	6895.62	-0.422167	0.134461	-3.13969	0.00169128	0.0125341	3998	LMAN1
ENSG00000092621	2864.49	-0.422218	0.115843	-3.64473	0.000267669	0.0025884	26227	PHGDH
ENSG00000232677	893.109	-0.422293	0.148545	-2.84287	0.00447098	0.028585	NA	LINC00665
ENSG00000119333	2275.38	-0.422558	0.134976	-3.13062	0.00174436	0.0128885	89891	WDR34
ENSG00000104964	3110.56	-0.422628	0.122743	-3.44321	0.000574854	0.00500199	166	AES
ENSG00000159164	1523.04	-0.422745	0.15519	-2.72405	0.00644876	0.0384917	9900	SV2A
ENSG00000133083	1659.32	-0.426229	0.117114	-3.63945	0.000273223	0.00262677	9201	DCLK1
ENSG00000114520	2413.18	-0.426232	0.128759	-3.3103	0.000931961	0.0075353	8723	SNX4
ENSG00000124193	4216.4	-0.426888	0.136773	-3.12113	0.00180156	0.013233	6431	SRSF6
ENSG00000182481	12810.5	-0.426964	0.153497	-2.78158	0.00540944	0.0333261	3838	KPNA2
ENSG00000072501	2721.33	-0.427048	0.135142	-3.16	0.0015777	0.0118437	8243	SMC1A
ENSG00000165283	3001.59	-0.428568	0.118357	-3.62097	0.000293501	0.00279663	30968	STOML2
ENSG00000119335	8596.58	-0.430412	0.10907	-3.9462	7.94024e-05	0.000879303	6418	SET
ENSG00000189308	349.743	-0.431562	0.141611	-3.04752	0.00230738	0.0163426	132660	LIN54
ENSG00000006634	1667.92	-0.431575	0.106536	-4.05098	5.10027e-05	0.000598836	10926	DBF4
ENSG00000277462	293.999	-0.431898	0.157225	-2.74701	0.00601418	0.0363848	93474	ZNF670
ENSG00000204387	1110.81	-0.432043	0.127356	-3.39242	0.000692782	0.00586954	50854	C6orf48
ENSG00000111602	1691.13	-0.432452	0.150405	-2.87525	0.00403709	0.0262245	8914	TIMELESS
ENSG00000111731	1283.98	-0.435214	0.138209	-3.14895	0.00163859	0.0122349	9847	C2CD5
ENSG00000153310	2359.22	-0.435395	0.131287	-3.31636	0.000911982	0.00740443	51571	FAM49B
ENSG00000160293	356.584	-0.435908	0.16546	-2.63453	0.00842549	0.0479928	7410	VAV2
ENSG00000176953	591.626	-0.435977	0.146386	-2.97827	0.00289884	0.0198351	84901	NFATC2IP
ENSG00000144848	2444.87	-0.436594	0.149873	-2.91309	0.00357873	0.0237445	64422	ATG3
ENSG00000197006	5537.49	-0.437215	0.131599	-3.32233	0.000892676	0.0072709	51108	METTL9
ENSG00000011485	2432.45	-0.437372	0.136301	-3.20888	0.00133254	0.0102075	5536	PPP5C
ENSG00000165060	599.226	-0.437714	0.166709	-2.62563	0.00864899	0.0489771	2395	FXN
ENSG00000197013	598.923	-0.437723	0.134081	-3.26461	0.00109616	0.00864001	353088	ZNF429
ENSG00000069275	2645.23	-0.437847	0.134223	-3.26209	0.00110594	0.00869936	64710	NUCKS1
ENSG00000137814	323.315	-0.437908	0.158994	-2.75424	0.00588284	0.0356739	55142	HAUS2
ENSG00000138071	4812.37	-0.437961	0.132872	-3.29611	0.000980331	0.0078579	10097	ACTR2
ENSG00000097046	826.164	-0.438196	0.141134	-3.10482	0.00190395	0.0138606	8317	CDC7
ENSG00000062822	715.089	-0.438327	0.139064	-3.15198	0.00162168	0.0121315	5424	POLD1
ENSG00000106144	1512.18	-0.438452	0.157459	-2.78455	0.00536028	0.0330848	835	CASP2
ENSG00000171793	2890.91	-0.43857	0.127689	-3.43466	0.000593296	0.00514124	1503	CTPS1
ENSG00000185591	557.348	-0.439827	0.144849	-3.03644	0.00239391	0.016827	6667	SP1
ENSG00000168476	1029.36	-0.440152	0.138302	-3.18255	0.00145984	0.0110483	80346	REEP4
ENSG00000120526	986.653	-0.440382	0.165763	-2.6567	0.00789104	0.0455074	84955	NUDCD1
ENSG00000185973	451.876	-0.440986	0.137507	-3.20701	0.00134124	0.0102545	55217	TMLHE
ENSG00000122707	940.599	-0.441608	0.131656	-3.35425	0.000795808	0.00660014	8434	RECK
ENSG00000225439	299.22	-0.441674	0.163822	-2.69605	0.00701665	0.0412967	NA	BOLA3-AS1
ENSG00000118454	1943.92	-0.441749	0.123302	-3.58265	0.000340123	0.00319097	81573	ANKRD13C
ENSG00000150093	10695.3	-0.442112	0.15359	-2.87852	0.00399549	0.0260099	3688	ITGB1
ENSG00000002834	1717.82	-0.44255	0.132188	-3.34789	0.000814303	0.00671033	3927	LASP1
ENSG00000167384	481.146	-0.44305	0.154285	-2.87163	0.00408365	0.0264514	7733	ZNF180
ENSG00000118412	732.278	-0.443109	0.137808	-3.21541	0.00130259	0.0100195	9994	CASP8AP2
ENSG00000143401	3293.84	-0.443971	0.106439	-4.17111	3.0312e-05	0.000379303	81611	ANP32E
ENSG00000197124	305.846	-0.44432	0.152195	-2.91941	0.00350699	0.0233554	91120	ZNF682
ENSG00000009954	6557.46	-0.444443	0.11582	-3.83734	0.000124372	0.00131452	9031	BAZ1B
ENSG00000121579	4585.97	-0.445663	0.136898	-3.25545	0.00113213	0.00887826	80218	NAA50
ENSG00000113441	815.271	-0.44606	0.158527	-2.81377	0.00489636	0.0307035	4012	LNPEP
ENSG00000094916	6505.22	-0.446673	0.106063	-4.21139	2.53809e-05	0.000322663	23468	CBX5
ENSG00000111445	1256.5	-0.447063	0.142821	-3.13024	0.00174666	0.0128909	5985	RFC5
ENSG00000174099	2261.37	-0.447175	0.142486	-3.13839	0.00169881	0.0125778	253827	MSRB3
ENSG00000164086	315.726	-0.4478	0.159326	-2.81059	0.00494511	0.0309172	1849	DUSP7
ENSG00000060749	677.665	-0.44864	0.136968	-3.27552	0.00105469	0.00834435	79832	QSER1
ENSG00000108424	3993.23	-0.44916	0.126192	-3.55933	0.000371798	0.0034459	3837	KPNB1
ENSG00000122566	31289.1	-0.44962	0.121774	-3.69226	0.000222273	0.00219025	3181	HNRNPA2B1
ENSG00000125398	4057.05	-0.449967	0.156639	-2.87265	0.00407051	0.0263883	6662	SOX9
ENSG00000125835	4198.69	-0.45085	0.129877	-3.47135	0.000517842	0.00458975	6628	SNRPB
ENSG00000100916	919.228	-0.451274	0.149843	-3.01164	0.00259843	0.0180946	84312	BRMS1L
ENSG00000101596	1249.48	-0.451375	0.142617	-3.16494	0.00155116	0.0116634	23347	SMCHD1
ENSG00000169857	430.776	-0.451648	0.161025	-2.80483	0.00503424	0.0313562	57099	AVEN
ENSG00000119669	1212.43	-0.451897	0.12999	-3.47641	0.000508183	0.00450986	64207	IRF2BPL
ENSG00000129355	389.434	-0.452485	0.16481	-2.7455	0.0060419	0.0364953	1032	CDKN2D
ENSG00000113460	2224.91	-0.453526	0.134026	-3.38386	0.000714744	0.0060226	55299	BRIX1
ENSG00000119912	1081.4	-0.45447	0.162127	-2.80316	0.00506042	0.0314938	3416	IDE
ENSG00000079387	928.743	-0.454561	0.166143	-2.73596	0.00621982	0.0373463	29843	SENP1
ENSG00000082898	2621.61	-0.455238	0.152706	-2.98115	0.00287169	0.0196804	7514	XPO1
ENSG00000173275	691.629	-0.456723	0.142434	-3.20657	0.00134328	0.0102667	203523	ZNF449
ENSG00000205213	4478.54	-0.457429	0.120478	-3.79678	0.000146586	0.00152635	55366	LGR4
ENSG00000005020	3965.78	-0.457851	0.116264	-3.93803	8.21536e-05	0.000905877	8935	SKAP2
ENSG00000064607	1564.52	-0.458042	0.134902	-3.39536	0.000685381	0.00581746	10147	SUGP2
ENSG00000157036	531.213	-0.459481	0.165198	-2.7814	0.00541255	0.0333275	9941	EXOG
ENSG00000125871	1252.06	-0.459844	0.116415	-3.95004	7.81389e-05	0.000867798	92667	MGME1
ENSG00000178691	1335.32	-0.46007	0.131749	-3.49202	0.000479381	0.00428706	23512	SUZ12
ENSG00000080345	2838.4	-0.460488	0.116529	-3.95171	7.75959e-05	0.000863007	55183	RIF1
ENSG00000138780	357.591	-0.461107	0.16295	-2.82974	0.0046586	0.0294596	79807	GSTCD
ENSG00000124207	6055.45	-0.461408	0.171475	-2.69083	0.00712755	0.0418538	1434	CSE1L
ENSG00000112576	2961.29	-0.461487	0.119823	-3.85142	0.000117435	0.00124917	896	CCND3
ENSG00000167747	1832.4	-0.461684	0.150257	-3.07263	0.00212182	0.0151627	84798	C19orf48
ENSG00000131462	2878.57	-0.462179	0.146452	-3.15585	0.0016003	0.0119979	7283	TUBG1
ENSG00000133835	3720.11	-0.463061	0.125314	-3.69521	0.000219709	0.00216986	3295	HSD17B4
ENSG00000164080	777.714	-0.463273	0.157523	-2.94098	0.00327175	0.0220427	23132	RAD54L2
ENSG00000105894	9876.25	-0.463288	0.175652	-2.63753	0.00835133	0.0476523	5764	PTN
ENSG00000110237	306.055	-0.464939	0.15292	-3.04041	0.00236256	0.0166572	9828	ARHGEF17
ENSG00000101040	1612.99	-0.466236	0.119086	-3.91511	9.03615e-05	0.000981564	23613	ZMYND8
ENSG00000149136	3098.24	-0.466283	0.113682	-4.10165	4.10212e-05	0.000494922	6749	SSRP1
ENSG00000189067	2119.83	-0.467067	0.128954	-3.62197	0.000292367	0.00278885	9516	LITAF
ENSG00000112658	285.073	-0.467772	0.166793	-2.80451	0.00503939	0.0313798	6722	SRF
ENSG00000173638	551.287	-0.468272	0.147381	-3.17728	0.00148661	0.0112326	6573	SLC19A1
ENSG00000151693	425.119	-0.468429	0.152366	-3.07436	0.00210955	0.0150936	8853	ASAP2
ENSG00000104408	3815.37	-0.469051	0.143971	-3.25794	0.00112222	0.00880948	3646	EIF3E
ENSG00000064102	1264.57	-0.469493	0.170045	-2.761	0.00576252	0.0351096	55726	INTS13
ENSG00000112996	1682.88	-0.470132	0.138933	-3.38387	0.000714731	0.0060226	10884	MRPS30
ENSG00000105576	391.827	-0.470359	0.161258	-2.91682	0.00353623	0.0235299	30000	TNPO2
ENSG00000253729	3035.21	-0.471347	0.157437	-2.99387	0.00275459	0.0190164	5591	PRKDC
ENSG00000118707	715.15	-0.471655	0.15105	-3.1225	0.0017932	0.0131757	60436	TGIF2
ENSG00000167005	2922.98	-0.472769	0.153303	-3.08389	0.0020431	0.014718	11051	NUDT21
ENSG00000184500	4752.36	-0.472919	0.166535	-2.83975	0.00451483	0.0287841	5627	PROS1
ENSG00000137770	1729.31	-0.473198	0.113847	-4.15643	3.23259e-05	0.000401933	51496	CTDSPL2
ENSG00000160752	4782.47	-0.473206	0.13865	-3.41295	0.000642631	0.0055172	2224	FDPS
ENSG00000116750	1817.96	-0.474317	0.138603	-3.42212	0.000621355	0.00535636	51377	UCHL5
ENSG00000178921	588.393	-0.474851	0.174468	-2.7217	0.00649462	0.0387056	5198	PFAS
ENSG00000162062	420.332	-0.475728	0.158783	-2.99609	0.00273462	0.0188955	80178	TEDC2
ENSG00000256771	574.602	-0.476185	0.153373	-3.10476	0.00190435	0.0138606	56242	ZNF253
ENSG00000071626	399.22	-0.476409	0.156089	-3.05217	0.00227192	0.0161161	26528	DAZAP1
ENSG00000132383	4922.76	-0.476838	0.125737	-3.79235	0.000149231	0.00154971	6117	RPA1
ENSG00000120690	941.259	-0.476915	0.130824	-3.64548	0.000266893	0.00258412	1997	ELF1
ENSG00000103326	290.423	-0.477067	0.151821	-3.1423	0.00167627	0.0124513	6650	CAPN15
ENSG00000135698	1152.69	-0.477796	0.154045	-3.10167	0.00192433	0.0139765	10200	MPHOSPH6
ENSG00000139921	4857.71	-0.478709	0.114771	-4.17101	3.03259e-05	0.000379303	81542	TMX1
ENSG00000108468	1754.01	-0.4802	0.140734	-3.41211	0.00064463	0.00552618	10951	CBX1
ENSG00000149084	4072.81	-0.480456	0.127749	-3.76093	0.000169281	0.00173463	51144	HSD17B12
ENSG00000138668	5702.59	-0.481487	0.116581	-4.13005	3.62683e-05	0.000445694	3184	HNRNPD
ENSG00000167088	4001.53	-0.481868	0.115384	-4.1762	2.96416e-05	0.000372149	6632	SNRPD1
ENSG00000116157	771.997	-0.482726	0.174873	-2.76043	0.00577246	0.0351424	2882	GPX7
ENSG00000146282	2827.41	-0.483572	0.136121	-3.55251	0.00038158	0.00352669	57038	RARS2
ENSG00000139675	459.901	-0.483742	0.141526	-3.41805	0.000630704	0.00542284	144983	HNRNPA1L2
ENSG00000169710	760.584	-0.483884	0.150291	-3.21965	0.00128349	0.00989508	2194	FASN
ENSG00000232472	379.932	-0.484422	0.157886	-3.06817	0.00215374	0.0153624	NA	EEF1B2P3
ENSG00000119673	460.403	-0.484525	0.144298	-3.35781	0.000785623	0.00653671	10965	ACOT2
ENSG00000163002	1450.04	-0.484762	0.125592	-3.85982	0.00011347	0.00120922	129401	NUP35
ENSG00000167523	336.411	-0.484889	0.172677	-2.80807	0.00498387	0.0311176	124045	SPATA33
ENSG00000183684	1469.96	-0.484973	0.124911	-3.88254	0.00010337	0.00110667	10189	ALYREF
ENSG00000134324	2641.2	-0.485299	0.12926	-3.75445	0.000173725	0.00177155	23175	LPIN1
ENSG00000124795	3859.15	-0.487299	0.119252	-4.0863	4.38298e-05	0.000525256	7913	DEK
ENSG00000234127	600.747	-0.488209	0.157783	-3.09417	0.00197363	0.0142842	7726	TRIM26
ENSG00000176390	656.793	-0.488374	0.133546	-3.65697	0.000255217	0.00247936	51379	CRLF3
ENSG00000051596	1228.72	-0.488712	0.118635	-4.11945	3.79777e-05	0.000464241	84321	THOC3
ENSG00000198700	6481.41	-0.488811	0.104317	-4.68582	2.78846e-06	4.34275e-05	55705	IPO9
ENSG00000137700	751.901	-0.489946	0.139661	-3.50811	0.000451294	0.00407677	2542	SLC37A4
ENSG00000170089	1144.22	-0.49066	0.121806	-4.02822	5.62005e-05	0.000650965	NA
ENSG00000168393	2475.11	-0.490923	0.14354	-3.42011	0.000625967	0.0053901	1841	DTYMK
ENSG00000111737	363.722	-0.491235	0.161405	-3.0435	0.00233841	0.0165422	11021	RAB35
ENSG00000108179	1250.2	-0.491957	0.174325	-2.82207	0.00477151	0.0300507	10105	PPIF
ENSG00000214063	1355.81	-0.49199	0.173293	-2.83907	0.00452458	0.0288322	7106	TSPAN4
ENSG00000196632	272.712	-0.492259	0.1803	-2.73022	0.0063293	0.0378859	65267	WNK3
ENSG00000101216	332.599	-0.493307	0.158183	-3.11857	0.00181729	0.0133232	26205	GMEB2
ENSG00000144677	698.033	-0.493574	0.17031	-2.89809	0.00375441	0.0247402	10217	CTDSPL
ENSG00000111860	361.438	-0.493926	0.182417	-2.70768	0.00677553	0.0401015	387119	CEP85L
ENSG00000135801	296.102	-0.494177	0.187381	-2.63729	0.00835725	0.0476744	27097	TAF5L
ENSG00000241749	842.504	-0.49452	0.136422	-3.62493	0.000289039	0.00276051	NA	RPSAP52
ENSG00000119280	1987.42	-0.494763	0.136108	-3.63507	0.000277901	0.00266401	84886	C1orf198
ENSG00000160957	1260.51	-0.495111	0.155523	-3.18352	0.00145497	0.0110187	9401	RECQL4
ENSG00000108384	1484.73	-0.495581	0.137269	-3.6103	0.000305846	0.00290428	5889	RAD51C
ENSG00000170899	1432.8	-0.495809	0.12672	-3.91263	9.12946e-05	0.000989267	2941	GSTA4
ENSG00000172869	381.794	-0.495977	0.160396	-3.09221	0.0019867	0.0143698	1657	DMXL1
ENSG00000166896	248.295	-0.496068	0.161304	-3.07537	0.00210243	0.015052	91419	ATP23
ENSG00000057252	2626.43	-0.496373	0.166215	-2.98633	0.0028235	0.0194285	6646	SOAT1
ENSG00000046653	13929.1	-0.497777	0.124909	-3.9851	6.74506e-05	0.000763727	2824	GPM6B
ENSG00000139323	929.09	-0.498251	0.156708	-3.17948	0.00147539	0.0111587	282809	POC1B
ENSG00000133740	410.596	-0.498273	0.187422	-2.65856	0.00784749	0.0453013	1875	E2F5
ENSG00000234741	1125.82	-0.498617	0.131798	-3.78318	0.00015484	0.00160151	NA	GAS5
ENSG00000102738	479.142	-0.499024	0.13302	-3.7515	0.00017578	0.00179015	10240	MRPS31
ENSG00000159259	968.764	-0.501032	0.123773	-4.048	5.16578e-05	0.000605608	8208	CHAF1B
ENSG00000162929	381.878	-0.501129	0.162352	-3.08668	0.00202404	0.0145898	84542	KIAA1841
ENSG00000140443	300.123	-0.501961	0.164158	-3.0578	0.0022297	0.0158603	3480	IGF1R
ENSG00000165527	3699.28	-0.502904	0.119573	-4.20583	2.60131e-05	0.000329988	382	ARF6
ENSG00000163596	377.361	-0.50364	0.145931	-3.45122	0.000558058	0.00488148	130026	ICA1L
ENSG00000205133	399.093	-0.504309	0.142243	-3.5454	0.00039202	0.0036131	286144	TRIQK
ENSG00000130707	1823.7	-0.505175	0.158064	-3.19603	0.00139334	0.010597	445	ASS1
ENSG00000188171	301.95	-0.505192	0.157475	-3.20808	0.00133626	0.0102266	199777	ZNF626
ENSG00000087088	516.985	-0.505837	0.149203	-3.39026	0.000698252	0.00590781	581	BAX
ENSG00000164087	441.701	-0.507318	0.176247	-2.87844	0.00399643	0.0260099	25886	POC1A
ENSG00000125772	1671.71	-0.507655	0.159984	-3.17315	0.00150794	0.0113679	56261	GPCPD1
ENSG00000076604	780.068	-0.507811	0.151641	-3.34877	0.00081171	0.00670175	9618	TRAF4
ENSG00000116679	5935.38	-0.507958	0.156933	-3.23678	0.00120889	0.00938595	10625	IVNS1ABP
ENSG00000170035	5414.14	-0.508002	0.144949	-3.5047	0.000457124	0.00411535	10477	UBE2E3
ENSG00000171016	284.946	-0.508936	0.167436	-3.03959	0.002369	0.0166924	26108	PYGO1
ENSG00000122033	693.536	-0.509066	0.151469	-3.36086	0.000777011	0.00647202	219402	MTIF3
ENSG00000101986	174.033	-0.509071	0.190445	-2.67306	0.00751635	0.0437382	215	ABCD1
ENSG00000189159	3379.44	-0.510598	0.155566	-3.28218	0.00103007	0.00820268	51155	JPT1
ENSG00000072062	214.987	-0.510641	0.194595	-2.62413	0.00868708	0.0491448	5566	PRKACA
ENSG00000275160	250.472	-0.511092	0.187877	-2.72035	0.00652134	0.038825	NA
ENSG00000107560	410.436	-0.511231	0.172395	-2.96546	0.00302235	0.0205951	22841	RAB11FIP2
ENSG00000122359	1435.74	-0.511321	0.120712	-4.23588	2.27657e-05	0.000293775	311	ANXA11
ENSG00000174871	390.598	-0.511835	0.171656	-2.98174	0.00286614	0.0196605	254263	CNIH2
ENSG00000113810	4483.03	-0.514475	0.120676	-4.2633	2.01433e-05	0.000263008	10051	SMC4
ENSG00000070756	3740.47	-0.514793	0.138269	-3.72312	0.000196774	0.00196681	26986	PABPC1
ENSG00000074266	963.528	-0.515023	0.169294	-3.04217	0.00234876	0.0165958	8726	EED
ENSG00000197375	687.706	-0.515175	0.152773	-3.37217	0.000745778	0.00625003	6584	SLC22A5
ENSG00000179833	984.822	-0.515294	0.159412	-3.23247	0.00122724	0.00950831	9792	SERTAD2
ENSG00000105997	785.632	-0.516105	0.148083	-3.48523	0.000491712	0.0043855	3200	HOXA3
ENSG00000154447	1093.4	-0.516481	0.156822	-3.29342	0.000989751	0.00791971	57630	SH3RF1
ENSG00000184575	5863.71	-0.516774	0.168913	-3.05941	0.00221772	0.0157847	11260	XPOT
ENSG00000143815	2982.68	-0.5168	0.191204	-2.70287	0.0068744	0.0405831	3930	LBR
ENSG00000058804	1331.05	-0.517208	0.187219	-2.76258	0.00573464	0.0349673	55706	NDC1
ENSG00000101574	564.212	-0.51732	0.162296	-3.1875	0.00143507	0.0108751	64863	METTL4
ENSG00000100106	3443.17	-0.518	0.104017	-4.97996	6.35971e-07	1.13268e-05	11078	TRIOBP
ENSG00000151474	734.391	-0.518253	0.16053	-3.2284	0.00124487	0.00963204	55691	FRMD4A
ENSG00000105186	700.964	-0.518503	0.165055	-3.14139	0.00168148	0.0124814	84079	ANKRD27
ENSG00000155380	7002.38	-0.52041	0.173082	-3.00672	0.00264084	0.0183294	6566	SLC16A1
ENSG00000143643	861.359	-0.520591	0.133051	-3.91273	9.12585e-05	0.000989267	79573	TTC13
ENSG00000226711	190.507	-0.520963	0.190096	-2.74053	0.00613406	0.036927	NA	FAM66C
ENSG00000141756	1586.01	-0.521149	0.15577	-3.34562	0.000820974	0.0067581	60681	FKBP10
ENSG00000183520	1898.57	-0.521749	0.133143	-3.91872	8.90217e-05	0.000970077	51118	UTP11
ENSG00000164611	3085.57	-0.522307	0.193386	-2.70085	0.0069162	0.0407987	9232	PTTG1
ENSG00000138835	1912.72	-0.52256	0.169205	-3.08832	0.00201293	0.0145233	5998	RGS3
ENSG00000185347	231.503	-0.522969	0.168501	-3.10365	0.00191151	0.0139084	283643	TEDC1
ENSG00000145632	6456.65	-0.523244	0.15963	-3.27785	0.00104602	0.00828988	10769	PLK2
ENSG00000149480	341.32	-0.523312	0.164403	-3.1831	0.00145706	0.0110309	9219	MTA2
ENSG00000175198	867.566	-0.523625	0.141623	-3.69731	0.000217896	0.00215379	5095	PCCA
ENSG00000139998	347.192	-0.525564	0.188135	-2.79355	0.00521323	0.0322889	376267	RAB15
ENSG00000075618	5023.1	-0.527396	0.164323	-3.2095	0.00132965	0.0101976	6624	FSCN1
ENSG00000143570	3574.7	-0.52774	0.112886	-4.67499	2.93974e-06	4.5568e-05	27173	SLC39A1
ENSG00000103495	341.01	-0.528037	0.176989	-2.98344	0.00285028	0.0195664	4150	MAZ
ENSG00000171208	1714.41	-0.529797	0.118292	-4.47872	7.50909e-06	0.00010762	81831	NETO2
ENSG00000122786	29584.2	-0.530344	0.168463	-3.14813	0.00164317	0.0122598	800	CALD1
ENSG00000166086	1786.51	-0.530374	0.176018	-3.01318	0.00258529	0.0180193	83700	JAM3
ENSG00000138604	1439.97	-0.53078	0.135375	-3.92081	8.82517e-05	0.000962591	26035	GLCE
ENSG00000174437	3616.14	-0.531216	0.142854	-3.71858	0.000200346	0.00199992	488	ATP2A2
ENSG00000038532	508.63	-0.53227	0.134102	-3.96913	7.21356e-05	0.00081005	23274	CLEC16A
ENSG00000206053	713.403	-0.53295	0.147968	-3.6018	0.000316024	0.00298869	90861	JPT2
ENSG00000136531	231.345	-0.534895	0.195829	-2.73144	0.0063058	0.0377746	6326	SCN2A
ENSG00000198185	479.481	-0.535611	0.151927	-3.52545	0.000422757	0.00386414	55713	ZNF334
ENSG00000138698	1735.23	-0.535665	0.13131	-4.07939	4.51549e-05	0.000537248	5910	RAP1GDS1
ENSG00000123416	15715.3	-0.53832	0.182046	-2.95705	0.00310593	0.0210595	10376	TUBA1B
ENSG00000115392	1525.75	-0.538494	0.120748	-4.45965	8.20935e-06	0.000116933	55120	FANCL
ENSG00000113328	20862.2	-0.540693	0.144778	-3.73464	0.000187986	0.00189489	900	CCNG1
ENSG00000235823	321.456	-0.54149	0.187167	-2.89309	0.00381476	0.0250597	NA	OLMALINC
ENSG00000066557	1027.57	-0.541656	0.125087	-4.33023	1.48953e-05	0.000200004	55631	LRRC40
ENSG00000133138	165.28	-0.541687	0.20414	-2.6535	0.00796612	0.045877	54885	TBC1D8B
ENSG00000159200	7648	-0.542475	0.171477	-3.16354	0.00155865	0.0117121	1827	RCAN1
ENSG00000152583	43391.5	-0.542907	0.125993	-4.30904	1.63967e-05	0.000218519	8404	SPARCL1
ENSG00000099256	480.215	-0.543715	0.186225	-2.91968	0.00350396	0.023342	56952	PRTFDC1
ENSG00000112972	1377.66	-0.544773	0.110578	-4.92661	8.36669e-07	1.44788e-05	3157	HMGCS1
ENSG00000120256	493.288	-0.544959	0.163697	-3.32906	0.000871391	0.0071212	84918	LRP11
ENSG00000169032	2103.7	-0.546762	0.169267	-3.23017	0.00123716	0.00957877	5604	MAP2K1
ENSG00000149636	1031.4	-0.547501	0.151194	-3.62118	0.000293267	0.00279628	79980	DSN1
ENSG00000266028	668.973	-0.548235	0.136179	-4.02583	5.67743e-05	0.000655974	23380	SRGAP2
ENSG00000065613	987.49	-0.548768	0.166049	-3.30485	0.000950258	0.00765654	9748	SLK
ENSG00000095002	2393.32	-0.549245	0.155261	-3.53755	0.000403859	0.00370975	4436	MSH2
ENSG00000031691	427.365	-0.549609	0.164814	-3.33471	0.000853873	0.00699067	55166	CENPQ
ENSG00000123737	1176.35	-0.550046	0.144432	-3.80834	0.000139902	0.00146333	5393	EXOSC9
ENSG00000049541	3672.16	-0.550401	0.110595	-4.97673	6.46689e-07	1.14737e-05	5982	RFC2
ENSG00000089159	1380.53	-0.551786	0.187599	-2.9413	0.00326839	0.0220322	5829	PXN
ENSG00000008405	1087.67	-0.553055	0.140604	-3.93343	8.37412e-05	0.00092032	1407	CRY1
ENSG00000231995	281.101	-0.553941	0.210253	-2.63464	0.00842269	0.0479886	NA
ENSG00000064547	240.707	-0.554712	0.177485	-3.1254	0.00177562	0.0130797	9170	LPAR2
ENSG00000197044	497.659	-0.555229	0.181408	-3.06067	0.00220841	0.0157233	126068	ZNF441
ENSG00000141480	267.5	-0.555521	0.170242	-3.26312	0.00110194	0.00867966	409	ARRB2
ENSG00000183688	857.115	-0.55674	0.159967	-3.48035	0.000500752	0.00445243	359845	RFLNB
ENSG00000137941	209.935	-0.557435	0.183438	-3.03882	0.00237504	0.0167248	79739	TTLL7
ENSG00000244405	5379.23	-0.558738	0.150293	-3.71765	0.000201083	0.00200469	2119	ETV5
ENSG00000099901	3289.94	-0.559017	0.12868	-4.34424	1.39759e-05	0.000189083	5902	RANBP1
ENSG00000164032	13691.7	-0.560277	0.127824	-4.3832	1.16948e-05	0.000161326	3015	H2AFZ
ENSG00000112029	1558.21	-0.560608	0.138419	-4.05008	5.12012e-05	0.000600862	26271	FBXO5
ENSG00000070087	3702.31	-0.560929	0.167401	-3.35081	0.000805757	0.00666359	5217	PFN2
ENSG00000059145	375.768	-0.562408	0.194293	-2.89463	0.00379605	0.0249579	64718	UNKL
ENSG00000122042	803.585	-0.56253	0.189843	-2.96313	0.00304524	0.0207329	5412	UBL3
ENSG00000179958	1802.63	-0.562893	0.111044	-5.06912	3.99664e-07	7.44062e-06	79077	DCTPP1
ENSG00000104889	1254.18	-0.564654	0.142214	-3.97047	7.17314e-05	0.000806682	10535	RNASEH2A
ENSG00000040275	1248.88	-0.564742	0.179784	-3.14123	0.00168242	0.0124819	54908	SPDL1
ENSG00000147224	707.133	-0.565852	0.158964	-3.55964	0.000371367	0.00344328	5631	PRPS1
ENSG00000160201	1146.65	-0.565885	0.176359	-3.20871	0.00133333	0.0102075	7307	U2AF1
ENSG00000253552	387.686	-0.567297	0.169364	-3.34958	0.000809334	0.00668602	NA	HOXA-AS2
ENSG00000168411	863.416	-0.567366	0.163858	-3.46254	0.000535111	0.00473072	55159	RFWD3
ENSG00000275700	2106.89	-0.567712	0.117928	-4.81407	1.47886e-06	2.43907e-05	26574	AATF
ENSG00000177125	155.735	-0.56821	0.214753	-2.64588	0.00814777	0.0466861	403341	ZBTB34
ENSG00000137936	421.19	-0.569799	0.21261	-2.68002	0.00736177	0.0430005	8412	BCAR3
ENSG00000189223	876.225	-0.569817	0.196905	-2.89387	0.00380526	0.0250043	NA	PAX8-AS1
ENSG00000124789	597.289	-0.569909	0.164813	-3.45791	0.000544374	0.00478696	9972	NUP153
ENSG00000149639	316.15	-0.570128	0.164359	-3.4688	0.000522782	0.00463056	140710	SOGA1
ENSG00000123485	1545.08	-0.570381	0.216916	-2.6295	0.00855099	0.0485051	55355	HJURP
ENSG00000167291	477.522	-0.570807	0.159992	-3.56772	0.000360105	0.00335546	125058	TBC1D16
ENSG00000183853	1867.44	-0.570963	0.207148	-2.75631	0.00584577	0.0355142	55243	KIRREL1
ENSG00000166402	227.971	-0.572034	0.194858	-2.93564	0.00332857	0.0223146	7275	TUB
ENSG00000185697	292.055	-0.572524	0.178494	-3.20753	0.00133878	0.0102391	4603	MYBL1
ENSG00000275895	1075.3	-0.573796	0.179621	-3.19448	0.00140083	0.010647	102724594	U2AF1L5
ENSG00000128059	1629.67	-0.574729	0.126202	-4.55405	5.26227e-06	7.78232e-05	5471	PPAT
ENSG00000010292	1936.93	-0.574943	0.20679	-2.78032	0.00543048	0.0333748	9918	NCAPD2
ENSG00000245910	485.2	-0.575872	0.139884	-4.11678	3.84199e-05	0.000468509	NA	SNHG6
ENSG00000138031	468.767	-0.576624	0.21519	-2.6796	0.007371	0.0430328	109	ADCY3
ENSG00000151503	1321.01	-0.577151	0.13034	-4.42806	9.50843e-06	0.000133631	23310	NCAPD3
ENSG00000143924	2115	-0.577515	0.166934	-3.45954	0.000541093	0.00476725	27436	EML4
ENSG00000180340	380.861	-0.578105	0.154132	-3.75073	0.000176323	0.0017948	2535	FZD2
ENSG00000247828	835.737	-0.578312	0.190126	-3.04174	0.00235217	0.0166092	NA	TMEM161B-AS1
ENSG00000065665	324.929	-0.578575	0.17596	-3.2881	0.00100865	0.00805151	55176	SEC61A2
ENSG00000178202	3339.31	-0.579811	0.147568	-3.9291	8.52641e-05	0.000932636	143888	KDELC2
ENSG00000108106	4292.36	-0.581499	0.186462	-3.1186	0.00181712	0.0133232	27338	UBE2S
ENSG00000111665	1140.43	-0.581688	0.169964	-3.42241	0.000620691	0.00535262	83461	CDCA3
ENSG00000079616	1744.41	-0.582028	0.137861	-4.22184	2.42317e-05	0.000309421	3835	KIF22
ENSG00000092208	820.305	-0.584709	0.116937	-5.00021	5.72689e-07	1.03026e-05	8487	GEMIN2
ENSG00000174669	259.097	-0.584847	0.183112	-3.19393	0.0014035	0.0106603	3177	SLC29A2
ENSG00000136527	4131.26	-0.58495	0.174042	-3.36097	0.000776685	0.00647163	6434	TRA2B
ENSG00000077549	2973.3	-0.585117	0.125572	-4.65962	3.16788e-06	4.88431e-05	832	CAPZB
ENSG00000129353	3184.23	-0.585245	0.147719	-3.96189	7.43594e-05	0.000832603	57153	SLC44A2
ENSG00000144730	3416.98	-0.585392	0.156128	-3.74943	0.000177238	0.00180262	54756	IL17RD
ENSG00000065600	673.077	-0.58635	0.208717	-2.80931	0.00496476	0.0310234	55248	TMEM206
ENSG00000124126	775.191	-0.586591	0.150085	-3.90839	9.29121e-05	0.00100445	57580	PREX1
ENSG00000233966	989.141	-0.586629	0.198947	-2.94867	0.00319146	0.0215826	NA	UBE2SP1
ENSG00000180198	733.748	-0.589445	0.216813	-2.71868	0.00655436	0.0389216	1104	RCC1
ENSG00000166801	1320.76	-0.589641	0.110603	-5.33115	9.75922e-08	2.01699e-06	63901	FAM111A
ENSG00000188486	1654.98	-0.589781	0.131253	-4.49346	7.0075e-06	0.00010093	3014	H2AFX
ENSG00000112378	925.949	-0.589845	0.212076	-2.78129	0.00541441	0.0333302	64065	PERP
ENSG00000170779	1060.59	-0.590046	0.150664	-3.91631	8.99162e-05	0.000978445	55038	CDCA4
ENSG00000152240	1200.98	-0.590513	0.109489	-5.39335	6.91542e-08	1.46315e-06	115106	HAUS1
ENSG00000168268	2493.49	-0.592008	0.141605	-4.18069	2.90629e-05	0.000365675	64943	NT5DC2
ENSG00000038274	5823.89	-0.592702	0.110373	-5.37	7.87387e-08	1.65088e-06	27430	MAT2B
ENSG00000027001	532.72	-0.592816	0.155836	-3.8041	0.000142323	0.00148463	4285	MIPEP
ENSG00000155511	1888.14	-0.594412	0.195666	-3.03789	0.00238241	0.0167666	2890	GRIA1
ENSG00000072195	538.009	-0.595383	0.140194	-4.24685	2.16795e-05	0.000280539	10290	SPEG
ENSG00000122483	286.441	-0.595462	0.158963	-3.74592	0.000179732	0.00182239	343099	CCDC18
ENSG00000074054	1309.62	-0.596	0.183075	-3.25549	0.00113197	0.00887826	23332	CLASP1
ENSG00000152457	332.94	-0.596143	0.145562	-4.09546	4.21324e-05	0.000505698	64421	DCLRE1C
ENSG00000167508	1685.39	-0.596729	0.172514	-3.45902	0.000542147	0.00477069	4597	MVD
ENSG00000160949	350.37	-0.597053	0.175775	-3.39669	0.000682071	0.00579148	4796	TONSL
ENSG00000134905	1010	-0.597141	0.138429	-4.31369	1.60549e-05	0.000214334	79587	CARS2
ENSG00000174442	1777.16	-0.597681	0.169172	-3.53298	0.000410897	0.00376612	55055	ZWILCH
ENSG00000155096	5048.35	-0.598761	0.132545	-4.51741	6.26017e-06	9.0964e-05	51582	AZIN1
ENSG00000175395	377.273	-0.598859	0.148005	-4.0462	5.20551e-05	0.000609649	219749	ZNF25
ENSG00000121390	996.212	-0.599709	0.116439	-5.1504	2.59935e-07	4.99803e-06	55269	PSPC1
ENSG00000146476	1211.07	-0.601852	0.147398	-4.08318	4.44239e-05	0.000530489	79624	ARMT1
ENSG00000197380	331.462	-0.60369	0.200616	-3.00919	0.00261949	0.0182139	147906	DACT3
ENSG00000188807	641.124	-0.603989	0.138526	-4.36011	1.29995e-05	0.000177425	199953	TMEM201
ENSG00000101417	435.802	-0.606351	0.143259	-4.23257	2.3104e-05	0.000297478	11264	PXMP4
ENSG00000136161	1323.63	-0.606675	0.119386	-5.08164	3.74186e-07	6.99758e-06	1102	RCBTB2
ENSG00000131080	656.556	-0.608206	0.159628	-3.81016	0.000138879	0.00145328	60401	EDA2R
ENSG00000088882	3250.77	-0.60859	0.167914	-3.62443	0.000289604	0.00276477	56265	CPXM1
ENSG00000205208	1081.35	-0.608861	0.163435	-3.72541	0.000195	0.00195517	201725	C4orf46
ENSG00000198604	551.351	-0.60916	0.174189	-3.49712	0.000470306	0.00421383	11177	BAZ1A
ENSG00000100321	723.758	-0.609184	0.136813	-4.45269	8.48019e-06	0.0001202	9145	SYNGR1
ENSG00000174953	2237.5	-0.609267	0.158926	-3.83366	0.00012625	0.00133134	170506	DHX36
ENSG00000107130	772.387	-0.609666	0.170292	-3.58013	0.000343429	0.00321639	23413	NCS1
ENSG00000109685	1755.72	-0.609792	0.14834	-4.11076	3.94356e-05	0.000479283	7468	NSD2
ENSG00000169019	1001	-0.610559	0.14802	-4.12483	3.71003e-05	0.000455196	54951	COMMD8
ENSG00000172167	246.721	-0.610759	0.171697	-3.5572	0.000374824	0.00347076	27085	MTBP
ENSG00000149679	503.621	-0.610945	0.142786	-4.27875	1.87949e-05	0.000247633	81928	CABLES2
ENSG00000172201	2069.44	-0.612242	0.216243	-2.83126	0.00463644	0.0293354	3400	ID4
ENSG00000278540	895.373	-0.612443	0.179917	-3.40404	0.000663978	0.00565442	31	ACACA
ENSG00000006468	14201.2	-0.61247	0.124745	-4.90976	9.11864e-07	1.564e-05	2115	ETV1
ENSG00000165424	1431.31	-0.61373	0.19861	-3.09012	0.00200073	0.0144551	219654	ZCCHC24
ENSG00000106462	2728.38	-0.614941	0.138728	-4.43271	9.3055e-06	0.000130938	2146	EZH2
ENSG00000112118	4198.78	-0.6156	0.1493	-4.12323	3.73594e-05	0.00045789	4172	MCM3
ENSG00000086015	692.084	-0.615703	0.126251	-4.87683	1.07803e-06	1.82071e-05	23139	MAST2
ENSG00000132646	4258.07	-0.616104	0.110692	-5.56592	2.60768e-08	5.87082e-07	5111	PCNA
ENSG00000180667	218.944	-0.616556	0.206345	-2.98799	0.00280823	0.0193349	55432	YOD1
ENSG00000140396	485.707	-0.616711	0.157974	-3.90387	9.46664e-05	0.00102103	10499	NCOA2
ENSG00000134802	232.797	-0.617176	0.224019	-2.75502	0.00586892	0.0356268	29015	SLC43A3
ENSG00000224126	456.667	-0.617805	0.200652	-3.07898	0.00207707	0.0149118	NA	UBE2SP2
ENSG00000157456	2067.08	-0.617997	0.202239	-3.05578	0.00224473	0.0159574	9133	CCNB2
ENSG00000152455	444.88	-0.618498	0.157075	-3.93759	8.23039e-05	0.000906799	79723	SUV39H2
ENSG00000159147	1374.52	-0.618591	0.178756	-3.46053	0.000539115	0.00475343	29980	DONSON
ENSG00000152926	862.252	-0.620109	0.156397	-3.96496	7.34071e-05	0.000823531	51351	ZNF117
ENSG00000140545	3384.31	-0.620284	0.151361	-4.09805	4.16648e-05	0.000500863	4240	MFGE8
ENSG00000180998	187.821	-0.620733	0.221888	-2.79751	0.00514988	0.0319562	283554	GPR137C
ENSG00000115163	794.162	-0.620883	0.185833	-3.34107	0.00083456	0.00685776	1058	CENPA
ENSG00000163655	2439.04	-0.622419	0.146612	-4.24534	2.18259e-05	0.000281962	8833	GMPS
ENSG00000214189	355.738	-0.623056	0.171382	-3.63547	0.00027747	0.00266098	388507	ZNF788
ENSG00000173334	560.635	-0.623142	0.212238	-2.93605	0.00332417	0.0223045	10221	TRIB1
ENSG00000162063	616.258	-0.623379	0.171729	-3.63001	0.000283412	0.00271012	899	CCNF
ENSG00000150281	197.352	-0.623392	0.226184	-2.75613	0.00584895	0.0355242	1489	CTF1
ENSG00000124275	944.362	-0.623783	0.180596	-3.45403	0.000552275	0.00484551	4552	MTRR
ENSG00000197647	296.625	-0.624969	0.168297	-3.71349	0.000204423	0.00203449	163059	ZNF433
ENSG00000071205	221.468	-0.625117	0.202639	-3.08488	0.00203635	0.014674	79658	ARHGAP10
ENSG00000122966	298.216	-0.625311	0.224793	-2.78172	0.00540717	0.033321	11113	CIT
ENSG00000120334	542.426	-0.625369	0.15174	-4.12133	3.76693e-05	0.000460957	91687	CENPL
ENSG00000147155	2155.85	-0.625692	0.168937	-3.70369	0.000212483	0.00210477	10682	EBP
ENSG00000247315	607.766	-0.627012	0.158822	-3.9479	7.88388e-05	0.000874315	85364	ZCCHC3
ENSG00000187123	302.169	-0.627333	0.228253	-2.74841	0.00598848	0.0362577	130574	LYPD6
ENSG00000197256	1472.76	-0.627592	0.169136	-3.71057	0.000206792	0.00205454	25959	KANK2
ENSG00000114473	1359.95	-0.627664	0.124511	-5.04104	4.63015e-07	8.46756e-06	84223	IQCG
ENSG00000082458	351.819	-0.628146	0.204405	-3.07305	0.00211885	0.0151461	1741	DLG3
ENSG00000111145	1901.9	-0.62865	0.141751	-4.43489	9.21196e-06	0.0001297	2004	ELK3
ENSG00000129675	2140.04	-0.62986	0.198107	-3.17939	0.00147586	0.0111587	9459	ARHGEF6
ENSG00000161921	1092.61	-0.629944	0.170983	-3.68426	0.000229372	0.00225091	58191	CXCL16
ENSG00000132330	163.073	-0.629954	0.196665	-3.20318	0.00135917	0.0103745	51540	SCLY
ENSG00000255622	310.756	-0.630666	0.232546	-2.712	0.00668778	0.0396125	NA	PCDHB17P
ENSG00000256235	6396.12	-0.631049	0.0971166	-6.49785	8.14768e-11	2.61685e-09	85027	SMIM3
ENSG00000127990	2038.55	-0.631886	0.175109	-3.60853	0.000307934	0.00292172	8910	SGCE
ENSG00000169855	2086.52	-0.632375	0.123962	-5.10137	3.372e-07	6.36235e-06	6091	ROBO1
ENSG00000188215	205.581	-0.633219	0.223837	-2.82893	0.00467043	0.0295263	123879	DCUN1D3
ENSG00000063180	300.772	-0.637462	0.194278	-3.28119	0.00103372	0.00822594	770	CA11
ENSG00000090776	1511.28	-0.637549	0.137557	-4.63481	3.57272e-06	5.45409e-05	1947	EFNB1
ENSG00000177613	250.002	-0.637827	0.237093	-2.6902	0.00714089	0.0419003	23283	CSTF2T
ENSG00000050820	1939.4	-0.638043	0.207604	-3.07337	0.00211654	0.0151343	9564	BCAR1
ENSG00000157833	191.622	-0.638185	0.202323	-3.15428	0.00160892	0.0120547	150946	GAREM2
ENSG00000184384	450.908	-0.638336	0.182257	-3.5024	0.000461093	0.0041459	84441	MAML2
ENSG00000069702	2438.18	-0.638795	0.167352	-3.81707	0.000135043	0.00141826	7049	TGFBR3
ENSG00000128487	314.911	-0.641228	0.226071	-2.8364	0.00456258	0.0290265	92521	SPECC1
ENSG00000133704	808.063	-0.642372	0.186461	-3.44507	0.000570907	0.00497698	10526	IPO8
ENSG00000126215	244.289	-0.642556	0.206105	-3.11761	0.00182321	0.0133623	7517	XRCC3
ENSG00000167548	165.591	-0.642717	0.196452	-3.27162	0.00106932	0.0084428	8085	KMT2D
ENSG00000204084	238.869	-0.643172	0.187628	-3.42791	0.000608254	0.00526102	3633	INPP5B
ENSG00000128973	306.8	-0.643411	0.161014	-3.99599	6.44256e-05	0.000732695	54982	CLN6
ENSG00000151150	483.852	-0.643591	0.229358	-2.80605	0.00501526	0.0312715	288	ANK3
ENSG00000073008	745.025	-0.643952	0.152999	-4.20887	2.56656e-05	0.000325758	5817	PVR
ENSG00000104885	208.784	-0.647139	0.240263	-2.69346	0.0070714	0.0415557	84444	DOT1L
ENSG00000205269	227.773	-0.647803	0.208061	-3.11353	0.00184864	0.0135273	100113407	TMEM170B
ENSG00000278259	518.815	-0.648745	0.163791	-3.9608	7.46999e-05	0.000835609	80179	MYO19
ENSG00000134222	971.845	-0.649095	0.158895	-4.08505	4.40664e-05	0.000527273	84722	PSRC1
ENSG00000164983	183.416	-0.649232	0.228796	-2.8376	0.00454538	0.0289489	157378	TMEM65
ENSG00000106415	709.339	-0.650112	0.167587	-3.87924	0.000104782	0.00112014	113263	GLCCI1
ENSG00000171604	4358.01	-0.650607	0.195567	-3.32677	0.000878594	0.00716879	51523	CXXC5
ENSG00000020256	550.808	-0.651208	0.189859	-3.42996	0.000603676	0.00522727	55734	ZFP64
ENSG00000104432	1480.52	-0.651552	0.1671	-3.89917	9.65249e-05	0.00103866	3574	IL7
ENSG00000119522	858.237	-0.651894	0.14766	-4.41482	1.01092e-05	0.000141485	57706	DENND1A
ENSG00000184992	349.015	-0.651968	0.169336	-3.85015	0.000118044	0.00125294	140707	BRI3BP
ENSG00000104341	27182	-0.652135	0.234604	-2.77972	0.00544057	0.0334202	55353	LAPTM4B
ENSG00000134824	8984.66	-0.652274	0.107906	-6.04483	1.49564e-09	4.02348e-08	9415	FADS2
ENSG00000128050	5075.93	-0.654252	0.109084	-5.99769	2.00144e-09	5.31022e-08	10606	PAICS
ENSG00000131473	5296.58	-0.656123	0.138976	-4.72113	2.34536e-06	3.71746e-05	47	ACLY
ENSG00000172819	1082.17	-0.658341	0.234013	-2.81326	0.00490414	0.0307437	5916	RARG
ENSG00000142634	1314.88	-0.658386	0.200816	-3.27856	0.00104338	0.00827743	79180	EFHD2
ENSG00000014138	1225.57	-0.65874	0.14522	-4.53613	5.72947e-06	8.38767e-05	23649	POLA2
ENSG00000178585	866.134	-0.659152	0.163889	-4.02193	5.77221e-05	0.000665267	56998	CTNNBIP1
ENSG00000131351	467.747	-0.660078	0.145242	-4.54468	5.50197e-06	8.0955e-05	93323	HAUS8
ENSG00000106268	1023.27	-0.660123	0.157208	-4.19905	2.68034e-05	0.000339456	4521	NUDT1
ENSG00000134057	6211.3	-0.661129	0.220379	-2.99997	0.00270005	0.0186844	891	CCNB1
ENSG00000013810	1247.85	-0.661241	0.166351	-3.97498	7.03839e-05	0.000792683	10460	TACC3
ENSG00000160691	3013.35	-0.662355	0.172035	-3.85012	0.000118059	0.00125294	6464	SHC1
ENSG00000169047	1135.64	-0.663353	0.248129	-2.67342	0.00750815	0.0437124	3667	IRS1
ENSG00000116667	293.697	-0.664319	0.244318	-2.71907	0.00654648	0.0388948	81563	C1orf21
ENSG00000149548	297.003	-0.664714	0.190915	-3.48173	0.000498178	0.00443464	80071	CCDC15
ENSG00000130881	819	-0.666491	0.18665	-3.57081	0.000355878	0.00331823	4037	LRP3
ENSG00000183955	373.022	-0.668328	0.157914	-4.23224	2.31377e-05	0.000297582	387893	KMT5A
ENSG00000120437	7187.16	-0.669669	0.162348	-4.1249	3.70892e-05	0.000455196	39	ACAT2
ENSG00000136156	11778	-0.670266	0.117759	-5.69186	1.25664e-08	2.99488e-07	9445	ITM2B
ENSG00000100625	407.83	-0.671051	0.207556	-3.2331	0.00122453	0.00949051	51804	SIX4
ENSG00000123473	654.454	-0.671124	0.16797	-3.99549	6.45594e-05	0.000733497	6491	STIL
ENSG00000175643	442.001	-0.671922	0.20454	-3.28503	0.0010197	0.0081313	116028	RMI2
ENSG00000138092	413.708	-0.673201	0.214314	-3.14119	0.00168263	0.0124819	79172	CENPO
ENSG00000174307	853.928	-0.67411	0.172103	-3.91691	8.96928e-05	0.000976647	23612	PHLDA3
ENSG00000138801	8449.2	-0.674376	0.179362	-3.75985	0.000170015	0.00174061	9061	PAPSS1
ENSG00000163918	1342.29	-0.67479	0.139914	-4.8229	1.41489e-06	2.34021e-05	5984	RFC4
ENSG00000177707	1181.14	-0.675368	0.158834	-4.25204	2.11836e-05	0.00027489	25945	NECTIN3
ENSG00000198478	1273.98	-0.675392	0.214804	-3.14422	0.00166532	0.0123892	83699	SH3BGRL2
ENSG00000188312	213.842	-0.675756	0.224513	-3.00987	0.00261358	0.0181892	401541	CENPP
ENSG00000015475	2304.14	-0.675882	0.127131	-5.31641	1.05832e-07	2.17181e-06	637	BID
ENSG00000183049	168.694	-0.677304	0.234381	-2.88975	0.00385544	0.0252839	57118	CAMK1D
ENSG00000198056	338.562	-0.677372	0.175904	-3.8508	0.000117731	0.00125175	5557	PRIM1
ENSG00000196199	512.911	-0.677447	0.131015	-5.17078	2.33124e-07	4.49744e-06	54737	MPHOSPH8
ENSG00000186106	748.808	-0.677943	0.210634	-3.21858	0.00128826	0.00992807	157567	ANKRD46
ENSG00000173801	1591.99	-0.678706	0.167303	-4.05676	4.97592e-05	0.000585719	3728	JUP
ENSG00000157657	441.189	-0.680736	0.157146	-4.33188	1.47843e-05	0.000198744	114991	ZNF618
ENSG00000163781	1307.54	-0.681042	0.13522	-5.03655	4.74006e-07	8.6549e-06	11073	TOPBP1
ENSG00000073060	1267.31	-0.681078	0.166114	-4.10007	4.13017e-05	0.000497014	949	SCARB1
ENSG00000137310	1136.78	-0.681158	0.167816	-4.05895	4.92932e-05	0.000580823	6941	TCF19
ENSG00000235162	2390.61	-0.681729	0.244888	-2.78383	0.00537208	0.03314	387882	C12orf75
ENSG00000153574	675.98	-0.683541	0.235731	-2.89966	0.00373567	0.0246378	22934	RPIA
ENSG00000164649	6229.61	-0.684995	0.199891	-3.42685	0.000610637	0.00527769	55536	CDCA7L
ENSG00000070950	707.417	-0.685098	0.195435	-3.5055	0.000455749	0.00410741	56852	RAD18
ENSG00000159840	8536.19	-0.688428	0.197122	-3.4924	0.000478704	0.00428266	7791	ZYX
ENSG00000185551	620.12	-0.688491	0.137121	-5.02103	5.13943e-07	9.2818e-06	7026	NR2F2
ENSG00000132912	4723.09	-0.688702	0.183395	-3.75529	0.000173143	0.00176717	51164	DCTN4
ENSG00000067177	520.212	-0.689176	0.183081	-3.76432	0.000167	0.0017138	5255	PHKA1
ENSG00000125247	742.873	-0.689541	0.228297	-3.02037	0.00252468	0.0176287	84899	TMTC4
ENSG00000148175	1142.42	-0.689586	0.185647	-3.7145	0.000203606	0.00202898	2040	STOM
ENSG00000139517	298.717	-0.690236	0.19329	-3.57099	0.000355634	0.0033173	222484	LNX2
ENSG00000274605	302.932	-0.690693	0.219343	-3.14891	0.00163878	0.0122349	NA
ENSG00000133030	1196.07	-0.690797	0.168259	-4.10557	4.03325e-05	0.000488136	23164	MPRIP
ENSG00000105221	518.149	-0.692492	0.145392	-4.76294	1.9079e-06	3.0788e-05	208	AKT2
ENSG00000120539	410.392	-0.692526	0.183077	-3.78271	0.000155133	0.00160311	84930	MASTL
ENSG00000182010	221.709	-0.692807	0.231616	-2.99119	0.00277893	0.0191665	219790	RTKN2
ENSG00000198554	1230.74	-0.69337	0.199406	-3.47718	0.000506717	0.00450029	11169	WDHD1
ENSG00000103335	430.054	-0.694871	0.205611	-3.37953	0.000726086	0.00610707	9780	PIEZO1
ENSG00000086300	173.338	-0.695663	0.231672	-3.00279	0.00267516	0.0185343	29887	SNX10
ENSG00000175322	253.014	-0.697049	0.171434	-4.06599	4.78285e-05	0.000565288	162655	ZNF519
ENSG00000100297	1698.31	-0.698118	0.152534	-4.57679	4.72157e-06	7.05467e-05	4174	MCM5
ENSG00000112144	293.27	-0.698346	0.187467	-3.72516	0.000195188	0.00195517	22858	ICK
ENSG00000102580	1526.1	-0.698906	0.125166	-5.58384	2.35271e-08	5.33825e-07	5611	DNAJC3
ENSG00000120696	827.904	-0.699099	0.134174	-5.21041	1.88425e-07	3.69661e-06	84078	KBTBD7
ENSG00000144354	1212.17	-0.699111	0.177389	-3.94113	8.10991e-05	0.000895954	83879	CDCA7
ENSG00000132326	153.939	-0.700469	0.202839	-3.45332	0.000553723	0.00485455	8864	PER2
ENSG00000133019	475.412	-0.700789	0.188711	-3.71356	0.000204362	0.00203449	1131	CHRM3
ENSG00000196247	863.068	-0.701011	0.132361	-5.29622	1.18225e-07	2.40485e-06	51427	ZNF107
ENSG00000105486	900.81	-0.702778	0.162715	-4.31909	1.56675e-05	0.000209523	3978	LIG1
ENSG00000168904	736.572	-0.703413	0.205512	-3.42274	0.000619928	0.00534804	123355	LRRC28
ENSG00000077514	1022.08	-0.703643	0.124038	-5.6728	1.40485e-08	3.32382e-07	10714	POLD3
ENSG00000124067	984.925	-0.704293	0.178975	-3.93515	8.31461e-05	0.00091508	6560	SLC12A4
ENSG00000120029	403.082	-0.704464	0.179444	-3.92581	8.64376e-05	0.000945026	79591	C10orf76
ENSG00000105419	5950.29	-0.705021	0.226169	-3.11723	0.0018256	0.0133757	56917	MEIS3
ENSG00000144827	1897.01	-0.70574	0.144762	-4.87519	1.08702e-06	1.83457e-05	55347	ABHD10
ENSG00000100814	398.048	-0.707065	0.158508	-4.46075	8.1673e-06	0.000116405	57820	CCNB1IP1
ENSG00000100941	3378.16	-0.708063	0.120904	-5.8564	4.73009e-09	1.19484e-07	5411	PNN
ENSG00000063438	426.428	-0.708416	0.189656	-3.73528	0.000187507	0.0018913	57491	AHRR
ENSG00000065809	524.349	-0.708702	0.252101	-2.81118	0.00493601	0.0308854	83641	FAM107B
ENSG00000127564	460.982	-0.711524	0.175959	-4.0437	5.26145e-05	0.000614958	9088	PKMYT1
ENSG00000271614	320.681	-0.712371	0.207262	-3.43705	0.000588085	0.0051018	NA	ATP2B1-AS1
ENSG00000159784	246.927	-0.712992	0.179414	-3.97401	7.0672e-05	0.00079554	9715	FAM131B
ENSG00000139910	792.287	-0.713269	0.147188	-4.84598	1.25986e-06	2.10482e-05	4857	NOVA1
ENSG00000167325	5703.69	-0.714486	0.160324	-4.45652	8.33003e-06	0.000118358	6240	RRM1
ENSG00000146263	479.195	-0.715033	0.18778	-3.80782	0.000140198	0.00146576	253714	MMS22L
ENSG00000196110	162.122	-0.716496	0.265327	-2.70043	0.00692506	0.0408198	374879	ZNF699
ENSG00000166508	7900.22	-0.716682	0.174256	-4.1128	3.90883e-05	0.000475491	4176	MCM7
ENSG00000068383	410.106	-0.716774	0.145234	-4.93531	8.00243e-07	1.39211e-05	3632	INPP5A
ENSG00000117650	938.83	-0.718087	0.21347	-3.36388	0.000768544	0.00641995	4751	NEK2
ENSG00000125304	7715.03	-0.719621	0.129995	-5.53577	3.09861e-08	6.90236e-07	9375	TM9SF2
ENSG00000171132	152.345	-0.719999	0.220984	-3.25815	0.00112143	0.00880622	5581	PRKCE
ENSG00000162337	1054.7	-0.720816	0.243467	-2.96064	0.00307003	0.0208649	4041	LRP5
ENSG00000255690	1093.87	-0.721751	0.220165	-3.27823	0.00104461	0.00828152	9865	TRIL
ENSG00000140263	369.093	-0.722308	0.194571	-3.7123	0.000205384	0.00204316	6652	SORD
ENSG00000112984	2314.5	-0.724278	0.218454	-3.31547	0.00091488	0.00742048	10112	KIF20A
ENSG00000157890	1437.61	-0.724548	0.261372	-2.77209	0.00556969	0.034114	84465	MEGF11
ENSG00000110693	252.645	-0.725552	0.212732	-3.41064	0.000648117	0.00555197	55553	SOX6
ENSG00000188243	1109.99	-0.725801	0.125614	-5.77801	7.55878e-09	1.85482e-07	170622	COMMD6
ENSG00000177084	248.253	-0.727352	0.221072	-3.29011	0.0010015	0.00799989	5426	POLE
ENSG00000068489	520.143	-0.727881	0.203248	-3.58125	0.000341951	0.00320384	55771	PRR11
ENSG00000104147	371.634	-0.728172	0.17085	-4.26205	2.02561e-05	0.000264183	11339	OIP5
ENSG00000196141	2327	-0.729671	0.135715	-5.3765	7.59474e-08	1.59813e-06	26010	SPATS2L
ENSG00000102383	273.394	-0.731249	0.184864	-3.9556	7.63432e-05	0.000851936	158866	ZDHHC15
ENSG00000234456	1340.24	-0.731542	0.138513	-5.28139	1.2821e-07	2.58303e-06	NA	MAGI2-AS3
ENSG00000138182	690.636	-0.732006	0.197903	-3.69881	0.000216615	0.00214387	9585	KIF20B
ENSG00000154839	256.88	-0.734115	0.223741	-3.28109	0.00103405	0.00822594	220134	SKA1
ENSG00000166845	329.236	-0.737534	0.167381	-4.40631	1.05148e-05	0.000146443	162681	C18orf54
ENSG00000128683	809.392	-0.738358	0.260879	-2.83027	0.0046509	0.0294189	2571	GAD1
ENSG00000159263	1018.25	-0.738997	0.162802	-4.53922	5.64614e-06	8.28137e-05	6493	SIM2
ENSG00000089280	2244.42	-0.740758	0.216053	-3.42859	0.000606729	0.00524979	2521	FUS
ENSG00000181026	898.324	-0.742231	0.188337	-3.94098	8.11491e-05	0.000896079	64782	AEN
ENSG00000140262	4928.54	-0.742569	0.119858	-6.19538	5.8144e-10	1.65639e-08	6938	TCF12
ENSG00000163064	276.802	-0.743546	0.206873	-3.59421	0.000325374	0.00306961	2019	EN1
ENSG00000104998	471.1	-0.745533	0.243796	-3.05802	0.00222805	0.0158534	9466	IL27RA
ENSG00000198157	261.195	-0.746538	0.178214	-4.189	2.80185e-05	0.000353494	79366	HMGN5
ENSG00000100749	460.233	-0.747468	0.148804	-5.02316	5.08278e-07	9.18664e-06	7443	VRK1
ENSG00000131979	427.702	-0.750004	0.19924	-3.76432	0.000167002	0.0017138	2643	GCH1
ENSG00000197933	165.634	-0.752211	0.220667	-3.40881	0.000652468	0.00558511	55552	ZNF823
ENSG00000114446	7518.86	-0.752286	0.194447	-3.86885	0.000109352	0.0011664	55081	IFT57
ENSG00000162627	2480.3	-0.753168	0.113989	-6.60739	3.91153e-11	1.32998e-09	51375	SNX7
ENSG00000153208	362.517	-0.753967	0.179036	-4.21127	2.53939e-05	0.000322663	10461	MERTK
[truncated: 703 more rows]
